# Supplementary material for: Seasonal variation in soil algal community structure in different forest plantations in subtropic China
Source: Front Plant Sci. 2023 Jul 13;14:1181184. doi: 10.3389/fpls.2023.1181184 (PMC10382206; doi:10.3389/fpls.2023.1181184)
Supplement: Supplementary file 1 [file DataSheet_1.xlsx]

## Sheet: table_filtered_w_tax
#ID	Win-F1	Win-F2	Win-F3	Win-Q1	Win-Q2	Win-Q3	Win-M1	Win-M2	Win-M3	Win-S1	Win-S2	Win-S3	Sum-F1	Sum-F2	Sum-F3	Sum-Q1	Sum-Q2	Sum-Q3	Sum-M1	Sum-M2	Sum-M3	Sum-S1	Sum-S2	Sum-S3	taxonomy
ASV_1	0	0	0	0	6	0	0	0	0	0	0	0	0	0	0	0	0	0	0	0	0	0	0	0	d__Eukaryota; p__Chlorophyta; c__Trebouxiophyceae; o__unclassified; f__unclassified; g__Trebouxia; s__Trebouxia corticola
ASV_2	5	14	17	4	0	11	1	0	8	4	0	2	0	0	0	0	0	0	0	0	0	0	0	0	d__Eukaryota; p__Chlorophyta; c__Trebouxiophyceae; o__Chlorellales; f__Chlorellaceae; g__Chlorella; s__unclassified
ASV_3	1	6	11	7	3	13	3	2	0	0	0	2	0	0	0	0	0	0	0	0	0	0	0	0	d__Eukaryota; p__Chlorophyta; c__Trebouxiophyceae; o__unclassified; f__unclassified; g__Lobosphaera; s__Lobosphaera incisa
ASV_4	0	0	0	10	2	6	0	0	0	0	0	0	0	0	0	0	0	0	0	0	0	0	0	0	d__Eukaryota; p__Cyanobacteria;c__Cyanophyceae;o__Synechococcales; f__Ochromonadaceae; g__Poterioochromonas; s__unclassified
ASV_5	0	0	0	33	0	0	0	1	292	0	0	7	0	0	0	0	0	0	0	0	0	0	0	0	d__Bacteria; p__Cyanobacteria; c__Cyanophyceae; o__Oscillatoriales; f__Microcoleaceae; g__Microcoleus; s__unclassified
ASV_6	0	0	0	15	0	0	0	0	0	0	2	2	0	0	0	0	0	0	0	0	0	0	0	0	d__Eukaryota; p__Chlorophyta; c__Trebouxiophyceae; o__Prasiolales; f__Prasiolaceae; g__unclassified; s__unclassified
ASV_7	0	0	0	0	0	442	0	2	0	0	0	0	0	0	0	0	0	0	0	0	0	0	0	0	d__Eukaryota; p__Bacillariophyta; c__Coscinodiscophyceae; o__Rhizosoleniales; f__Rhizosoleniaceae; g__unclassified; s__unclassified
ASV_8	0	0	0	0	7	0	0	0	0	0	0	0	0	0	0	0	0	0	0	0	0	0	0	0	d__Bacteria; p__Cyanobacteria; c__unclassified; o__unclassified; f__unclassified; g__unclassified; s__unclassified
ASV_9	0	0	0	0	8	0	0	0	2	0	0	0	0	0	0	0	0	0	0	0	0	0	0	0	d__Bacteria; p__Cyanobacteria; c__unclassified; o__unclassified; f__unclassified; g__unclassified; s__unclassified
ASV_10	10	8	78	39	9	12	4	54	13	2	0	0	0	0	0	0	0	0	0	0	0	0	0	0	d__Eukaryota; p__Chlorophyta; c__Chlorophyceae; o__Sphaeropleales; f__Scenedesmaceae; g__Coelastrella; s__unclassified
ASV_11	0	0	0	0	0	8	0	0	0	0	0	0	0	0	0	0	0	0	0	0	0	0	0	0	d__Bacteria; p__Cyanobacteria; c__Cyanophyceae; o__Oscillatoriales; f__Microcoleaceae; g__Microcoleus; s__unclassified
ASV_12	0	0	3	0	0	0	20	0	0	0	0	0	0	0	0	0	0	0	0	0	0	0	0	0	d__Eukaryota; p__Chlorophyta; c__Chlorophyceae; o__Chaetophorales; f__Chaetophoraceae; g__Coccobotrys; s__Coccobotrys verrucariae
ASV_13	0	0	0	0	0	0	3	21	0	0	0	0	0	0	0	0	0	0	0	0	0	0	0	0	d__Bacteria; p__Cyanobacteria; c__Cyanophyceae; o__Oscillatoriales; f__Coleofasciculaceae; g__Geitlerinema; s__unclassified
ASV_14	0	0	0	0	0	0	0	15	0	0	0	0	0	0	0	0	0	0	0	0	0	0	0	0	d__Bacteria; p__Cyanobacteria; c__unclassified; o__unclassified; f__unclassified; g__unclassified; s__unclassified
ASV_15	8	0	0	0	0	0	0	0	13	3	2	0	0	0	0	0	0	0	0	0	0	0	0	0	d__Eukaryota; p__Ochrophyta; c__Xanthophyceae; o__Tribonematales; f__Tribonemataceae; g__Tribonema; s__unclassified
ASV_16	0	0	0	0	0	5	0	4	14	0	0	0	0	0	0	0	0	0	0	0	0	0	0	0	d__Eukaryota; p__Ochrophyta; c__Xanthophyceae; o__Tribonematales; f__Tribonemataceae; g__Tribonema; s__Tribonema affine
ASV_17	6	0	0	0	0	0	0	0	0	0	0	0	0	0	0	0	0	0	0	0	0	0	0	0	d__Bacteria; p__Cyanobacteria; c__Cyanophyceae; o__Nostocales; f__Nostocaceae; g__unclassified; s__unclassified
ASV_18	0	0	0	0	0	0	0	0	0	0	7	6	0	0	0	0	0	0	0	0	0	0	0	0	d__Eukaryota; p__Ochrophyta; c__Eustigmatophyceae;o__Eustigmatales; f__Monodopsidaceae; g__Nannochloropsis; s__unclassified
ASV_19	0	7	0	0	0	0	0	0	0	0	0	0	0	0	0	0	0	0	0	0	0	0	0	0	d__Bacteria; p__Cyanobacteria; c__Cyanophyceae; o__Synechococcales; f__Synechococcaceae; g__Cyanobium; s__unclassified
ASV_20	1	6	0	0	0	0	0	0	1	3	0	0	0	0	0	0	0	0	0	0	0	0	0	0	d__Bacteria; p__Cyanobacteria; c__Cyanophyceae; o__Synechococcales; f__Synechococcaceae; g__unclassified; s__unclassified
ASV_21	0	0	0	6	0	0	0	0	0	0	0	0	0	0	0	0	0	0	0	0	0	0	0	0	d__Eukaryota; p__Ochrophyta;c__Chrysophyceae;o__Synurales;f__Mallomonadaceae; g__Mallomonas; s__unclassified
ASV_22	0	0	0	12	0	3	0	0	0	0	0	2	0	0	0	0	0	0	0	0	0	0	0	0	d__Bacteria; p__Cyanobacteria; c__Cyanophyceae; o__Oscillatoriales; f__Microcoleaceae; g__Microcoleus; s__unclassified
ASV_23	0	0	0	0	0	0	0	6727	1	0	0	0	0	0	0	0	0	0	0	0	0	0	0	0	d__Bacteria; p__Cyanobacteria; c__Cyanophyceae; o__Oscillatoriales; f__Microcoleaceae; g__Microcoleus; s__unclassified
ASV_24	0	0	0	0	225	0	0	108	2	0	0	0	0	0	0	0	0	0	0	0	0	0	0	0	d__Bacteria; p__Cyanobacteria; c__Cyanophyceae;; o__Pleurocapsales; f__Hyellaceae; g__Pleurocapsa; s__unclassified
ASV_25	255	24	62	42	11	0	0	122	15	26	8	3	0	0	0	0	0	0	0	0	0	0	0	0	d__Eukaryota; p__Chlorophyta; c__Chlorophyceae; o__unclassified; f__unclassified; g__unclassified; s__unclassified
ASV_26	13	45	27	27	0	25	26	21	7	16	12	3	0	0	0	0	0	0	0	0	0	0	0	0	d__Eukaryota; p__Chlorophyta; c__Trebouxiophyceae; o__Coccomyxa; f__Coccomyxa; g__Coccomyxa; s__Coccomyxa subellipsoidea
ASV_27	17	27	57	23	0	7	2	21	2	0	0	0	0	0	0	0	0	0	0	0	0	0	0	0	d__Eukaryota; p__Chlorophyta; c__Chlorophyceae; o__Chlamydomonadales; f__Ettlia; g__Ettlia; s__Ettlia pseudoalveolaris
ASV_28	216	0	0	2	1	4	31	5298	202	0	0	0	0	0	0	0	0	0	0	0	0	0	0	0	d__Bacteria; p__Cyanobacteria; c__Cyanophyceae; o__Nostocales; f__Nostocaceae; g__Nostoc; s__unclassified
ASV_29	0	0	0	0	6	0	0	241	0	0	0	0	0	0	0	0	0	0	0	0	0	0	0	0	d__Bacteria; p__Cyanobacteria; c__Cyanophyceae; o__Nostocales; f__Nostocaceae; g__Nostoc; s__unclassified
ASV_30	0	0	0	0	0	0	17	0	26	0	5	74	0	0	0	0	0	0	0	0	0	0	0	0	d__Eukaryota; p__Chlorophyta; c__Trebouxiophyceae; o__Watanabea; f__Watanabea; g__Watanabea; s__Watanabea reniformis
ASV_31	4	0	6	0	0	0	0	206	234	0	3	0	0	0	0	0	0	0	0	0	0	0	0	0	d__Eukaryota; p__Chlorophyta; c__Trebouxiophyceae; o__Watanabea; f__Watanabea; g__Watanabea; s__Watanabea reniformis
ASV_32	19	19	306	104	63	5	0	32	20	4	0	23	0	0	0	0	0	0	0	0	0	0	0	0	d__Eukaryota; p__Ochrophyta; c__Xanthophyceae; o__Tribonematales; f__Tribonemataceae; g__Tribonema; s__Tribonema affine
ASV_33	0	13	0	0	0	23	0	0	0	5	2	0	0	0	0	0	0	0	0	0	0	0	0	0	d__Eukaryota; p__Chlorophyta; c__Trebouxiophyceae; o__unclassified; f__unclassified; g__unclassified; s__unclassified
ASV_34	11	0	0	2	2	8	4	25	202	0	2	7	0	0	0	0	0	0	0	0	0	0	0	0	d__Bacteria; p__Cyanobacteria; c__Cyanophyceae; o__Oscillatoriales; f__Microcoleaceae; g__Microcoleus; s__unclassified
ASV_35	0	0	0	0	0	0	0	0	3	0	0	0	0	0	0	0	0	0	0	0	0	0	0	0	d__Eukaryota; p__Chlorophyta; c__Trebouxiophyceae; o__unclassified; f__unclassified; g__Trebouxia; s__unclassified
ASV_36	0	0	3	4	0	0	0	2	0	0	0	0	0	0	0	0	0	0	0	0	0	0	0	0	d__Eukaryota; p__Chlorophyta; c__Trebouxiophyceae; o__unclassified; f__unclassified; g__unclassified; s__unclassified
ASV_37	280	104	668	3	3	22	46	109	121	62	21	60	0	0	0	0	0	0	0	0	0	0	0	0	d__Eukaryota; p__Bacillariophyta; c__Bacillariophyceae; o__Entomoneidaceae; f__Entomoneidaceae; g__Entomoneis; s__Entomoneis sp.
ASV_38	7	0	17	32	0	129	2	11	3	0	1	1	0	0	0	0	0	0	0	0	0	0	0	0	d__Eukaryota; p__Chlorophyta; c__Trebouxiophyceae; o__Coccomyxa; f__Coccomyxa; g__Coccomyxa; s__Coccomyxa subellipsoidea
ASV_39	0	0	0	0	0	0	0	0	133	0	0	0	0	0	0	0	0	0	0	0	0	0	0	0	d__Bacteria; p__Cyanobacteria; c__Cyanophyceae; o__Oscillatoriales; f__Microcoleaceae; g__Microcoleus; s__unclassified
ASV_40	4	0	154	13	0	0	4	7	4	0	0	4	0	0	0	0	0	0	0	0	0	0	0	0	d__Eukaryota; p__Chlorophyta; c__Trebouxiophyceae; o__Chlorellales; f__unclassified; g__unclassified; s__unclassified
ASV_41	0	40	50	130	7	21	26	88	10	0	0	0	0	0	0	0	0	0	0	0	0	0	0	0	d__Bacteria; p__Cyanobacteria; c__Cyanophyceae; o__Oscillatoriales; f__Microcoleaceae; g__Microcoleus; s__unclassified
ASV_42	0	0	0	0	1	0	0	0	0	0	1	0	0	0	0	0	0	0	0	0	0	0	0	0	d__Eukaryota; p__Chlorophyta; c__Trebouxiophyceae; o__Coccomyxa; f__Coccomyxa; g__Coccomyxa; s__unclassified
ASV_43	0	0	0	22	0	164	0	0	0	0	0	0	0	0	0	0	0	0	0	0	0	0	0	0	d__Bacteria; p__Cyanobacteria; c__Cyanophyceae; o__Oscillatoriales; f__unclassified; g__unclassified; s__unclassified
ASV_44	17	9	57	119	19	59	1	17	1	5	7	7	0	0	0	0	0	0	0	0	0	0	0	0	d__Eukaryota; p__Ochrophyta; c__Eustigmatophyceae;o__Eustigmatales; f__Eustigmatophyceae; g__Vischeria; s__unclassified
ASV_45	15	86	115	122	14	77	51	58	22	125	180	742	0	0	0	0	0	0	0	0	0	0	0	0	d__Eukaryota; p__Chlorophyta; c__Trebouxiophyceae; o__unclassified; f__unclassified; g__unclassified; s__unclassified
ASV_46	34	139	3	17	0	0	1	10	18	1	1	0	0	0	0	0	0	0	0	0	0	0	0	0	d__Eukaryota; p__Chlorophyta; c__Trebouxiophyceae; o__Xylochloris; f__Xylochloris; g__Xylochloris; s__Xylochloris irregularis
ASV_47	0	12	5	3	4	12	1	1	2	6	3	2	0	0	0	0	0	0	0	0	0	0	0	0	d__Eukaryota; p__Chlorophyta; c__unclassified; o__unclassified; f__unclassified; g__unclassified; s__unclassified
ASV_48	0	1	0	0	0	0	0	0	0	0	0	1	0	0	0	0	0	0	0	0	0	0	0	0	d__Eukaryota; p__Chlorophyta; c__Trebouxiophyceae; o__Chlorellales; f__Chlorellaceae; g__Nannochloris; s__Nannochloris normandinae
ASV_49	0	0	0	0	0	98	0	0	0	0	0	0	0	0	0	0	0	0	0	0	0	0	0	0	d__Bacteria; p__Cyanobacteria; c__Cyanophyceae; o__Synechococcales; f__unclassified; g__unclassified; s__unclassified
ASV_50	23	9	9	28	2	121	17	4	6	0	7	16	0	0	0	0	0	0	0	0	0	0	0	0	d__Eukaryota; p__Bacillariophyta; c__unclassified; o__unclassified; f__unclassified; g__unclassified; s__unclassified
ASV_51	0	0	0	0	0	0	0	79	0	0	0	0	0	0	0	0	0	0	0	0	0	0	0	0	d__Bacteria; p__Cyanobacteria; c__unclassified; o__unclassified; f__unclassified; g__unclassified; s__unclassified
ASV_52	0	0	0	0	0	0	0	77	0	0	0	0	0	0	0	0	0	0	0	0	0	0	0	0	d__Bacteria; p__Cyanobacteria; c__Cyanophyceae; o__Oscillatoriales; f__Coleofasciculaceae; g__Geitlerinema; s__unclassified
ASV_53	0	0	0	0	0	2	0	0	0	0	0	0	0	0	0	0	0	0	0	0	0	0	0	0	d__Eukaryota; p__Chlorophyta; c__unclassified; o__unclassified; f__unclassified; g__unclassified; s__unclassified
ASV_54	121	45	14	30	13	4	0	42	2	1	0	0	0	0	0	0	0	0	0	0	0	0	0	0	d__Eukaryota; p__Chlorophyta; c__Chlorophyceae; o__Chlamydomonadales; f__unclassified; g__unclassified; s__unclassified
ASV_55	0	0	1	13	0	8	36	0	0	11	2	10	0	0	0	0	0	0	0	0	0	0	0	0	d__Eukaryota; p__Ochrophyta; c__Eustigmatophyceae;o__Eustigmatales; f__unclassified; g__unclassified; s__unclassified
ASV_56	0	8	35	11	2	16	6	0	7	4	1	9	0	0	0	0	0	0	0	0	0	0	0	0	d__Eukaryota; p__Ochrophyta; c__Phaeophyceae; o__Fucales; f__Sargassaceae; g__Sargassum; s__unclassified
ASV_57	6	0	12	40	3	67	1	190	112	4	1	9	0	0	0	0	0	0	0	0	0	0	0	0	d__Bacteria; p__Cyanobacteria; c__Cyanophyceae; o__Synechococcales; f__unclassified; g__unclassified; s__unclassified
ASV_58	0	12	5	0	0	0	1	0	0	3	0	1	0	0	0	0	0	0	0	0	0	0	0	0	d__Eukaryota; p__Chlorophyta; c__Trebouxiophyceae; o__unclassified; f__unclassified; g__unclassified; s__unclassified
ASV_59	0	0	0	0	0	0	0	68	1	0	0	0	0	0	0	0	0	0	0	0	0	0	0	0	d__Bacteria; p__Cyanobacteria; c__Cyanophyceae; o__Synechococcales; f__Leptolyngbyaceae; g__Leptolyngbya; s__unclassified
ASV_60	8	47	50	65	2	1	6	6	6	4	6	14	0	0	0	0	0	0	0	0	0	0	0	0	d__Eukaryota; p__Chlorophyta; c__Trebouxiophyceae; o__unclassified; f__unclassified; g__Lobosphaera; s__Lobosphaera incisa
ASV_61	1	2	3	0	0	10	0	0	0	0	0	3	0	0	0	0	0	0	0	0	0	0	0	0	d__Eukaryota; p__Chlorophyta; c__Trebouxiophyceae; o__Watanabea; f__Watanabea; g__Watanabea; s__Watanabea reniformis
ASV_62	0	0	0	0	0	0	0	0	0	0	0	3	0	0	0	0	0	0	0	0	0	0	0	0	d__Eukaryota; p__Chlorophyta; c__Trebouxiophyceae; o__Chlorellales; f__Chlorellaceae; g__Nannochloris; s__Nannochloris normandinae
ASV_63	0	0	0	0	1	0	0	0	1	0	0	0	0	0	0	0	0	0	0	0	0	0	0	0	d__Eukaryota; p__Chlorophyta; c__Trebouxiophyceae; o__unclassified; f__unclassified; g__Trebouxia; s__Trebouxia corticola
ASV_64	0	0	52	14	0	0	1	0	7	8	2	19	0	0	0	0	0	0	0	0	0	0	0	0	d__Eukaryota; p__Ochrophyta; c__Phaeophyceae; o__Fucales; f__Sargassaceae; g__Sargassum; s__unclassified
ASV_65	0	0	56	0	3	0	0	0	0	0	0	0	0	0	0	0	0	0	0	0	0	0	0	0	d__Eukaryota; p__Ochrophyta; c__Phaeophyceae; o__Ectocarpales; f__unclassified; g__unclassified; s__unclassified
ASV_66	0	0	0	0	0	18	0	0	0	0	0	1	0	0	0	0	0	0	0	0	0	0	0	0	d__Eukaryota; p__Chlorophyta; c__Trebouxiophyceae; o__Prasiolales; f__Prasiolaceae; g__unclassified; s__unclassified
ASV_67	16	0	59	0	0	0	0	0	0	0	0	0	0	0	0	0	0	0	0	0	0	0	0	0	d__Eukaryota; p__Chlorophyta; c__Chlorophyceae; o__Chlamydomonadales; f__unclassified; g__unclassified; s__unclassified
ASV_68	69	44	28	7	3	22	0	0	1	16	16	10	0	0	0	0	0	0	0	0	0	0	0	0	d__Eukaryota; p__Chlorophyta; c__Trebouxiophyceae; o__Coccomyxa; f__Coccomyxa; g__Coccomyxa; s__unclassified
ASV_69	0	0	0	0	0	0	1	99	0	0	0	0	0	0	0	0	0	0	0	0	0	0	0	0	d__Bacteria; p__Cyanobacteria; c__Cyanophyceae; o__Synechococcales; f__Synechococcaceae; g__unclassified; s__unclassified
ASV_70	0	2	3	13	0	34	0	0	3	2	2	1	0	0	0	0	0	0	0	0	0	0	0	0	d__Bacteria; p__Cyanobacteria; c__Cyanophyceae; o__Oscillatoriales; f__Gomontiellaceae; g__Crinalium; s__unclassified
ASV_71	69	31	12	6	0	0	1	0	0	0	0	0	0	0	0	0	0	0	0	0	0	0	0	0	d__Eukaryota; p__Bacillariophyta; c__Coscinodiscophyceae; o__Thalassiosirales; f__Stephanodiscaceae; g__Cyclotella; s__unclassified
ASV_72	18	0	5	0	0	0	0	66	0	0	0	0	0	0	0	0	0	0	0	0	0	0	0	0	d__Eukaryota; p__Chlorophyta; c__Chlorophyceae; o__Pleurastrum; f__Pleurastrum; g__Pleurastrum; s__Pleurastrum terricola
ASV_73	0	0	0	29	0	63	0	0	0	0	0	0	0	0	0	0	0	0	0	0	0	0	0	0	d__Bacteria; p__Cyanobacteria; c__Cyanophyceae; o__Oscillatoriales; f__Oscillatoriaceae; g__Oscillatoria; s__Oscillatoria nigro-viridis
ASV_74	2	0	2	10	2	72	0	0	0	0	0	0	0	0	0	0	0	0	0	0	0	0	0	0	d__Bacteria; p__Cyanobacteria; c__Cyanophyceae; o__Oscillatoriales; f__unclassified; g__unclassified; s__unclassified
ASV_75	0	4	38	59	0	0	0	3	8	23	22	32	0	0	0	0	0	0	0	0	0	0	0	0	d__Eukaryota; p__Chlorophyta; c__Trebouxiophyceae; o__unclassified; f__unclassified; g__Myrmecia; s__Myrmecia israeliensis
ASV_76	5	41	0	0	0	0	0	0	0	0	0	0	0	0	0	0	0	0	0	0	0	0	0	0	d__Bacteria; p__Cyanobacteria; c__Cyanophyceae; o__Nostocales; f__Nostocaceae; g__Cylindrospermum; s__unclassified
ASV_77	0	0	0	59	0	62	0	0	0	0	0	0	0	0	0	0	0	0	0	0	0	0	0	0	d__Bacteria; p__Cyanobacteria; c__unclassified; o__unclassified; f__unclassified; g__unclassified; s__unclassified
ASV_78	14	27	21	8	5	0	6	40	8	0	2	5	0	0	0	0	0	0	0	0	0	0	0	0	d__Eukaryota; p__Ochrophyta; c__Xanthophyceae; o__Tribonematales; f__Tribonemataceae; g__Tribonema; s__Tribonema affine
ASV_79	6	6	1	0	0	13	0	0	6	0	0	2	0	0	0	0	0	0	0	0	0	0	0	0	d__Eukaryota; p__Chlorophyta; c__unclassified; o__unclassified; f__unclassified; g__unclassified; s__unclassified
ASV_80	0	0	0	0	0	0	0	42	4	0	0	0	0	0	0	0	0	0	0	0	0	0	0	0	d__Bacteria; p__Cyanobacteria; c__unclassified; o__unclassified; f__unclassified; g__unclassified; s__unclassified
ASV_81	1	1	1	0	0	0	0	0	0	0	0	0	0	0	0	0	0	0	0	0	0	0	0	0	d__Eukaryota; p__Chlorophyta; c__Trebouxiophyceae; o__unclassified; f__unclassified; g__unclassified; s__unclassified
ASV_82	1	34	0	7	2	30	0	0	0	0	0	0	0	0	0	0	0	0	0	0	0	0	0	0	d__Bacteria; p__Cyanobacteria; c__unclassified; o__unclassified; f__unclassified; g__unclassified; s__unclassified
ASV_83	0	0	0	0	0	30	0	0	0	0	0	0	0	0	0	0	0	0	0	0	0	0	0	0	d__Bacteria; p__Cyanobacteria; c__Cyanophyceae; o__Synechococcales; f__Synechococcaceae; g__unclassified; s__unclassified
ASV_84	0	0	0	0	0	0	33	10	21	0	0	0	0	0	0	0	0	0	0	0	0	0	0	0	d__Bacteria; p__Cyanobacteria; c__Cyanophyceae; o__Synechococcales; f__Oculatellaceae; g__Oculatella; s__unclassified
ASV_85	0	4	13	28	2	1	4	0	0	5	6	18	0	0	0	0	0	0	0	0	0	0	0	0	d__Eukaryota; p__Chlorophyta; c__Trebouxiophyceae; o__unclassified; f__unclassified; g__Trebouxia; s__unclassified
ASV_86	345	2	11	85	839	12	14	364	28	0	2	0	0	0	0	0	0	0	0	0	0	0	0	0	d__Bacteria; p__Cyanobacteria; c__Cyanophyceae; o__Oscillatoriales; f__Oscillatoriaceae; g__Oscillatoria; s__Oscillatoria nigro-viridis
ASV_87	0	0	1	0	0	0	0	0	0	0	0	1	0	0	0	0	0	0	0	0	0	0	0	0	d__Eukaryota; p__Chlorophyta; c__Trebouxiophyceae; o__Prasiolales; f__Prasiolaceae; g__unclassified; s__unclassified
ASV_88	25	2	59	0	0	0	0	0	0	0	0	0	0	0	0	0	0	0	0	0	0	0	0	0	d__Eukaryota; p__Chlorophyta; c__Chlorophyceae; o__Chlamydomonadales; f__Chlamydomonadaceae; g__unclassified; s__unclassified
ASV_89	2	0	7	48	0	3	3	4	3	0	0	0	0	0	0	0	0	0	0	0	0	0	0	0	d__Eukaryota; p__Chlorophyta; c__Trebouxiophyceae; o__Chlorellales; f__Chlorellaceae; g__Micractinium; s__unclassified
ASV_90	31	17	51	20	50	10	7	24	26	14	2	4	0	0	0	0	0	0	0	0	0	0	0	0	d__Eukaryota; p__Ochrophyta; c__Xanthophyceae; o__Tribonematales; f__Tribonemataceae; g__Tribonema; s__Tribonema affine
ASV_91	0	0	0	12	0	33	0	14	3	0	0	0	0	0	0	0	0	0	0	0	0	0	0	0	d__Bacteria; p__Cyanobacteria; c__Cyanophyceae; o__Oscillatoriales; f__Microcoleaceae; g__Microcoleus; s__unclassified
ASV_92	0	4	0	0	2	0	0	0	3	0	0	3	0	0	0	0	0	0	0	0	0	0	0	0	d__Eukaryota; p__Chlorophyta; c__Trebouxiophyceae; o__unclassified; f__unclassified; g__unclassified; s__unclassified
ASV_93	0	0	0	0	0	0	0	48	7	0	0	0	0	0	0	0	0	0	0	0	0	0	0	0	d__Bacteria; p__Cyanobacteria; c__Cyanophyceae; o__Oscillatoriales; f__Cyanothecaceae; g__Cyanothece; s__unclassified
ASV_94	0	8	1	4	1	5	0	6	1	3	4	10	0	0	0	0	0	0	0	0	0	0	0	0	d__Eukaryota; p__Chlorophyta; c__Trebouxiophyceae; o__unclassified; f__unclassified; g__unclassified; s__unclassified
ASV_95	0	0	0	0	0	0	0	0	49	45	19	3	0	0	0	0	0	0	0	0	0	0	0	0	d__Bacteria; p__Cyanobacteria; c__Cyanophyceae; o__Oscillatoriales; f__Microcoleaceae; g__Microcoleus; s__unclassified
ASV_96	18	7	55	12	6	0	4	8	9	8	0	1	0	0	0	0	0	0	0	0	0	0	0	0	d__Eukaryota; p__Ochrophyta; c__Phaeophyceae; o__Fucales; f__Sargassaceae; g__Sargassum; s__unclassified
ASV_97	0	0	0	6	43	26	9	41	0	0	0	0	0	0	0	0	0	0	0	0	0	0	0	0	d__Bacteria; p__Cyanobacteria; c__Cyanophyceae; o__Oscillatoriales; f__Microcoleaceae; g__unclassified; s__unclassified
ASV_98	35	21	1	14	0	41	3	3	6	6	3	3	0	0	0	0	0	0	0	0	0	0	0	0	d__Bacteria; p__Cyanobacteria; c__Cyanophyceae; o__Oscillatoriales; f__Microcoleaceae; g__unclassified; s__unclassified
ASV_99	0	0	5	89	163	245	1	1063	192	0	0	0	0	0	0	0	0	0	0	0	0	0	0	0	d__Bacteria; p__Cyanobacteria; c__Cyanophyceae; o__Oscillatoriales; f__Microcoleaceae; g__Microcoleus; s__unclassified
ASV_100	7	0	66	0	0	0	2	0	0	0	0	0	0	0	0	0	0	0	0	0	0	0	0	0	d__Eukaryota; p__Chlorophyta; c__Chlorophyceae; o__Chlamydomonadales; f__Chlamydomonadaceae; g__unclassified; s__unclassified
ASV_101	0	24	0	18	0	38	0	0	0	15	0	1	0	0	0	0	0	0	0	0	0	0	0	0	d__Bacteria; p__Cyanobacteria; c__unclassified; o__unclassified; f__unclassified; g__unclassified; s__unclassified
ASV_102	1	9	5	43	0	0	2	31	41	0	1	9	0	0	0	0	0	0	0	0	0	0	0	0	d__Eukaryota; p__Chlorophyta; c__Trebouxiophyceae; o__Microthamniales; f__Microthamnion; g__Microthamnion; s__unclassified
ASV_103	29	0	7	0	0	0	0	0	0	2	0	0	0	0	0	0	0	0	0	0	0	0	0	0	d__Eukaryota; p__Ochrophyta; c__Xanthophyceae; o__Tribonematales; f__Tribonemataceae; g__Tribonema; s__unclassified
ASV_104	0	14	4	1	8	0	121	16	47	0	1	151	0	0	0	0	0	0	0	0	0	0	0	0	d__Eukaryota; p__Bacillariophyta; c__Coscinodiscophyceae; o__unclassified; f__unclassified; g__unclassified; s__unclassified
ASV_105	0	0	1	28	0	0	0	0	0	0	0	0	0	0	0	0	0	0	0	0	0	0	0	0	d__Bacteria; p__Cyanobacteria; c__Cyanophyceae; o__Chroococcidiopsidales; f__Chroococcidiopsidaceae; g__Chroococcidiopsis; s__Chroococcidiopsis thermalis
ASV_106	1	0	1	1	1	28	0	0	0	0	0	0	0	0	0	0	0	0	0	0	0	0	0	0	d__Bacteria; p__Cyanobacteria; c__Cyanophyceae; o__Oscillatoriales; f__unclassified; g__unclassified; s__unclassified
ASV_107	29	0	0	0	0	0	0	22	0	0	0	0	0	0	0	0	0	0	0	0	0	0	0	0	d__Eukaryota; p__Ochrophyta; c__Xanthophyceae; o__Vaucheriales; f__Vaucheriaceae; g__Vaucheria; s__Vaucheria sp. 1 AS-2014
ASV_108	3	11	25	0	4	0	1	8	1	0	0	0	0	0	0	0	0	0	0	0	0	0	0	0	d__Eukaryota; p__Ochrophyta; c__Xanthophyceae; o__Tribonematales; f__Tribonemataceae; g__Tribonema; s__unclassified
ASV_109	0	0	0	0	0	29	0	0	0	12	0	2	0	0	0	0	0	0	0	0	0	0	0	0	d__Eukaryota; p__Chlorophyta; c__Trebouxiophyceae; o__Watanabea; f__Watanabea; g__Watanabea; s__Watanabea reniformis
ASV_110	20	0	25	11	0	17	17	51	39	0	1	1	0	0	0	0	0	0	0	0	0	0	0	0	d__Bacteria; p__Cyanobacteria; c__Cyanophyceae; o__Synechococcales; f__Leptolyngbyaceae; g__Leptolyngbya; s__unclassified
ASV_111	0	0	11	30	2	5	6	63	31	0	0	2	0	0	0	0	0	0	0	0	0	0	0	0	d__Bacteria; p__Cyanobacteria; c__Cyanophyceae; o__Synechococcales; f__Leptolyngbyaceae; g__Leptolyngbya; s__unclassified
ASV_112	0	0	0	25	0	1	0	1	0	0	0	0	0	0	0	0	0	0	0	0	0	0	0	0	d__Eukaryota; p__Ochrophyta; c__Xanthophyceae; o__Tribonematales; f__Tribonemataceae; g__Tribonema; s__unclassified
ASV_113	0	0	0	0	2	0	3	65	0	0	0	0	0	0	0	0	0	0	0	0	0	0	0	0	d__Bacteria; p__Cyanobacteria; c__unclassified; o__unclassified; f__unclassified; g__unclassified; s__unclassified
ASV_114	15	6	5	3	4	12	2	21	1	0	0	0	0	0	0	0	0	0	0	0	0	0	0	0	d__Eukaryota; p__Ochrophyta; c__Xanthophyceae; o__Tribonematales; f__Tribonemataceae; g__Tribonema; s__unclassified
ASV_115	74	0	0	0	0	0	0	0	0	0	0	0	0	0	0	0	0	0	0	0	0	0	0	0	d__Bacteria; p__Cyanobacteria; c__Cyanophyceae; o__Nostocales; f__Nostocaceae; g__Nostoc; s__unclassified
ASV_116	0	0	0	0	0	0	0	0	0	0	0	3	0	0	0	0	0	0	0	0	0	0	0	0	d__Eukaryota; p__Chlorophyta; c__Trebouxiophyceae; o__unclassified; f__unclassified; g__unclassified; s__unclassified
ASV_117	0	0	0	0	0	26	0	0	0	0	0	0	0	0	0	0	0	0	0	0	0	0	0	0	d__Bacteria; p__Cyanobacteria; c__Cyanophyceae; o__Oscillatoriales; f__unclassified; g__unclassified; s__unclassified
ASV_118	0	0	0	5	9	0	10	59	21	0	0	1	0	0	0	0	0	0	0	0	0	0	0	0	d__Bacteria; p__Cyanobacteria; c__Cyanophyceae; o__Synechococcales; f__Synechococcaceae; g__Synechococcus; s__unclassified
ASV_119	25	10	28	20	12	8	0	0	7	2	0	0	0	0	0	0	0	0	0	0	0	0	0	0	d__Eukaryota; p__Ochrophyta; c__Xanthophyceae; o__Vaucheriales; f__Vaucheriaceae; g__Vaucheria; s__unclassified
ASV_120	35	6	35	5	4	20	0	0	16	0	0	1	0	0	0	0	0	0	0	0	0	0	0	0	d__Eukaryota; p__Chlorophyta; c__Trebouxiophyceae; o__Chlorellales; f__Chlorellaceae; g__Chlorella; s__unclassified
ASV_121	5	4	33	0	0	0	2	27	8	4	0	0	0	0	0	0	0	0	0	0	0	0	0	0	d__Eukaryota; p__Chlorophyta; c__Trebouxiophyceae; o__unclassified; f__unclassified; g__Trebouxia; s__unclassified
ASV_122	725	856	1027	340	320	468	151	565	1077	303	49	218	0	0	0	0	0	0	0	0	0	0	0	0	d__Eukaryota; p__Bacillariophyta; c__Bacillariophyceae; o__Cymbellales; f__Gomphonemataceae; g__unclassified; s__unclassified
ASV_123	0	0	14	0	0	0	0	36	11	0	0	2	0	0	0	0	0	0	0	0	0	0	0	0	d__Eukaryota; p__Ochrophyta; c__Phaeophyceae; o__Ectocarpales; f__Scytosiphonaceae; g__unclassified; s__unclassified
ASV_124	29	0	0	0	0	0	1	40	0	0	0	0	0	0	0	0	0	0	0	0	0	0	0	0	d__Bacteria; p__Cyanobacteria; c__Cyanophyceae; o__Nostocales; f__Nostocaceae; g__Nostoc; s__unclassified
ASV_125	0	0	16	15	10	11	3	34	45	1	9	20	0	0	0	0	0	0	0	0	0	0	0	0	d__Eukaryota; p__Chlorophyta; c__Trebouxiophyceae; o__Chlorellales; f__Chlorellaceae; g__Chlorella; s__unclassified
ASV_126	0	2	1	0	13	0	2	0	0	0	1	3	0	0	0	0	0	0	0	0	0	0	0	0	d__Eukaryota; p__Chlorophyta; c__Trebouxiophyceae; o__unclassified; f__unclassified; g__unclassified; s__unclassified
ASV_127	0	0	15	4	1	0	0	0	0	0	0	0	0	0	0	0	0	0	0	0	0	0	0	0	d__Bacteria; p__Cyanobacteria; c__Cyanophyceae; o__Synechococcales; f__Synechococcaceae; g__Synechococcus; s__unclassified
ASV_128	0	0	0	0	0	23	0	0	0	0	0	0	0	0	0	0	0	0	0	0	0	0	0	0	d__Eukaryota; p__Chlorophyta; c__Chlorophyceae; o__Chlamydomonadales; f__Chlamydomonadaceae; g__unclassified; s__unclassified
ASV_129	0	0	0	2	0	25	0	0	0	1	0	0	0	0	0	0	0	0	0	0	0	0	0	0	d__Bacteria; p__Cyanobacteria; c__Cyanophyceae; o__Oscillatoriales; f__Microcoleaceae; g__unclassified; s__unclassified
ASV_130	0	1	2	0	0	9	0	2	0	0	0	0	0	0	0	0	0	0	0	0	0	0	0	0	d__Eukaryota; p__Chlorophyta; c__Trebouxiophyceae; o__Coccomyxa; f__Coccomyxa; g__Coccomyxa; s__unclassified
ASV_131	1	2	0	7	0	0	0	0	0	0	0	5	0	0	0	0	0	0	0	0	0	0	0	0	d__Eukaryota; p__Chlorophyta; c__Trebouxiophyceae; o__Coccomyxa; f__Coccomyxa; g__Coccomyxa; s__unclassified
ASV_132	0	0	4	0	0	1	1	0	1	0	0	0	0	0	0	0	0	0	0	0	0	0	0	0	d__Eukaryota; p__Chlorophyta; c__Trebouxiophyceae; o__unclassified; f__unclassified; g__Symbiochloris; s__Symbiochloris symbiontica
ASV_133	0	0	2	0	0	0	0	0	0	2	0	0	0	0	0	0	0	0	0	0	0	0	0	0	d__Eukaryota; p__Chlorophyta; c__unclassified; o__unclassified; f__unclassified; g__unclassified; s__unclassified
ASV_134	0	0	0	0	0	21	0	0	0	0	0	0	0	0	0	0	0	0	0	0	0	0	0	0	d__Bacteria; p__Cyanobacteria; c__unclassified; o__unclassified; f__unclassified; g__unclassified; s__unclassified
ASV_135	6	0	6	30	0	0	3	1	9	0	0	0	0	0	0	0	0	0	0	0	0	0	0	0	d__Eukaryota; p__Chlorophyta; c__unclassified; o__unclassified; f__unclassified; g__unclassified; s__unclassified
ASV_136	1	2	12	2	5	0	2	13	0	0	2	1	0	0	0	0	0	0	0	0	0	0	0	0	d__Eukaryota; p__Chlorophyta; c__Trebouxiophyceae; o__unclassified; f__unclassified; g__unclassified; s__unclassified
ASV_137	20	0	0	0	0	0	0	0	0	0	0	0	0	0	0	0	0	0	0	0	0	0	0	0	d__Bacteria; p__Cyanobacteria; c__Cyanophyceae; o__Oscillatoriales; f__Microcoleaceae; g__Microcoleus; s__Microcoleus sp. PCC 7113
ASV_138	7	19	2	28	5	14	0	2	0	0	0	0	0	0	0	0	0	0	0	0	0	0	0	0	d__Bacteria; p__Cyanobacteria; c__unclassified; o__unclassified; f__unclassified; g__unclassified; s__unclassified
ASV_139	3	18	1	0	0	0	0	0	0	10	4	3	0	0	0	0	0	0	0	0	0	0	0	0	d__Bacteria; p__Cyanobacteria; c__Cyanophyceae; o__Oscillatoriales; f__unclassified; g__unclassified; s__unclassified
ASV_140	8	0	17	15	0	0	0	9	24	15	0	10	0	0	0	0	0	0	0	0	0	0	0	0	d__Eukaryota; p__Chlorophyta; c__Chlorophyceae; o__Sphaeropleales; f__unclassified; g__unclassified; s__unclassified
ASV_141	0	0	0	2	3	17	0	0	0	0	0	0	0	0	0	0	0	0	0	0	0	0	0	0	d__Bacteria; p__Cyanobacteria; c__Cyanophyceae; o__Synechococcales; f__Acaryochloridaceae; g__Acaryochloris; s__unclassified
ASV_142	0	0	0	0	0	0	0	642	0	0	0	0	0	0	0	0	0	0	0	0	0	0	0	0	d__Bacteria; p__Cyanobacteria; c__Cyanophyceae; o__Synechococcales; f__Leptolyngbyaceae; g__Leptolyngbya; s__unclassified
ASV_143	0	0	0	0	0	0	15	0	0	0	0	0	0	0	0	0	0	0	0	0	0	0	0	0	d__Bacteria; p__Cyanobacteria; c__Cyanophyceae; o__Nostocales; f__Scytonemataceae; g__unclassified; s__unclassified
ASV_144	0	0	0	0	0	0	0	48	9	0	0	0	0	0	0	0	0	0	0	0	0	0	0	0	d__Bacteria; p__Cyanobacteria; c__Cyanophyceae; o__Synechococcales; f__Synechococcaceae; g__Synechococcus; s__unclassified
ASV_145	0	0	0	6	0	0	1	0	24	6	5	10	0	0	0	0	0	0	0	0	0	0	0	0	d__Eukaryota; p__Chlorophyta; c__unclassified; o__unclassified; f__unclassified; g__unclassified; s__unclassified
ASV_146	3	15	0	0	0	10	0	0	0	9	2	8	0	0	0	0	0	0	0	0	0	0	0	0	d__Bacteria; p__Cyanobacteria; c__Cyanophyceae; o__Oscillatoriales; f__Oscillatoriaceae; g__unclassified; s__unclassified
ASV_147	0	11	5	0	0	0	0	0	11	0	1	0	0	0	0	0	0	0	0	0	0	0	0	0	d__Eukaryota; p__Chlorophyta; c__Trebouxiophyceae; o__Chlorellales; f__Chlorellaceae; g__Chlorella; s__unclassified
ASV_148	19	0	0	0	0	0	0	15	0	0	0	0	0	0	0	0	0	0	0	0	0	0	0	0	d__Bacteria; p__Cyanobacteria; c__Cyanophyceae; o__Synechococcales; f__Acaryochloridaceae; g__Acaryochloris; s__unclassified
ASV_149	8	7	12	11	0	3	0	0	4	5	1	16	0	0	0	0	0	0	0	0	0	0	0	0	d__Eukaryota; p__Ochrophyta; c__Xanthophyceae; o__Tribonematales; f__Tribonemataceae; g__Tribonema; s__Tribonema affine
ASV_150	3	14	25	22	26	5	505	134	45	8	19	2	0	0	0	0	0	0	0	0	0	0	0	0	d__Eukaryota; p__Chlorophyta; c__Trebouxiophyceae; o__Prasiolales; f__Prasiolaceae; g__unclassified; s__unclassified
ASV_151	0	5	0	16	0	0	0	0	0	0	0	0	0	0	0	0	0	0	0	0	0	0	0	0	d__Eukaryota; p__Bacillariophyta; c__unclassified; o__unclassified; f__unclassified; g__unclassified; s__unclassified
ASV_152	1	7	0	0	4	0	0	0	1	0	1	0	0	0	0	0	0	0	0	0	0	0	0	0	d__Eukaryota; p__Chlorophyta; c__Trebouxiophyceae; o__Chlorellales; f__Chlorellaceae; g__Chlorella; s__unclassified
ASV_153	0	0	0	0	0	16	0	0	0	0	0	0	0	0	0	0	0	0	0	0	0	0	0	0	d__Bacteria; p__Cyanobacteria; c__Cyanophyceae; o__Oscillatoriales; f__Oscillatoriaceae; g__Oscillatoria; s__unclassified
ASV_154	0	4	0	5	0	18	0	0	0	0	0	0	0	0	0	0	0	0	0	0	0	0	0	0	d__Bacteria; p__Cyanobacteria; c__unclassified; o__unclassified; f__unclassified; g__unclassified; s__unclassified
ASV_155	0	0	0	1	6	7	0	0	0	2	0	7	0	0	0	0	0	0	0	0	0	0	0	0	d__Eukaryota; p__Chlorophyta; c__Trebouxiophyceae; o__Prasiolales; f__Prasiolaceae; g__unclassified; s__unclassified
ASV_156	0	16	47	14	0	7	28	29	86	0	1	0	0	0	0	0	0	0	0	0	0	0	0	0	d__Eukaryota; p__Chlorophyta; c__Trebouxiophyceae; o__unclassified; f__unclassified; g__Lobosphaera; s__Lobosphaera incisa
ASV_157	0	0	0	5	0	0	0	0	0	0	0	1	0	0	0	0	0	0	0	0	0	0	0	0	d__Eukaryota; p__Ochrophyta; c__Eustigmatophyceae;o__Eustigmatales; f__Monodopsidaceae; g__Nannochloropsis; s__unclassified
ASV_158	2	3	0	8	0	4	0	0	0	7	1	0	0	0	0	0	0	0	0	0	0	0	0	0	d__Bacteria; p__Cyanobacteria; c__Cyanophyceae; o__Oscillatoriales; f__unclassified; g__unclassified; s__unclassified
ASV_159	47	330	268	184	11	24	37	205	410	49	38	37	0	0	0	0	0	0	0	0	0	0	0	0	d__Eukaryota; p__Chlorophyta; c__Trebouxiophyceae; o__Xylochloris; f__Xylochloris; g__Xylochloris; s__Xylochloris irregularis
ASV_160	1	0	0	2	0	0	1	0	5	0	0	12	0	0	0	0	0	0	0	0	0	0	0	0	d__Eukaryota; p__Rhodophyta;c__Florideophyceae; o__Batrachospermales; f__Batrachospermaceae; g__Kumanoa; s__unclassified
ASV_161	0	0	0	0	0	78	12	601	144	0	0	0	0	0	0	0	0	0	0	0	0	0	0	0	d__Bacteria; p__Cyanobacteria; c__Cyanophyceae; o__Synechococcales; f__Synechococcaceae; g__Synechococcus; s__unclassified
ASV_162	4	1	4	29	5	1	2	0	0	0	0	1	0	0	0	0	0	0	0	0	0	0	0	0	d__Bacteria; p__Cyanobacteria; c__unclassified; o__unclassified; f__unclassified; g__unclassified; s__unclassified
ASV_163	0	0	0	0	1	0	4	19	0	0	0	0	0	0	0	0	0	0	0	0	0	0	0	0	d__Bacteria; p__Cyanobacteria; c__Cyanophyceae; o__Chroococcales; f__Chroococcaceae; g__unclassified; s__unclassified
ASV_164	0	0	0	0	0	0	0	0	15	0	2	16	0	0	0	0	0	0	0	0	0	0	0	0	d__Bacteria; p__Cyanobacteria; c__Cyanophyceae; o__Nostocales; f__Nostocaceae; g__unclassified; s__unclassified
ASV_165	0	12	2	1	0	0	0	0	0	0	0	0	0	0	0	0	0	0	0	0	0	0	0	0	d__Bacteria; p__Cyanobacteria; c__Cyanophyceae; o__Oscillatoriales; f__Microcoleaceae; g__Microcoleus; s__unclassified
ASV_166	7	0	2	13	0	3	6	7	8	0	0	0	0	0	0	0	0	0	0	0	0	0	0	0	d__Eukaryota; p__Chlorophyta; c__Ulvophyceae; o__Ulotrichales; f__unclassified; g__unclassified; s__unclassified
ASV_167	0	0	0	16	0	0	0	0	0	0	0	0	0	0	0	0	0	0	0	0	0	0	0	0	d__Bacteria; p__Cyanobacteria; c__unclassified; o__unclassified; f__unclassified; g__unclassified; s__unclassified
ASV_168	0	0	0	0	10	0	7	8	0	0	0	0	0	0	0	0	0	0	0	0	0	0	0	0	d__Bacteria; p__Cyanobacteria; c__Cyanophyceae; o__Synechococcales; f__Leptolyngbyaceae; g__Leptolyngbya; s__unclassified
ASV_169	0	0	0	0	10	1	0	0	1	0	0	0	0	0	0	0	0	0	0	0	0	0	0	0	d__Bacteria; p__Cyanobacteria; c__Cyanophyceae; o__Synechococcales; f__Pseudanabaenaceae; g__Pseudanabaena; s__unclassified
ASV_170	0	0	0	0	0	12	0	0	0	0	0	0	0	0	0	0	0	0	0	0	0	0	0	0	d__Eukaryota; p__Chlorophyta; c__Pyramimonadophyceae; o__Pyramimonadales; f__unclassified; g__unclassified; s__unclassified
ASV_171	7	7	37	4	6	42	0	22	5	10	10	8	0	0	0	0	0	0	0	0	0	0	0	0	d__Eukaryota; p__Chlorophyta; c__Trebouxiophyceae; o__Coccomyxa; f__Coccomyxa; g__Coccomyxa; s__Coccomyxa viridis
ASV_172	0	0	0	0	0	0	0	15	1	0	0	0	0	0	0	0	0	0	0	0	0	0	0	0	d__Eukaryota; p__Ochrophyta; c__Xanthophyceae; o__Tribonematales; f__Tribonemataceae; g__Tribonema; s__Tribonema affine
ASV_173	0	0	0	0	0	0	0	19	0	0	0	0	0	0	0	0	0	0	0	0	0	0	0	0	d__Eukaryota; p__Chlorophyta; c__Trebouxiophyceae; o__unclassified; f__unclassified; g__unclassified; s__unclassified
ASV_174	25	47	24	17	0	14	2	94	47	8	22	418	0	0	0	0	0	0	0	0	0	0	0	0	d__Eukaryota; p__Bacillariophyta; c__Bacillariophyceae; o__unclassified; f__unclassified; g__unclassified; s__unclassified
ASV_175	7	0	0	9	0	19	0	0	0	0	0	0	0	0	0	0	0	0	0	0	0	0	0	0	d__Bacteria; p__Cyanobacteria; c__unclassified; o__unclassified; f__unclassified; g__unclassified; s__unclassified
ASV_176	0	0	0	0	0	0	0	20	0	0	0	0	0	0	0	0	0	0	0	0	0	0	0	0	d__Bacteria; p__Cyanobacteria; c__Cyanophyceae; o__Nostocales; f__unclassified; g__unclassified; s__unclassified
ASV_177	0	0	2	0	0	3	0	0	0	0	0	0	0	0	0	0	0	0	0	0	0	0	0	0	d__Eukaryota; p__Chlorophyta; c__Chlorophyceae; o__Chlamydomonadales; f__Chlamydomonadaceae; g__Chlamydomonas; s__unclassified
ASV_178	0	0	0	0	0	0	0	10	8	0	0	0	0	0	0	0	0	0	0	0	0	0	0	0	d__Bacteria; p__Cyanobacteria; c__Cyanophyceae; o__Nostocales; f__Scytonemataceae; g__Scytonema; s__unclassified
ASV_179	0	0	0	0	0	0	1	581	5	0	0	0	0	0	0	0	0	0	0	0	0	0	0	0	d__Bacteria; p__Cyanobacteria; c__Cyanophyceae; o__Synechococcales; f__Leptolyngbyaceae; g__Leptolyngbya; s__Leptolyngbya boryana
ASV_180	18	0	0	0	0	0	0	0	0	0	0	0	0	0	0	0	0	0	0	0	0	0	0	0	d__Eukaryota; p__Bacillariophyta; c__Bacillariophyceae; o__unclassified; f__unclassified; g__unclassified; s__unclassified
ASV_181	0	0	0	0	1	2	0	0	0	1	0	1	0	0	0	0	0	0	0	0	0	0	0	0	d__Eukaryota; p__Chlorophyta; c__Trebouxiophyceae; o__unclassified; f__unclassified; g__unclassified; s__unclassified
ASV_182	0	0	0	0	0	7	0	0	4	8	13	6	0	0	0	0	0	0	0	0	0	0	0	0	d__Eukaryota; p__Chlorophyta; c__Trebouxiophyceae; o__Coccomyxa; f__Coccomyxa; g__Coccomyxa; s__Coccomyxa subellipsoidea
ASV_183	339	191	212	258	30	23	26	79	89	79	32	45	0	0	0	0	0	0	0	0	0	0	0	0	d__Eukaryota; p__Chlorophyta; c__Chlorophyceae; o__Sphaeropleales; f__Bracteacoccaceae; g__Bracteacoccus; s__unclassified
ASV_184	0	13	0	0	0	3	0	0	0	0	0	0	0	0	0	0	0	0	0	0	0	0	0	0	d__Bacteria; p__Cyanobacteria; c__unclassified; o__unclassified; f__unclassified; g__unclassified; s__unclassified
ASV_185	5	1	9	0	0	0	0	8	0	0	0	0	0	0	0	0	0	0	0	0	0	0	0	0	d__Eukaryota; p__Ochrophyta; c__Xanthophyceae; o__Tribonematales; f__Tribonemataceae; g__Tribonema; s__unclassified
ASV_186	0	0	0	0	11	0	0	0	0	0	0	0	0	0	0	0	0	0	0	0	0	0	0	0	d__Eukaryota; p__Chlorophyta; c__Trebouxiophyceae; o__unclassified; f__unclassified; g__Myrmecia; s__Myrmecia israeliensis
ASV_187	0	0	0	0	0	13	0	0	0	0	0	0	0	0	0	0	0	0	0	0	0	0	0	0	d__Bacteria; p__Cyanobacteria; c__Cyanophyceae; o__Oscillatoriales; f__unclassified; g__unclassified; s__unclassified
ASV_188	0	0	0	0	1	11	0	0	0	0	0	0	0	0	0	0	0	0	0	0	0	0	0	0	d__Bacteria; p__Cyanobacteria; c__Cyanophyceae; o__Synechococcales; f__Leptolyngbyaceae; g__Leptolyngbya; s__unclassified
ASV_189	0	2	0	6	0	16	0	0	0	0	0	0	0	0	0	0	0	0	0	0	0	0	0	0	d__Bacteria; p__Cyanobacteria; c__Cyanophyceae; o__Oscillatoriales; f__Microcoleaceae; g__Microcoleus; s__unclassified
ASV_190	8	1	254	0	0	0	0	0	7	0	0	0	0	0	0	0	0	0	0	0	0	0	0	0	d__Bacteria; p__Cyanobacteria; c__Cyanophyceae; o__Synechococcales; f__Leptolyngbyaceae; g__Leptolyngbya; s__unclassified
ASV_191	6	6	0	1	0	12	0	0	0	0	0	0	0	0	0	0	0	0	0	0	0	0	0	0	d__Eukaryota; p__Chlorophyta; c__Chlorophyceae; o__Chlorosarcinales; f__Chlorosarcina; g__Chlorosarcina; s__Chlorosarcina stigmatica
ASV_192	0	4	0	7	0	17	0	0	0	0	0	0	0	0	0	0	0	0	0	0	0	0	0	0	d__Bacteria; p__Cyanobacteria; c__Cyanophyceae; o__Oscillatoriales; f__Microcoleaceae; g__unclassified; s__unclassified
ASV_193	0	0	0	0	0	0	0	23	0	0	0	0	0	0	0	0	0	0	0	0	0	0	0	0	d__Bacteria; p__Cyanobacteria; c__Cyanophyceae; o__Oscillatoriales; f__Microcoleaceae; g__Arthrospira; s__unclassified
ASV_194	95	90	60	15	92	28	16	16	64	3	1	0	0	0	0	0	0	0	0	0	0	0	0	0	d__Eukaryota; p__Bacillariophyta; c__Bacillariophyceae; o__Bacillariales; f__Bacillariaceae; g__unclassified; s__unclassified
ASV_195	0	0	0	0	0	10	0	20	18	0	0	0	0	0	0	0	0	0	0	0	0	0	0	0	d__Bacteria; p__Cyanobacteria; c__Cyanophyceae; o__Synechococcales; f__Leptolyngbyaceae; g__Leptolyngbya; s__unclassified
ASV_196	0	9	4	3	4	1	0	0	0	0	0	0	0	0	0	0	0	0	0	0	0	0	0	0	d__Eukaryota; p__Chlorophyta; c__unclassified; o__unclassified; f__unclassified; g__unclassified; s__unclassified
ASV_197	0	0	0	0	0	0	0	0	0	0	0	0	67	1966	116	13138	11	26	0	0	9	0	3	126	d__Eukaryota; p__Miozoa; c__Dinophyceae; o__Dinophysiales; f__Dinophysiaceae; g__Dinophysis; s__Dinophysis acuta
ASV_198	0	0	0	0	0	0	0	0	0	0	0	0	0	6	2543	3874	1782	1916	1221	75	2726	107	9	97	d__Bacteria; p__Cyanobacteria; c__Cyanophyceae; o__Synechococcales; f__Merismopediaceae; g__Merismopedia; s__Merismopedia tenuissima
ASV_199	0	0	0	0	0	0	0	0	0	0	0	0	48	60	0	0	0	0	0	4	0	354	120	21	d__Bacteria; p__Cyanobacteria; c__Cyanophyceae; o__Nostocales; f__Tolypothrichaceae; g__Tolypothrix; s__uncultured Tolypothrix sp.
ASV_200	0	0	0	0	0	0	0	0	0	0	0	0	0	0	2	0	0	0	0	0	0	15	0	0	d__Bacteria; p__Cyanobacteria; c__Cyanophyceae; o__Synechococcales; f__Synechococcaceae; g__Synechococcus; s__Synechococcus sp. CB0101
ASV_201	0	0	0	0	0	0	0	0	0	0	0	0	1	1	0	0	0	0	0	0	0	1	0	0	d__Eukaryota; p__Rhodophyta; c__Bangiophyceae; o__Bangiales; f__Bangiaceae; g__Neoporphyra; s__Neoporphyra haitanensis
ASV_202	0	0	0	0	0	0	0	0	0	0	0	0	2	0	0	0	0	0	0	0	0	0	0	0	d__Bacteria; p__Cyanobacteria; c__Cyanophyceae; o__Nostocales; f__Nostocaceae; g__Anabaena; s__Anabaena sp. WA102
ASV_203	0	0	0	0	0	0	0	0	0	0	0	0	1	3	0	0	0	0	0	0	0	1	0	0	d__Eukaryota; p__Rhodophyta; c__Bangiophyceae; o__Bangiales; f__Bangiaceae; g__Neoporphyra; s__Neoporphyra haitanensis
ASV_204	0	0	0	0	0	0	0	0	0	0	0	0	2	1	0	0	0	0	0	0	0	0	1	0	d__Eukaryota; p__Miozoa; c__Dinophyceae; o__Dinophysiales; f__Dinophysiaceae; g__Dinophysis; s__Dinophysis acuta
ASV_205	0	0	0	0	0	0	0	0	0	0	0	0	1	2	0	0	0	0	0	0	0	0	0	0	d__Bacteria; p__Cyanobacteria; c__Cyanophyceae; o__Nostocales; f__Chlorogloeopsidaceae; g__Chlorogloeopsis; s__Chlorogloeopsis sp. P12A
ASV_206	0	0	0	0	0	0	0	0	0	0	0	0	1	2	0	0	0	0	0	0	0	0	0	0	d__Bacteria; p__Cyanobacteria; c__Cyanophyceae; o__Nostocales; f__Nostocaceae; g__Cylindrospermum; s__Cylindrospermum stagnale
ASV_207	0	0	0	0	0	0	0	0	0	0	0	0	0	0	0	0	0	0	0	0	0	3	0	0	d__Eukaryota; p__Rhodophyta; c__Bangiophyceae; o__Bangiales; f__Bangiaceae; g__Neoporphyra; s__Neoporphyra haitanensis
ASV_208	0	0	0	0	0	0	0	0	0	0	0	0	2	0	0	0	0	0	0	0	0	0	0	0	d__Bacteria; p__Cyanobacteria; c__Cyanophyceae; o__Nostocales; f__Tolypothrichaceae; g__Tolypothrix; s__uncultured Tolypothrix sp.
ASV_209	0	0	0	0	0	0	0	0	0	0	0	0	2	0	0	0	0	0	0	1	0	0	0	0	d__Eukaryota; p__Rhodophyta; c__Bangiophyceae; o__Bangiales; f__Bangiaceae; g__Neoporphyra; s__Neoporphyra haitanensis
ASV_210	0	0	0	0	0	0	0	0	0	0	0	0	2	0	0	0	0	0	0	0	0	0	0	0	d__Bacteria; p__Cyanobacteria; c__Cyanophyceae; o__Synechococcales; f__Synechococcaceae; g__Synechococcus; s__Synechococcus sp. CB0101
ASV_211	0	0	0	0	0	0	0	0	0	0	0	0	11	7	0	0	0	0	0	26	0	92	0	3	d__Eukaryota; p__Rhodophyta; c__Bangiophyceae; o__Bangiales; f__Bangiaceae; g__Neoporphyra; s__Neoporphyra haitanensis
ASV_212	0	0	0	0	0	0	0	0	0	0	0	0	1	2	0	0	0	0	0	0	0	2	0	0	d__Bacteria; p__Cyanobacteria; c__Cyanophyceae; o__Nostocales; f__Nostocaceae; g__Anabaena; s__Anabaena sp. WA102
ASV_213	0	0	0	0	0	0	0	0	0	0	0	0	0	0	0	0	0	0	0	0	0	6	0	0	d__Bacteria; p__Cyanobacteria; c__Cyanophyceae; o__Synechococcales; f__Merismopediaceae; g__Merismopedia; s__Merismopedia tenuissima
ASV_214	0	0	0	0	0	0	0	0	0	0	0	0	2	2	0	0	0	0	0	1	0	2	6	0	d__Bacteria; p__Cyanobacteria; c__Cyanophyceae; o__Nostocales; f__Nostocaceae; g__Anabaena; s__Anabaena sp. WA102
ASV_215	0	0	0	0	0	0	0	0	0	0	0	0	3	0	0	0	0	0	0	0	0	0	0	0	d__Eukaryota; p__Rhodophyta; c__Bangiophyceae; o__Bangiales; f__Bangiaceae; g__Neoporphyra; s__Neoporphyra haitanensis
ASV_216	0	0	0	0	0	0	0	0	0	0	0	0	2	0	0	0	0	0	0	0	0	0	0	0	d__Eukaryota; p__Rhodophyta; c__Bangiophyceae; o__Bangiales; f__Bangiaceae; g__Neoporphyra; s__Neoporphyra haitanensis
ASV_217	0	0	0	0	0	0	0	0	0	0	0	0	7	11	0	0	0	0	0	0	0	0	0	0	d__Eukaryota; p__Rhodophyta; c__Bangiophyceae; o__Bangiales; f__Bangiaceae; g__Neoporphyra; s__Neoporphyra haitanensis
ASV_218	0	0	0	0	0	0	0	0	0	0	0	0	2	0	0	0	0	0	0	0	0	0	0	0	d__Eukaryota; p__Miozoa; c__Dinophyceae; o__Dinophysiales; f__Dinophysiaceae; g__Dinophysis; s__Dinophysis acuta
ASV_219	0	0	0	0	0	0	0	0	0	0	0	0	1	0	0	0	0	5	3	3	0	5	3	2	d__Eukaryota; p__Rhodophyta; c__Compsopogonophyceae; o__Rhodochaetales; f__Rhodochaetaceae; g__Rhodochaete; s__Rhodochaete parvula
ASV_220	0	0	0	0	0	0	0	0	0	0	0	0	1	0	0	0	0	1	0	1	0	2	0	0	d__Eukaryota; p__Rhodophyta; c__Bangiophyceae; o__Bangiales; f__Bangiaceae; g__Neoporphyra; s__Neoporphyra haitanensis
ASV_221	0	0	0	0	0	0	0	0	0	0	0	0	0	7	87	44	22	107	37	121	22	39	64	26	d__Eukaryota; p__Rhodophyta; c__Compsopogonophyceae; o__Rhodochaetales; f__Rhodochaetaceae; g__Rhodochaete; s__Rhodochaete parvula
ASV_222	0	0	0	0	0	0	0	0	0	0	0	0	2	0	0	0	0	0	0	0	0	0	0	0	d__Eukaryota; p__Rhodophyta; c__Bangiophyceae; o__Bangiales; f__Bangiaceae; g__Neoporphyra; s__Neoporphyra haitanensis
ASV_223	0	0	0	0	0	0	0	0	0	0	0	0	2	0	0	0	0	0	0	0	0	0	0	0	d__Eukaryota; p__Rhodophyta; c__Bangiophyceae; o__Bangiales; f__Bangiaceae; g__Neoporphyra; s__Neoporphyra haitanensis
ASV_224	0	0	0	0	0	0	0	0	0	0	0	0	1	1	0	0	0	0	0	0	0	0	0	0	d__Eukaryota; p__Rhodophyta; c__Bangiophyceae; o__Bangiales; f__Bangiaceae; g__Neoporphyra; s__Neoporphyra haitanensis
ASV_225	0	0	0	0	0	0	0	0	0	0	0	0	2	0	0	0	0	0	0	0	0	0	0	0	d__Bacteria; p__Cyanobacteria; c__Cyanophyceae; o__Synechococcales; f__Synechococcaceae; g__Synechococcus; s__Synechococcus sp. SynAce01
ASV_226	0	0	0	0	0	0	0	0	0	0	0	0	2	1	0	0	0	0	0	0	0	11	0	5	d__Bacteria; p__Cyanobacteria; c__Cyanophyceae; o__Synechococcales; f__Synechococcaceae; g__Thermosynechococcus; s__Thermosynechococcus sp. NK55a
ASV_227	0	0	0	0	0	0	0	0	0	0	0	0	3	0	0	0	0	0	0	0	0	0	0	0	d__Bacteria; p__Cyanobacteria; c__Cyanophyceae; o__Nostocales; f__Nostocaceae; g__Anabaena; s__Anabaena sp. WA102
ASV_228	0	0	0	0	0	0	0	0	0	0	0	0	3	0	0	0	0	0	0	0	0	0	0	0	d__Eukaryota; p__Rhodophyta; c__Bangiophyceae; o__Bangiales; f__Bangiaceae; g__Neoporphyra; s__Neoporphyra haitanensis
ASV_229	0	0	0	0	0	0	0	0	0	0	0	0	0	0	0	0	0	0	0	0	0	3	0	0	d__Bacteria; p__Cyanobacteria; c__Cyanophyceae; o__Synechococcales; f__Merismopediaceae; g__Merismopedia; s__Merismopedia tenuissima
ASV_230	0	0	0	0	0	0	0	0	0	0	0	0	2	0	0	0	0	0	0	0	0	0	0	0	d__Bacteria; p__Cyanobacteria; c__Cyanophyceae; o__Nostocales; f__Calotrichaceae; g__Calothrix; s__Calothrix sp. 336/3
ASV_231	0	0	0	0	0	0	0	0	0	0	0	0	2	0	0	0	0	0	0	0	0	0	0	0	d__Eukaryota; p__Rhodophyta; c__Compsopogonophyceae; o__Rhodochaetales; f__Rhodochaetaceae; g__Rhodochaete; s__Rhodochaete parvula
ASV_232	0	0	0	0	0	0	0	0	0	0	0	0	2	0	0	0	0	0	0	0	0	0	0	0	d__Eukaryota; p__Rhodophyta; c__Bangiophyceae; o__Bangiales; f__Bangiaceae; g__Neoporphyra; s__Neoporphyra haitanensis
ASV_233	0	0	0	0	0	0	0	0	0	0	0	0	4	1	0	0	0	0	0	0	0	0	2	0	d__Bacteria; p__Cyanobacteria; c__Cyanophyceae; o__Nostocales; f__Tolypothrichaceae; g__Tolypothrix; s__uncultured Tolypothrix sp.
ASV_234	0	0	0	0	0	0	0	0	0	0	0	0	2	0	0	0	0	0	0	3	0	50	0	3	d__Eukaryota; p__Rhodophyta; c__Bangiophyceae; o__Bangiales; f__Bangiaceae; g__Neoporphyra; s__Neoporphyra haitanensis
ASV_235	0	0	0	0	0	0	0	0	0	0	0	0	1	0	0	0	0	0	0	1	0	6	0	0	d__Eukaryota; p__Rhodophyta; c__Bangiophyceae; o__Bangiales; f__Bangiaceae; g__Neoporphyra; s__Neoporphyra haitanensis
ASV_236	0	0	0	0	0	0	0	0	0	0	0	0	3	4	0	0	0	0	0	1	0	2	0	0	d__Eukaryota; p__Rhodophyta; c__Bangiophyceae; o__Bangiales; f__Bangiaceae; g__Neoporphyra; s__Neoporphyra haitanensis
ASV_237	0	0	0	0	0	0	0	0	0	0	0	0	11	10	0	0	0	0	0	35	1	13	0	0	d__Eukaryota; p__Rhodophyta; c__Bangiophyceae; o__Bangiales; f__Bangiaceae; g__Neoporphyra; s__Neoporphyra haitanensis
ASV_238	0	0	0	0	0	0	0	0	0	0	0	0	1	2	0	0	0	0	0	0	0	0	0	0	d__Eukaryota; p__Rhodophyta; c__Compsopogonophyceae; o__Rhodochaetales; f__Rhodochaetaceae; g__Rhodochaete; s__Rhodochaete parvula
ASV_239	0	0	0	0	0	0	0	0	0	0	0	0	1	0	0	0	0	0	0	0	0	0	1	0	d__Eukaryota; p__Rhodophyta; c__Bangiophyceae; o__Porphyridiales; f__Porphyridiaceae; g__Porphyridium; s__Porphyridium sordidum
ASV_240	0	0	0	0	0	0	0	0	0	0	0	0	1	0	0	0	0	0	0	0	0	0	1	0	d__Eukaryota; p__Rhodophyta; c__Bangiophyceae; o__Bangiales; f__Bangiaceae; g__Neoporphyra; s__Neoporphyra haitanensis
ASV_241	0	0	0	0	0	0	0	0	0	0	0	0	2	0	0	0	0	0	0	0	0	0	0	0	d__Bacteria; p__Cyanobacteria; c__Cyanophyceae; o__Nostocales; f__Calotrichaceae; g__Calothrix; s__Calothrix parasitica
ASV_242	0	0	0	0	0	0	0	0	0	0	0	0	2	0	0	0	0	0	0	0	0	0	0	0	d__Eukaryota; p__Rhodophyta; c__Bangiophyceae; o__Bangiales; f__Bangiaceae; g__Neoporphyra; s__Neoporphyra haitanensis
ASV_243	0	0	0	0	0	0	0	0	0	0	0	0	2	1	0	0	1	0	0	0	0	0	0	0	d__Eukaryota; p__Rhodophyta; c__Bangiophyceae; o__Bangiales; f__Bangiaceae; g__Neoporphyra; s__Neoporphyra haitanensis
ASV_244	0	0	0	0	0	0	0	0	0	0	0	0	2	0	0	0	0	0	0	0	0	0	0	0	d__Eukaryota; p__Rhodophyta; c__Compsopogonophyceae; o__Rhodochaetales; f__Rhodochaetaceae; g__Rhodochaete; s__Rhodochaete parvula
ASV_245	0	0	0	0	0	0	0	0	0	0	0	0	0	1	10	1	15	3	2	3	6	6	5	1	d__Bacteria; p__Cyanobacteria; c__Cyanophyceae; o__Nostocales; f__Aphanizomenonaceae; g__Dolichospermum; s__Dolichospermum planctonicum
ASV_246	0	0	0	0	0	0	0	0	0	0	0	0	1	1	0	0	0	1	0	0	0	1	0	1	d__Eukaryota; p__Rhodophyta; c__Compsopogonophyceae; o__Rhodochaetales; f__Rhodochaetaceae; g__Rhodochaete; s__Rhodochaete parvula
ASV_247	0	0	0	0	0	0	0	0	0	0	0	0	2	0	0	0	0	0	0	0	0	0	1	0	d__Eukaryota; p__Rhodophyta; c__Bangiophyceae; o__Bangiales; f__Bangiaceae; g__Neoporphyra; s__Neoporphyra haitanensis
ASV_248	0	0	0	0	0	0	0	0	0	0	0	0	2	0	0	0	0	0	0	0	0	0	0	0	d__Eukaryota; p__Rhodophyta; c__Bangiophyceae; o__Bangiales; f__Bangiaceae; g__Neoporphyra; s__Neoporphyra haitanensis
ASV_249	0	0	0	0	0	0	0	0	0	0	0	0	1	1	0	0	0	0	0	0	0	0	0	0	d__Bacteria; p__Cyanobacteria; c__Cyanophyceae; o__Nostocales; f__Calotrichaceae; g__Calothrix; s__Calothrix sp. 336/3
ASV_250	0	0	0	0	0	0	0	0	0	0	0	0	1	3	0	0	0	0	0	0	0	0	0	0	d__Bacteria; p__Cyanobacteria; c__unclassified; o__unclassified; f__unclassified; g__unclassified; s__uncultured cyanobacterium
ASV_251	0	0	0	0	0	0	0	0	0	0	0	0	4	0	0	0	0	0	0	0	0	0	0	0	d__Bacteria; p__Cyanobacteria; c__Cyanophyceae; o__Nostocales; f__Calotrichaceae; g__Calothrix; s__Calothrix sp. 336/3
ASV_252	0	0	0	0	0	0	0	0	0	0	0	0	40	503	187	229	57	1345	217	561	86	227	584	187	d__Eukaryota; p__Rhodophyta; c__Compsopogonophyceae; o__Rhodochaetales; f__Rhodochaetaceae; g__Rhodochaete; s__Rhodochaete parvula
ASV_253	0	0	0	0	0	0	0	0	0	0	0	0	0	4	9	0	0	24	5	14	17	63	45	189	d__Bacteria; p__Cyanobacteria; c__Cyanophyceae; o__Nostocales; f__Calotrichaceae; g__Calothrix; s__Calothrix parasitica
ASV_254	0	0	0	0	0	0	0	0	0	0	0	0	2	0	0	0	0	0	0	0	0	0	0	0	d__Eukaryota; p__Rhodophyta; c__Bangiophyceae; o__Bangiales; f__Bangiaceae; g__Neoporphyra; s__Neoporphyra haitanensis
ASV_255	0	0	0	0	0	0	0	0	0	0	0	0	6	0	0	0	0	0	0	0	0	0	0	0	d__Bacteria; p__Cyanobacteria; c__Cyanophyceae; o__Nostocales; f__Calotrichaceae; g__Calothrix; s__Calothrix parasitica
ASV_256	0	0	0	0	0	0	0	0	0	0	0	0	2	0	0	0	0	0	0	0	0	3	0	0	d__Eukaryota; p__Rhodophyta; c__Bangiophyceae; o__Bangiales; f__Bangiaceae; g__Neoporphyra; s__Neoporphyra haitanensis
ASV_257	0	0	0	0	0	0	0	0	0	0	0	0	0	0	2	0	0	0	2	0	4	3	5	1	d__Bacteria; p__Cyanobacteria; c__Cyanophyceae; o__Nostocales; f__Tolypothrichaceae; g__Tolypothrix; s__uncultured Tolypothrix sp.
ASV_258	0	0	0	0	0	0	0	0	0	0	0	0	2	0	0	0	0	0	0	0	0	0	0	0	d__Bacteria; p__Cyanobacteria; c__Cyanophyceae; o__Nostocales; f__Calotrichaceae; g__Calothrix; s__uncultured Calothrix sp.
ASV_259	0	0	0	0	0	0	0	0	0	0	0	0	3	0	0	0	0	0	0	0	0	2	0	0	d__Bacteria; p__Cyanobacteria; c__Cyanophyceae; o__Synechococcales; f__Merismopediaceae; g__Merismopedia; s__Merismopedia tenuissima
ASV_260	0	0	0	0	0	0	0	0	0	0	0	0	26	0	0	0	0	0	0	0	0	7	0	0	d__Eukaryota; p__Rhodophyta; c__Bangiophyceae; o__Bangiales; f__Bangiaceae; g__Neoporphyra; s__Neoporphyra haitanensis
ASV_261	0	0	0	0	0	0	0	0	0	0	0	0	2	0	0	0	0	0	0	0	0	0	1	0	d__Bacteria; p__Cyanobacteria; c__Cyanophyceae; o__Synechococcales; f__Synechococcaceae; g__Synechococcus; s__Synechococcus sp. CB0101
ASV_262	0	0	0	0	0	0	0	0	0	0	0	0	4	0	0	0	0	0	0	0	0	0	0	0	d__Eukaryota; p__Rhodophyta; c__Bangiophyceae; o__Bangiales; f__Bangiaceae; g__Neoporphyra; s__Neoporphyra haitanensis
ASV_263	0	0	0	0	0	0	0	0	0	0	0	0	2	0	0	0	0	0	0	0	0	0	0	0	d__Eukaryota; p__Rhodophyta; c__Compsopogonophyceae; o__Rhodochaetales; f__Rhodochaetaceae; g__Rhodochaete; s__Rhodochaete parvula
ASV_264	0	0	0	0	0	0	0	0	0	0	0	0	0	0	0	0	0	0	0	0	0	4	0	0	d__Eukaryota; p__Ochrophyta; c__Phaeophyceae; o__Fucales; f__Sargassaceae; g__Sargassum; s__Sargassum horneri
ASV_265	0	0	0	0	0	0	0	0	0	0	0	0	1	1	1	0	0	0	0	0	0	0	0	0	d__Bacteria; p__Cyanobacteria; c__Cyanophyceae; o__Nostocales; f__Calotrichaceae; g__Calothrix; s__Calothrix sp. 336/3
ASV_266	0	0	0	0	0	0	0	0	0	0	0	0	2	1	0	0	0	0	0	0	0	0	0	0	d__Eukaryota; p__Rhodophyta; c__Bangiophyceae; o__Bangiales; f__Bangiaceae; g__Neoporphyra; s__Neoporphyra haitanensis
ASV_267	0	0	0	0	0	0	0	0	0	0	0	0	1	1	0	0	0	0	0	0	0	0	0	0	d__Bacteria; p__Cyanobacteria; c__Cyanophyceae; o__Nostocales; f__Calotrichaceae; g__Calothrix; s__Calothrix parasitica
ASV_268	0	0	0	0	0	0	0	0	0	0	0	0	9	11	2	0	0	0	0	9	0	73	0	10	d__Eukaryota; p__Rhodophyta; c__Bangiophyceae; o__Bangiales; f__Bangiaceae; g__Neoporphyra; s__Neoporphyra haitanensis
ASV_269	0	0	0	0	0	0	0	0	0	0	0	0	1	2	0	0	0	0	0	0	0	0	2	0	d__Bacteria; p__Cyanobacteria; c__Cyanophyceae; o__Synechococcales; f__Synechococcaceae; g__Thermosynechococcus; s__Thermosynechococcus sp. NK55a
ASV_270	0	0	0	0	0	0	0	0	0	0	0	0	7	0	0	0	0	0	0	0	0	1	0	0	d__Eukaryota; p__Rhodophyta; c__Bangiophyceae; o__Bangiales; f__Bangiaceae; g__Neoporphyra; s__Neoporphyra haitanensis
ASV_271	0	0	0	0	0	0	0	0	0	0	0	0	2	0	0	0	0	0	0	0	0	0	0	0	d__Eukaryota; p__Rhodophyta; c__Bangiophyceae; o__Bangiales; f__Bangiaceae; g__Neoporphyra; s__Neoporphyra haitanensis
ASV_272	0	0	0	0	0	0	0	0	0	0	0	0	2	0	0	0	0	0	0	0	0	1	0	0	d__Bacteria; p__Cyanobacteria; c__Cyanophyceae; o__Nostocales; f__Nostocaceae; g__Nostoc; s__Nostoc sp.
ASV_273	0	0	0	0	0	0	0	0	0	0	0	0	3	0	0	0	0	0	0	0	0	0	0	0	d__Bacteria; p__Cyanobacteria; c__Cyanophyceae; o__Nostocales; f__Calotrichaceae; g__Calothrix; s__Calothrix parasitica
ASV_274	0	0	0	0	0	0	0	0	0	0	0	0	2	2	0	0	0	0	0	0	0	0	0	0	d__Bacteria; p__Cyanobacteria; c__Cyanophyceae; o__Nostocales; f__Calotrichaceae; g__Calothrix; s__Calothrix parasitica
ASV_275	0	0	0	0	0	0	0	0	0	0	0	0	4	0	0	0	0	0	0	0	0	0	0	0	d__Eukaryota; p__Rhodophyta; c__Bangiophyceae; o__Bangiales; f__Bangiaceae; g__Neoporphyra; s__Neoporphyra haitanensis
ASV_276	0	0	0	0	0	0	0	0	0	0	0	0	0	0	0	0	0	0	0	0	0	40	1	12	d__Bacteria; p__Cyanobacteria; c__Cyanophyceae; o__Nostocales; f__Nostocaceae; g__Nostoc; s__uncultured Nostoc sp.
ASV_277	0	0	0	0	0	0	0	0	0	0	0	0	2	0	0	0	0	0	0	0	0	0	0	0	d__Eukaryota; p__Rhodophyta; c__Bangiophyceae; o__Bangiales; f__Bangiaceae; g__Neoporphyra; s__Neoporphyra haitanensis
ASV_278	0	0	0	0	0	0	0	0	0	0	0	0	2	1	0	0	0	0	0	0	0	0	0	0	d__Eukaryota; p__Rhodophyta; c__Bangiophyceae; o__Bangiales; f__Bangiaceae; g__Neoporphyra; s__Neoporphyra haitanensis
ASV_279	0	0	0	0	0	0	0	0	0	0	0	0	2	1	0	0	0	0	0	0	0	0	0	0	d__Bacteria; p__Cyanobacteria; c__Cyanophyceae; o__Oscillatoriales; f__Oscillatoriaceae; g__Plectonema; s__Plectonema terebrans
ASV_280	0	0	0	0	0	0	0	0	0	0	0	0	3	0	0	0	0	0	0	0	0	24	0	4	d__Eukaryota; p__Rhodophyta; c__Bangiophyceae; o__Bangiales; f__Bangiaceae; g__Neoporphyra; s__Neoporphyra haitanensis
ASV_281	0	0	0	0	0	0	0	0	0	0	0	0	2	0	0	0	0	0	0	0	0	0	0	0	d__Eukaryota; p__Rhodophyta; c__Bangiophyceae; o__Bangiales; f__Bangiaceae; g__Neoporphyra; s__Neoporphyra haitanensis
ASV_282	0	0	0	0	0	0	0	0	0	0	0	0	1	1	0	0	0	0	0	0	0	0	0	0	d__Eukaryota; p__Rhodophyta; c__Bangiophyceae; o__Bangiales; f__Bangiaceae; g__Neoporphyra; s__Neoporphyra haitanensis
ASV_283	0	0	0	0	0	0	0	0	0	0	0	0	0	0	0	0	0	0	0	1	0	4	0	0	d__Eukaryota; p__Rhodophyta; c__Bangiophyceae; o__Bangiales; f__Bangiaceae; g__Neoporphyra; s__Neoporphyra haitanensis
ASV_284	0	0	0	0	0	0	0	0	0	0	0	0	2	0	0	0	0	0	0	0	0	0	1	0	d__Eukaryota; p__Rhodophyta; c__Bangiophyceae; o__Bangiales; f__Bangiaceae; g__Neoporphyra; s__Neoporphyra haitanensis
ASV_285	0	0	0	0	0	0	0	0	0	0	0	0	8	10	0	0	0	0	0	1	0	2	0	0	d__Eukaryota; p__Rhodophyta; c__Bangiophyceae; o__Bangiales; f__Bangiaceae; g__Neoporphyra; s__Neoporphyra haitanensis
ASV_286	0	0	0	0	0	0	0	0	0	0	0	0	1	1	0	0	0	0	0	0	0	0	0	0	d__Eukaryota; p__Rhodophyta; c__Bangiophyceae; o__Bangiales; f__Bangiaceae; g__Neoporphyra; s__Neoporphyra haitanensis
ASV_287	0	0	0	0	0	0	0	0	0	0	0	0	0	0	0	0	0	0	0	0	0	3	5	0	d__Eukaryota; p__Rhodophyta; c__Compsopogonophyceae; o__Rhodochaetales; f__Rhodochaetaceae; g__Rhodochaete; s__Rhodochaete parvula
ASV_288	0	0	0	0	0	0	0	0	0	0	0	0	2	0	0	0	0	0	0	0	0	0	0	0	d__Eukaryota; p__Rhodophyta; c__Bangiophyceae; o__Bangiales; f__Bangiaceae; g__Neoporphyra; s__Neoporphyra haitanensis
ASV_289	0	0	0	0	0	0	0	0	0	0	0	0	2	8	0	0	0	0	0	1	0	9	0	0	d__Eukaryota; p__Rhodophyta; c__Bangiophyceae; o__Bangiales; f__Bangiaceae; g__Neoporphyra; s__Neoporphyra haitanensis
ASV_290	0	0	0	0	0	0	0	0	0	0	0	0	1	0	1	0	0	0	0	1	0	1	0	0	d__Eukaryota; p__Miozoa; c__Dinophyceae; o__Dinophysiales; f__Dinophysiaceae; g__Dinophysis; s__Dinophysis fortii
ASV_291	0	0	0	0	0	0	0	0	0	0	0	0	2	0	0	0	0	0	0	0	0	0	0	0	d__Eukaryota; p__Rhodophyta; c__Compsopogonophyceae; o__Rhodochaetales; f__Rhodochaetaceae; g__Rhodochaete; s__Rhodochaete parvula
ASV_292	0	0	0	0	0	0	0	0	0	0	0	0	2	0	0	0	0	0	0	0	0	0	0	0	d__Eukaryota; p__Miozoa; c__Dinophyceae; o__Dinophysiales; f__Dinophysiaceae; g__Dinophysis; s__Dinophysis acuta
ASV_293	0	0	0	0	0	0	0	0	0	0	0	0	3	0	0	0	0	0	0	0	0	0	0	0	d__Eukaryota; p__Chlorophyta; c__Trebouxiophyceae; o__Trebouxiales; f__Trebouxiaceae; g__Lobosphaera; s__Lobosphaera incisa
ASV_294	0	0	0	0	0	0	0	0	0	0	0	0	2	0	0	0	0	0	0	0	0	0	0	0	d__Bacteria; p__Cyanobacteria; c__Cyanophyceae; o__Nostocales; f__Calotrichaceae; g__Calothrix; s__Calothrix sp. 336/3
ASV_295	0	0	0	0	0	0	0	0	0	0	0	0	2	23	1	0	0	0	0	1	2	72	2	1	d__Eukaryota; p__Rhodophyta; c__Bangiophyceae; o__Bangiales; f__Bangiaceae; g__Neoporphyra; s__Neoporphyra haitanensis
ASV_296	0	0	0	0	0	0	0	0	0	0	0	0	0	0	0	0	0	0	0	0	0	7	0	0	d__Eukaryota; p__Rhodophyta; c__Bangiophyceae; o__Bangiales; f__Bangiaceae; g__Neoporphyra; s__Neoporphyra haitanensis
ASV_297	0	0	0	0	0	0	0	0	0	0	0	0	2	1	0	0	0	0	0	0	0	0	0	0	d__Bacteria; p__Cyanobacteria; c__Cyanophyceae; o__Synechococcales; f__Prochlorotrichaceae; g__Nodosilinea; s__Nodosilinea sp. Rehakova 1960/20
ASV_298	0	0	0	0	0	0	0	0	0	0	0	0	1	1	0	0	0	0	0	0	0	1	0	0	d__Bacteria; p__Cyanobacteria; c__Cyanophyceae; o__Nostocales; f__Calotrichaceae; g__Calothrix; s__Calothrix parasitica
ASV_299	0	0	0	0	0	0	0	0	0	0	0	0	2	0	0	0	0	0	0	0	1	0	0	0	d__Bacteria; p__Cyanobacteria; c__Cyanophyceae; o__Synechococcales; f__Prochlorotrichaceae; g__Nodosilinea; s__Nodosilinea sp. Rehakova 1960/20
ASV_300	0	0	0	0	0	0	0	0	0	0	0	0	2	3	0	0	0	0	0	0	0	0	0	0	d__Bacteria; p__Cyanobacteria; c__Cyanophyceae; o__Nostocales; f__Aphanizomenonaceae; g__Dolichospermum; s__Dolichospermum compactum
ASV_301	0	0	0	0	0	0	0	0	0	0	0	0	2	0	0	0	0	0	0	0	0	0	0	0	d__Bacteria; p__Cyanobacteria; c__Cyanophyceae; o__Synechococcales; f__Synechococcaceae; g__Synechococcus; s__Synechococcus sp. CB0101
ASV_302	0	0	0	0	0	0	0	0	0	0	0	0	1	5	0	0	0	0	0	0	0	0	1	0	d__Bacteria; p__Cyanobacteria; c__Cyanophyceae; o__Oscillatoriales; f__Cyanothecaceae; g__Cyanothece; s__Cyanothece sp. PCC 7425
ASV_303	0	0	0	0	0	0	0	0	0	0	0	0	0	1	0	0	0	0	0	0	0	9	0	0	d__Bacteria; p__Cyanobacteria; c__unclassified; o__unclassified; f__unclassified; g__unclassified; s__cyanobacterium ARS04068_00002
ASV_304	0	0	0	0	0	0	0	0	0	0	0	0	1	1	0	0	0	0	0	0	0	0	0	0	d__Bacteria; p__Cyanobacteria; c__Cyanophyceae; o__Synechococcales; f__Prochlorotrichaceae; g__Nodosilinea; s__Nodosilinea sp. Rehakova 1960/20
ASV_305	0	0	0	0	0	0	0	0	0	0	0	0	2	1	0	0	0	0	0	0	0	1	0	0	d__Bacteria; p__Cyanobacteria; c__Cyanophyceae; o__Nostocales; f__Calotrichaceae; g__Calothrix; s__Calothrix parasitica
ASV_306	0	0	0	0	0	0	0	0	0	0	0	0	2	1	0	0	0	0	0	0	0	0	0	0	d__Bacteria; p__Cyanobacteria; c__Cyanophyceae; o__Synechococcales; f__Prochlorotrichaceae; g__Nodosilinea; s__Nodosilinea sp. Rehakova 1960/20
ASV_307	0	0	0	0	0	0	0	0	0	0	0	0	1	0	0	0	0	0	0	0	0	0	1	0	d__Bacteria; p__Cyanobacteria; c__Cyanophyceae; o__Nostocales; f__Scytonemataceae; g__Scytonema; s__Scytonema hyalinum
ASV_308	0	0	0	0	0	0	0	0	0	0	0	0	3	1	0	0	0	0	0	0	0	0	0	0	d__Bacteria; p__Cyanobacteria; c__Cyanophyceae; o__Nostocales; f__Calotrichaceae; g__Calothrix; s__Calothrix parasitica
ASV_309	0	0	0	0	0	0	0	0	0	0	0	0	4	5	1	0	0	0	0	196	3	191	0	2	d__Eukaryota; p__Rhodophyta; c__Bangiophyceae; o__Bangiales; f__Bangiaceae; g__Neoporphyra; s__Neoporphyra haitanensis
ASV_310	0	0	0	0	0	0	0	0	0	0	0	0	2	0	0	0	0	0	0	0	0	1	0	0	d__Eukaryota; p__Rhodophyta; c__Bangiophyceae; o__Bangiales; f__Bangiaceae; g__Neoporphyra; s__Neoporphyra haitanensis
ASV_311	0	0	0	0	0	0	0	0	0	0	0	0	1	0	0	0	0	0	0	0	0	1	0	2	d__Bacteria; p__Cyanobacteria; c__Cyanophyceae; o__Nostocales; f__Calotrichaceae; g__Calothrix; s__Calothrix parasitica
ASV_312	0	0	0	0	0	0	0	0	0	0	0	0	2	4	0	0	0	0	0	1	0	0	0	0	d__Bacteria; p__Cyanobacteria; c__Cyanophyceae; o__Synechococcales; f__Prochlorotrichaceae; g__Nodosilinea; s__Nodosilinea sp. Rehakova 1960/20
ASV_313	0	0	0	0	0	0	0	0	0	0	0	0	3	0	0	0	0	0	0	0	0	0	0	0	d__Eukaryota; p__Rhodophyta; c__Bangiophyceae; o__Bangiales; f__Bangiaceae; g__Neoporphyra; s__Neoporphyra haitanensis
ASV_314	0	0	0	0	0	0	0	0	0	0	0	0	2	0	0	0	0	0	0	0	0	0	0	0	d__Eukaryota; p__Rhodophyta; c__Bangiophyceae; o__Bangiales; f__Bangiaceae; g__Neoporphyra; s__Neoporphyra haitanensis
ASV_315	0	0	0	0	0	0	0	0	0	0	0	0	0	0	0	0	0	0	0	0	0	4	0	0	d__Eukaryota; p__Chlorophyta; c__Chlorophyceae; o__Chlamydomonadales; f__Haematococcaceae; g__Haematococcus; s__Haematococcus lacustris
ASV_316	0	0	0	0	0	0	0	0	0	0	0	0	1	0	0	0	0	0	0	0	0	1	0	0	d__Eukaryota; p__Rhodophyta; c__Bangiophyceae; o__Bangiales; f__Bangiaceae; g__Neoporphyra; s__Neoporphyra haitanensis
ASV_317	0	0	0	0	0	0	0	0	0	0	0	0	2	0	0	0	0	0	0	0	0	0	0	0	d__Eukaryota; p__Rhodophyta; c__Compsopogonophyceae; o__Rhodochaetales; f__Rhodochaetaceae; g__Rhodochaete; s__Rhodochaete parvula
ASV_318	0	0	0	0	0	0	0	0	0	0	0	0	0	0	0	0	0	0	0	0	0	5	0	0	d__Eukaryota; p__Rhodophyta; c__Bangiophyceae; o__Bangiales; f__Bangiaceae; g__Neoporphyra; s__Neoporphyra haitanensis
ASV_319	0	0	0	0	0	0	0	0	0	0	0	0	2	0	0	0	0	0	0	0	0	0	0	0	d__Eukaryota; p__Rhodophyta; c__Compsopogonophyceae; o__Rhodochaetales; f__Rhodochaetaceae; g__Rhodochaete; s__Rhodochaete parvula
ASV_320	0	0	0	0	0	0	0	0	0	0	0	0	1	0	0	0	0	0	0	0	0	0	1	0	d__Bacteria; p__Cyanobacteria; c__Cyanophyceae; o__Nostocales; f__Aphanizomenonaceae; g__Aphanizomenon; s__Aphanizomenon flos-aquae
ASV_321	0	0	0	0	0	0	0	0	0	0	0	0	9	2	0	0	0	0	0	0	0	1	0	0	d__Eukaryota; p__Rhodophyta; c__Bangiophyceae; o__Bangiales; f__Bangiaceae; g__Neoporphyra; s__Neoporphyra haitanensis
ASV_322	0	0	0	0	0	0	0	0	0	0	0	0	0	0	0	0	0	0	0	0	0	3	0	0	d__Eukaryota; p__Rhodophyta; c__Bangiophyceae; o__Bangiales; f__Bangiaceae; g__Neoporphyra; s__Neoporphyra haitanensis
ASV_323	0	0	0	0	0	0	0	0	0	0	0	0	2	0	0	0	0	0	0	0	0	0	0	0	d__Bacteria; p__Cyanobacteria; c__Cyanophyceae; o__Nostocales; f__Tolypothrichaceae; g__Tolypothrix; s__uncultured Tolypothrix sp.
ASV_324	0	0	0	0	0	0	0	0	0	0	0	0	1	1	0	0	0	0	0	0	0	0	0	0	d__Eukaryota; p__Rhodophyta; c__Compsopogonophyceae; o__Rhodochaetales; f__Rhodochaetaceae; g__Rhodochaete; s__Rhodochaete parvula
ASV_325	0	0	0	0	0	0	0	0	0	0	0	0	3	0	0	0	0	0	0	0	0	0	0	0	d__Eukaryota; p__Rhodophyta; c__Bangiophyceae; o__Bangiales; f__Bangiaceae; g__Neoporphyra; s__Neoporphyra haitanensis
ASV_326	0	0	0	0	0	0	0	0	0	0	0	0	1	0	0	0	0	0	0	0	0	0	1	0	d__Bacteria; p__Cyanobacteria; c__Cyanophyceae; o__Nostocales; f__Calotrichaceae; g__Calothrix; s__Calothrix sp. 336/3
ASV_327	0	0	0	0	0	0	0	0	0	0	0	0	2	0	0	0	0	0	0	0	0	0	0	0	d__Bacteria; p__Cyanobacteria; c__Cyanophyceae; o__Nostocales; f__Calotrichaceae; g__Calothrix; s__Calothrix sp. NIES-2098
ASV_328	0	0	0	0	0	0	0	0	0	0	0	0	2	0	0	0	0	0	0	0	0	1	0	0	d__Bacteria; p__Cyanobacteria; c__Cyanophyceae; o__Synechococcales; f__Merismopediaceae; g__Merismopedia; s__Merismopedia tenuissima
ASV_329	0	0	0	0	0	0	0	0	0	0	0	0	0	0	0	0	0	0	0	0	0	5	0	0	d__Eukaryota; p__Rhodophyta; c__Bangiophyceae; o__Bangiales; f__Bangiaceae; g__Neoporphyra; s__Neoporphyra haitanensis
ASV_330	0	0	0	0	0	0	0	0	0	0	0	0	3	2	0	0	0	0	0	0	0	0	0	0	d__Bacteria; p__Cyanobacteria; c__Cyanophyceae; o__Nostocales; f__Nostocaceae; g__Anabaena; s__Anabaena sp. WA102
ASV_331	0	0	0	0	0	0	0	0	0	0	0	0	1	0	0	0	0	0	0	0	0	2	0	0	d__Eukaryota; p__Rhodophyta; c__Bangiophyceae; o__Bangiales; f__Bangiaceae; g__Neoporphyra; s__Neoporphyra haitanensis
ASV_332	0	0	0	0	0	0	0	0	0	0	0	0	2	0	0	0	0	0	0	0	0	0	0	0	d__Bacteria; p__Cyanobacteria; c__Cyanophyceae; o__Nostocales; f__Nostocaceae; g__Anabaena; s__Anabaena sp. WA102
ASV_333	0	0	0	0	0	0	0	0	0	0	0	0	0	0	0	18	1	0	0	0	0	4	0	0	d__Bacteria; p__Cyanobacteria; c__Cyanophyceae; o__Oscillatoriales; f__uncultured Oscillatoriales cyanobacterium; g__uncultured Oscillatoriales cyanobacterium; s__uncultured Oscillatoriales cyanobacterium
ASV_334	0	0	0	0	0	0	0	0	0	0	0	0	2	0	0	0	0	0	0	0	0	0	0	0	d__Eukaryota; p__Rhodophyta; c__Bangiophyceae; o__Bangiales; f__Bangiaceae; g__Neoporphyra; s__Neoporphyra haitanensis
ASV_335	0	0	0	0	0	0	0	0	0	0	0	0	0	0	0	0	0	0	0	0	0	9	0	6	d__Bacteria; p__Cyanobacteria; c__Cyanophyceae; o__Oscillatoriales; f__uncultured Oscillatoriales cyanobacterium; g__uncultured Oscillatoriales cyanobacterium; s__uncultured Oscillatoriales cyanobacterium
ASV_336	0	0	0	0	0	0	0	0	0	0	0	0	2	1	1	0	2	1	0	0	0	2	1	2	d__Bacteria; p__Cyanobacteria; c__Cyanophyceae; o__Synechococcales; f__Merismopediaceae; g__Merismopedia; s__Merismopedia tenuissima
ASV_337	0	0	0	0	0	0	0	0	0	0	0	0	1	0	0	0	0	0	0	0	1	0	0	0	d__Bacteria; p__Cyanobacteria; c__Cyanophyceae; o__Nostocales; f__Calotrichaceae; g__Calothrix; s__Calothrix parasitica
ASV_338	0	0	0	0	0	0	0	0	0	0	0	0	1	1	0	0	0	0	0	1	0	2	0	0	d__Eukaryota; p__Rhodophyta; c__Bangiophyceae; o__Bangiales; f__Bangiaceae; g__Neoporphyra; s__Neoporphyra haitanensis
ASV_339	0	0	0	0	0	0	0	0	0	0	0	0	1	0	0	0	0	0	0	0	0	0	4	0	d__Bacteria; p__Cyanobacteria; c__Cyanophyceae; o__Nostocales; f__Calotrichaceae; g__Calothrix; s__Calothrix parasitica
ASV_340	0	0	0	0	0	0	0	0	0	0	0	0	5	2	0	0	0	0	0	0	0	0	0	0	d__Eukaryota; p__Rhodophyta; c__Bangiophyceae; o__Bangiales; f__Bangiaceae; g__Neoporphyra; s__Neoporphyra haitanensis
ASV_341	0	0	0	0	0	0	0	0	0	0	0	0	0	1	1	0	0	0	0	2	0	6	0	1	d__Bacteria; p__Cyanobacteria; c__Cyanophyceae; o__Synechococcales; f__Merismopediaceae; g__Merismopedia; s__Merismopedia tenuissima
ASV_342	0	0	0	0	0	0	0	0	0	0	0	0	1	2	0	0	0	0	0	0	0	0	0	0	d__Bacteria; p__Cyanobacteria; c__Cyanophyceae; o__Nostocales; f__Nostocaceae; g__Nostoc; s__Nostoc sp. 'Lobaria pulmonaria (5183) cyanobiont'
ASV_343	0	0	0	0	0	0	0	0	0	0	0	0	2	0	0	0	0	0	0	0	0	0	0	0	d__Bacteria; p__Cyanobacteria; c__Cyanophyceae; o__Synechococcales; f__Synechococcaceae; g__Synechococcus; s__Synechococcus sp. SynAce01
ASV_344	0	0	0	0	0	0	0	0	0	0	0	0	0	0	0	0	0	0	0	0	0	54	0	2	d__Bacteria; p__Cyanobacteria; c__Cyanophyceae; o__Synechococcales; f__Synechococcaceae; g__Thermosynechococcus; s__Thermosynechococcus sp. NK55a
ASV_345	0	0	0	0	0	0	0	0	0	0	0	0	0	0	0	0	0	0	0	0	0	29	0	1	d__Eukaryota; p__Rhodophyta; c__Bangiophyceae; o__Bangiales; f__Bangiaceae; g__Neoporphyra; s__Neoporphyra haitanensis
ASV_346	0	0	0	0	0	0	0	0	0	0	0	0	2	2	0	0	0	0	0	1	0	2	0	0	d__Eukaryota; p__Rhodophyta; c__Bangiophyceae; o__Bangiales; f__Bangiaceae; g__Neoporphyra; s__Neoporphyra haitanensis
ASV_347	0	0	0	0	0	0	0	0	0	0	0	0	1	1	0	0	0	0	0	0	0	0	0	0	d__Eukaryota; p__Rhodophyta; c__Bangiophyceae; o__Bangiales; f__Bangiaceae; g__Neoporphyra; s__Neoporphyra haitanensis
ASV_348	0	0	0	0	0	0	0	0	0	0	0	0	0	0	0	0	0	0	0	0	0	5	0	0	d__Bacteria; p__Cyanobacteria; c__Cyanophyceae; o__Oscillatoriales; f__Cyanothecaceae; g__Cyanothece; s__Cyanothece sp. PCC 7425
ASV_349	0	0	0	0	0	0	0	0	0	0	0	0	2	0	0	0	0	0	0	0	0	0	0	0	d__Bacteria; p__Cyanobacteria; c__unclassified; o__unclassified; f__unclassified; g__unclassified; s__cyanobacterium endosymbiont of Epithemia turgida
ASV_350	0	0	0	0	0	0	0	0	0	0	0	0	2	0	0	0	0	0	0	0	0	0	0	0	d__Eukaryota; p__Rhodophyta; c__Bangiophyceae; o__Porphyridiales; f__Porphyridiaceae; g__Porphyridium; s__Porphyridium sordidum
ASV_351	0	0	0	0	0	0	0	0	0	0	0	0	3	1	0	0	0	0	0	0	0	0	3	0	d__Eukaryota; p__Rhodophyta; c__Compsopogonophyceae; o__Rhodochaetales; f__Rhodochaetaceae; g__Rhodochaete; s__Rhodochaete parvula
ASV_352	0	0	0	0	0	0	0	0	0	0	0	0	3	0	0	0	0	0	0	0	0	0	0	0	d__Bacteria; p__Cyanobacteria; c__Cyanophyceae; o__Synechococcales; f__Merismopediaceae; g__Merismopedia; s__Merismopedia tenuissima
ASV_353	0	0	0	0	0	0	0	0	0	0	0	0	0	58	32	18	18	137	25	121	15	105	61	39	d__Eukaryota; p__Rhodophyta; c__Compsopogonophyceae; o__Rhodochaetales; f__Rhodochaetaceae; g__Rhodochaete; s__Rhodochaete parvula
ASV_354	0	0	0	0	0	0	0	0	0	0	0	0	2	0	0	0	0	0	0	0	0	0	0	0	d__Eukaryota; p__Rhodophyta; c__Bangiophyceae; o__Bangiales; f__Bangiaceae; g__Neoporphyra; s__Neoporphyra haitanensis
ASV_355	0	0	0	0	0	0	0	0	0	0	0	0	1	0	0	0	0	0	0	0	0	0	2	0	d__Bacteria; p__Cyanobacteria; c__Cyanophyceae; o__Nostocales; f__Nostocaceae; g__Nostoc; s__Nostoc sp. NIES-3756
ASV_356	0	0	0	0	0	0	0	0	0	0	0	0	2	2	0	0	0	0	0	0	0	0	0	0	d__Bacteria; p__Cyanobacteria; c__Cyanophyceae; o__Nostocales; f__Calotrichaceae; g__Calothrix; s__Calothrix sp. 336/3
ASV_357	0	0	0	0	0	0	0	0	0	0	0	0	2	1	1	0	2	2	0	0	0	0	2	0	d__Eukaryota; p__Rhodophyta; c__Compsopogonophyceae; o__Rhodochaetales; f__Rhodochaetaceae; g__Rhodochaete; s__Rhodochaete parvula
ASV_358	0	0	0	0	0	0	0	0	0	0	0	0	2	0	0	0	0	0	0	0	0	0	0	0	d__Bacteria; p__Cyanobacteria; c__Cyanophyceae; o__Nostocales; f__Calotrichaceae; g__Calothrix; s__Calothrix sp. 336/3
ASV_359	0	0	0	0	0	0	0	0	0	0	0	0	0	0	0	0	0	0	0	0	1	5	0	1	d__Eukaryota; p__Chlorophyta; c__Chlorophyceae; o__Chlamydomonadales; f__Asteromonadaceae; g__Halochlorella; s__Halochlorella rubescens
ASV_360	0	0	0	0	0	0	0	0	0	0	0	0	1	2	0	0	0	0	0	0	0	0	0	0	d__Eukaryota; p__Rhodophyta; c__Florideophyceae; o__Gigartinales; f__Solieriaceae; g__Kappaphycus; s__Kappaphycus alvarezii
ASV_361	0	0	0	0	0	0	0	0	0	0	0	0	4	3	0	0	0	0	0	0	0	0	0	0	d__Bacteria; p__Cyanobacteria; c__Cyanophyceae; o__Nostocales; f__Calotrichaceae; g__Calothrix; s__Calothrix sp. NIES-3974
ASV_362	0	0	0	0	0	0	0	0	0	0	0	0	1	1	0	0	0	0	0	0	0	0	0	0	d__Eukaryota; p__Rhodophyta; c__Bangiophyceae; o__Bangiales; f__Bangiaceae; g__Neoporphyra; s__Neoporphyra haitanensis
ASV_363	0	0	0	0	0	0	0	0	0	0	0	0	1	0	0	0	0	0	0	0	0	0	1	0	d__Eukaryota; p__Rhodophyta; c__Compsopogonophyceae; o__Rhodochaetales; f__Rhodochaetaceae; g__Rhodochaete; s__Rhodochaete parvula
ASV_364	0	0	0	0	0	0	0	0	0	0	0	0	0	0	0	0	0	0	0	0	0	19	0	0	d__Bacteria; p__Cyanobacteria; c__Cyanophyceae; o__Chroococcidiopsidales; f__Chroococcidiopsidaceae; g__Chroococcidiopsis; s__uncultured Chroococcidiopsis sp.
ASV_365	0	0	0	0	0	0	0	0	0	0	0	0	2	0	0	0	0	0	0	0	0	0	0	0	d__Eukaryota; p__Rhodophyta; c__Bangiophyceae; o__Bangiales; f__Bangiaceae; g__Neoporphyra; s__Neoporphyra haitanensis
ASV_366	0	0	0	0	0	0	0	0	0	0	0	0	1	0	1	0	0	0	0	0	0	0	0	0	d__Eukaryota; p__Rhodophyta; c__Bangiophyceae; o__Bangiales; f__Bangiaceae; g__Neoporphyra; s__Neoporphyra haitanensis
ASV_367	0	0	0	0	0	0	0	0	0	0	0	0	2	1	0	0	0	0	0	1	0	2	2	1	d__Bacteria; p__Cyanobacteria; c__Cyanophyceae; o__Nostocales; f__Calotrichaceae; g__Calothrix; s__Calothrix parasitica
ASV_368	0	0	0	0	0	0	0	0	0	0	0	0	0	1	0	0	0	0	0	0	0	19	0	4	d__Bacteria; p__Cyanobacteria; c__Cyanophyceae; o__Oscillatoriales; f__Microcoleaceae; g__Microcoleus; s__Microcoleus sp. PCC 7113
ASV_369	0	0	0	0	0	0	0	0	0	0	0	0	2	0	0	0	0	0	0	0	0	0	0	0	d__Bacteria; p__Cyanobacteria; c__Cyanophyceae; o__Synechococcales; f__Prochloraceae; g__Prochlorococcus; s__Prochlorococcus marinus
ASV_370	0	0	0	0	0	0	0	0	0	0	0	0	1	1	0	0	0	0	0	0	0	0	0	0	d__Bacteria; p__Cyanobacteria; c__Cyanophyceae; o__Nostocales; f__Calotrichaceae; g__Calothrix; s__Calothrix parasitica
ASV_371	0	0	0	0	0	0	0	0	0	0	0	0	2	2	0	0	0	0	0	1	0	0	0	0	d__Eukaryota; p__Rhodophyta; c__Bangiophyceae; o__Bangiales; f__Bangiaceae; g__Neoporphyra; s__Neoporphyra haitanensis
ASV_372	0	0	0	0	0	0	0	0	0	0	0	0	2	0	0	0	0	0	0	0	0	0	0	0	d__Bacteria; p__Cyanobacteria; c__Cyanophyceae; o__Nostocales; f__Nostocaceae; g__Camptylonemopsis; s__Camptylonemopsis sp. 04241-00001
ASV_373	0	0	0	0	0	0	0	0	0	0	0	0	1	0	0	0	0	0	0	0	0	2	0	0	d__Bacteria; p__Cyanobacteria; c__Cyanophyceae; o__Synechococcales; f__Merismopediaceae; g__Merismopedia; s__Merismopedia tenuissima
ASV_374	0	0	0	0	0	0	0	0	0	0	0	0	4	2	33	0	0	1	1	15	1	117	0	13	d__Eukaryota; p__Rhodophyta; c__Bangiophyceae; o__Bangiales; f__Bangiaceae; g__Neoporphyra; s__Neoporphyra haitanensis
ASV_375	0	0	0	0	0	0	0	0	0	0	0	0	1	10	8	1	2	15	2	8	4	2	6	2	d__Eukaryota; p__Rhodophyta; c__Compsopogonophyceae; o__Rhodochaetales; f__Rhodochaetaceae; g__Rhodochaete; s__Rhodochaete parvula
ASV_376	0	0	0	0	0	0	0	0	0	0	0	0	2	0	0	0	0	0	0	0	0	0	0	0	d__Eukaryota; p__Rhodophyta; c__Bangiophyceae; o__Bangiales; f__Bangiaceae; g__Neoporphyra; s__Neoporphyra haitanensis
ASV_377	0	0	0	0	0	0	0	0	0	0	0	0	1	1	0	0	0	0	0	0	0	1	0	0	d__Eukaryota; p__Chlorophyta; c__Chlorophyceae; o__Chaetopeltidales; f__Chaetopeltidaceae; g__Koshicola; s__Koshicola spirodelophila
ASV_378	0	0	0	0	0	0	0	0	0	0	0	0	1	1	0	0	0	0	0	0	0	0	0	0	d__Eukaryota; p__Rhodophyta; c__Compsopogonophyceae; o__Rhodochaetales; f__Rhodochaetaceae; g__Rhodochaete; s__Rhodochaete parvula
ASV_379	0	0	0	0	0	0	0	0	0	0	0	0	1	0	0	0	0	0	1	0	0	1	0	0	d__Bacteria; p__Cyanobacteria; c__Cyanophyceae; o__Synechococcales; f__Synechococcaceae; g__Synechococcus; s__Synechococcus sp. CB0101
ASV_380	0	0	0	0	0	0	0	0	0	0	0	0	10	3	0	0	0	0	1	0	0	12	11	6	d__Eukaryota; p__Rhodophyta; c__Bangiophyceae; o__Bangiales; f__Bangiaceae; g__Neoporphyra; s__Neoporphyra haitanensis
ASV_381	0	0	0	0	0	0	0	0	0	0	0	0	1	1	0	0	0	0	0	0	0	0	0	0	d__Bacteria; p__Cyanobacteria; c__Cyanophyceae; o__Synechococcales; f__Merismopediaceae; g__Merismopedia; s__Merismopedia tenuissima
ASV_382	0	0	0	0	0	0	0	0	0	0	0	0	11	5	1	0	0	0	1	53	4	41	0	2	d__Eukaryota; p__Rhodophyta; c__Bangiophyceae; o__Bangiales; f__Bangiaceae; g__Neoporphyra; s__Neoporphyra haitanensis
ASV_383	0	0	0	0	0	0	0	0	0	0	0	0	1	0	0	0	0	0	0	0	0	1	0	0	d__Eukaryota; p__Rhodophyta; c__Bangiophyceae; o__Bangiales; f__Bangiaceae; g__Neoporphyra; s__Neoporphyra haitanensis
ASV_384	0	0	0	0	0	0	0	0	0	0	0	0	3	0	0	0	0	0	0	0	0	0	0	0	d__Bacteria; p__Cyanobacteria; c__Cyanophyceae; o__Nostocales; f__Calotrichaceae; g__Calothrix; s__Calothrix parasitica
ASV_385	0	0	0	0	0	0	0	0	0	0	0	0	1	0	0	0	0	0	0	0	0	1	0	0	d__Eukaryota; p__Rhodophyta; c__Bangiophyceae; o__Bangiales; f__Bangiaceae; g__Neoporphyra; s__Neoporphyra haitanensis
ASV_386	0	0	0	0	0	0	0	0	0	0	0	0	3	2	0	0	0	0	0	0	0	0	0	0	d__Eukaryota; p__Rhodophyta; c__Bangiophyceae; o__Bangiales; f__Bangiaceae; g__Neoporphyra; s__Neoporphyra haitanensis
ASV_387	0	0	0	0	0	0	0	0	0	0	0	0	0	0	0	0	0	0	0	0	0	4	0	3	d__Eukaryota; p__Rhodophyta; c__Bangiophyceae; o__Bangiales; f__Bangiaceae; g__Neoporphyra; s__Neoporphyra haitanensis
ASV_388	0	0	0	0	0	0	0	0	0	0	0	0	2	0	0	0	0	0	0	0	0	1	0	0	d__Bacteria; p__Cyanobacteria; c__Cyanophyceae; o__Nostocales; f__Calotrichaceae; g__Calothrix; s__Calothrix sp. 336/3
ASV_389	0	0	0	0	0	0	0	0	0	0	0	0	1	1	0	0	0	0	0	0	0	0	1	0	d__Eukaryota; p__Rhodophyta; c__Bangiophyceae; o__Bangiales; f__Bangiaceae; g__Neoporphyra; s__Neoporphyra haitanensis
ASV_390	0	0	0	0	0	0	0	0	0	0	0	0	1	0	0	0	0	0	0	0	0	1	0	0	d__Eukaryota; p__Rhodophyta; c__Bangiophyceae; o__Bangiales; f__Bangiaceae; g__Neoporphyra; s__Neoporphyra haitanensis
ASV_391	0	0	0	0	0	0	0	0	0	0	0	0	194	47	0	0	0	1	0	0	0	0	0	0	d__Eukaryota; p__Rhodophyta; c__Bangiophyceae; o__Bangiales; f__Bangiaceae; g__Neoporphyra; s__Neoporphyra haitanensis
ASV_392	0	0	0	0	0	0	0	0	0	0	0	0	3	0	0	0	0	0	0	0	0	0	0	0	d__Bacteria; p__Cyanobacteria; c__Cyanophyceae; o__Nostocales; f__Nostocaceae; g__Nostoc; s__Nostoc sp. 'Lobaria pulmonaria (5183) cyanobiont'
ASV_393	0	0	0	0	0	0	0	0	0	0	0	0	2	0	0	0	0	0	0	0	0	0	0	0	d__Bacteria; p__Cyanobacteria; c__Cyanophyceae; o__Nostocales; f__Calotrichaceae; g__Calothrix; s__Calothrix sp. 336/3
ASV_394	0	0	0	0	0	0	0	0	0	0	0	0	1	0	0	0	0	0	0	0	0	2	0	1	d__Eukaryota; p__Rhodophyta; c__Bangiophyceae; o__Bangiales; f__Bangiaceae; g__Neoporphyra; s__Neoporphyra haitanensis
ASV_395	0	0	0	0	0	0	0	0	0	0	0	0	0	0	0	0	0	0	0	0	0	4	0	1	d__Bacteria; p__Cyanobacteria; c__Cyanophyceae; o__Synechococcales; f__Synechococcaceae; g__Thermosynechococcus; s__Thermosynechococcus sp. NK55a
ASV_396	0	0	0	0	0	0	0	0	0	0	0	0	1	0	0	0	0	0	0	0	0	0	1	0	d__Eukaryota; p__Rhodophyta; c__Bangiophyceae; o__Bangiales; f__Bangiaceae; g__Neoporphyra; s__Neoporphyra haitanensis
ASV_397	0	0	0	0	0	0	0	0	0	0	0	0	2	0	0	0	0	0	0	0	0	0	0	0	d__Eukaryota; p__Rhodophyta; c__Bangiophyceae; o__Bangiales; f__Bangiaceae; g__Neoporphyra; s__Neoporphyra haitanensis
ASV_398	0	0	0	0	0	0	0	0	0	0	0	0	2	0	0	0	0	0	0	0	0	0	0	0	d__Bacteria; p__Cyanobacteria; c__Cyanophyceae; o__Nostocales; f__Calotrichaceae; g__Calothrix; s__Calothrix parasitica
ASV_399	0	0	0	0	0	0	0	0	0	0	0	0	4	3	0	0	0	0	0	0	0	0	0	0	d__Bacteria; p__Cyanobacteria; c__Cyanophyceae; o__Nostocales; f__Tolypothrichaceae; g__Tolypothrix; s__uncultured Tolypothrix sp.
ASV_400	0	0	0	0	0	0	0	0	0	0	0	0	1	0	0	0	0	0	0	0	0	1	0	0	d__Eukaryota; p__Rhodophyta; c__Bangiophyceae; o__Bangiales; f__Bangiaceae; g__Neoporphyra; s__Neoporphyra haitanensis
ASV_401	0	0	0	0	0	0	0	0	0	0	0	0	0	0	0	0	0	0	0	0	0	6	1	1	d__Bacteria; p__Cyanobacteria; c__Cyanophyceae; o__Synechococcales; f__Synechococcaceae; g__Synechococcus; s__Synechococcus sp. CB0101
ASV_402	0	0	0	0	0	0	0	0	0	0	0	0	1	1	0	0	0	0	0	0	0	0	0	0	d__Bacteria; p__Cyanobacteria; c__Cyanophyceae; o__Synechococcales; f__Synechococcaceae; g__Synechococcus; s__Synechococcus sp. CB0101
ASV_403	0	0	0	0	0	0	0	0	0	0	0	0	1	2	0	0	0	0	0	3	0	0	0	0	d__Eukaryota; p__Rhodophyta; c__Bangiophyceae; o__Bangiales; f__Bangiaceae; g__Neoporphyra; s__Neoporphyra haitanensis
ASV_404	0	0	0	0	0	0	0	0	0	0	0	0	2	0	0	0	0	0	0	0	0	0	0	0	d__Bacteria; p__Cyanobacteria; c__Cyanophyceae; o__Nostocales; f__Calotrichaceae; g__Calothrix; s__Calothrix sp. NIES-3974
ASV_405	0	0	0	0	0	0	0	0	0	0	0	0	1	0	0	0	0	0	0	0	0	0	1	0	d__Bacteria; p__Cyanobacteria; c__Cyanophyceae; o__Nostocales; f__Calotrichaceae; g__Calothrix; s__Calothrix parasitica
ASV_406	0	0	0	0	0	0	0	0	0	0	0	0	2	0	0	0	0	0	0	0	0	0	0	0	d__Bacteria; p__Cyanobacteria; c__Cyanophyceae; o__Nostocales; f__Calotrichaceae; g__Calothrix; s__Calothrix parasitica
ASV_407	0	0	0	0	0	0	0	0	0	0	0	0	0	0	0	0	0	0	0	8	0	14	0	0	d__Eukaryota; p__Rhodophyta; c__Bangiophyceae; o__Bangiales; f__Bangiaceae; g__Neoporphyra; s__Neoporphyra haitanensis
ASV_408	0	0	0	0	0	0	0	0	0	0	0	0	3	1	0	0	0	0	0	0	0	0	0	0	d__Bacteria; p__Cyanobacteria; c__Cyanophyceae; o__Nostocales; f__Nostocaceae; g__Cylindrospermum; s__Cylindrospermum sp. NIES-4074
ASV_409	0	0	0	0	0	0	0	0	0	0	0	0	1	0	1	0	0	1	0	0	0	0	1	0	d__Eukaryota; p__Rhodophyta; c__Compsopogonophyceae; o__Rhodochaetales; f__Rhodochaetaceae; g__Rhodochaete; s__Rhodochaete parvula
ASV_410	0	0	0	0	0	0	0	0	0	0	0	0	2	0	0	0	0	0	0	0	0	3	0	0	d__Eukaryota; p__Rhodophyta; c__Bangiophyceae; o__Bangiales; f__Bangiaceae; g__Neoporphyra; s__Neoporphyra haitanensis
ASV_411	0	0	0	0	0	0	0	0	0	0	0	0	2	1	0	0	0	0	0	0	0	0	0	0	d__Bacteria; p__Cyanobacteria; c__Cyanophyceae; o__Synechococcales; f__Synechococcaceae; g__Thermosynechococcus; s__Thermosynechococcus sp. NK55a
ASV_412	0	0	0	0	0	0	0	0	0	0	0	0	2	0	0	0	0	0	0	0	0	0	0	0	d__Eukaryota; p__Rhodophyta; c__Bangiophyceae; o__Bangiales; f__Bangiaceae; g__Neoporphyra; s__Neoporphyra haitanensis
ASV_413	0	0	0	0	0	0	0	0	0	0	0	0	1	1	0	0	0	0	0	0	0	0	0	0	d__Bacteria; p__Cyanobacteria; c__Cyanophyceae; o__Nostocales; f__Calotrichaceae; g__Calothrix; s__Calothrix parasitica
ASV_414	0	0	0	0	0	0	0	0	0	0	0	0	3	0	0	0	0	0	0	0	0	0	0	0	d__Eukaryota; p__Rhodophyta; c__Compsopogonophyceae; o__Rhodochaetales; f__Rhodochaetaceae; g__Rhodochaete; s__Rhodochaete parvula
ASV_415	0	0	0	0	0	0	0	0	0	0	0	0	2	1	0	0	0	0	0	0	0	0	0	0	d__Bacteria; p__Cyanobacteria; c__Cyanophyceae; o__Nostocales; f__Nostocaceae; g__Nostoc; s__Nostoc sp. PCC 7524
ASV_416	0	0	0	0	0	0	0	0	0	0	0	0	0	0	0	0	0	0	0	0	0	4	0	1	d__Bacteria; p__Cyanobacteria; c__Cyanophyceae; o__Synechococcales; f__Prochlorotrichaceae; g__Nodosilinea; s__Nodosilinea sp. Rehakova 1960/20
ASV_417	0	0	0	0	0	0	0	0	0	0	0	0	3	0	0	0	0	0	0	0	0	0	0	0	d__Eukaryota; p__Rhodophyta; c__Bangiophyceae; o__Bangiales; f__Bangiaceae; g__Neoporphyra; s__Neoporphyra haitanensis
ASV_418	0	0	0	0	0	0	0	0	0	0	0	0	1	1	0	0	0	0	2	2	0	0	4	3	d__Bacteria; p__Cyanobacteria; c__Cyanophyceae; o__Synechococcales; f__Synechococcaceae; g__Synechococcus; s__uncultured Synechococcus sp.
ASV_419	0	0	0	0	0	0	0	0	0	0	0	0	0	0	7	0	5	2	9	3	8	10	4	6	d__Eukaryota; p__Rhodophyta; c__Bangiophyceae; o__Bangiales; f__Bangiaceae; g__Neoporphyra; s__Neoporphyra haitanensis
ASV_420	0	0	0	0	0	0	0	0	0	0	0	0	3	0	0	0	0	0	0	0	0	0	0	0	d__Eukaryota; p__Rhodophyta; c__Compsopogonophyceae; o__Rhodochaetales; f__Rhodochaetaceae; g__Rhodochaete; s__Rhodochaete parvula
ASV_421	0	0	0	0	0	0	0	0	0	0	0	0	1	0	0	0	0	0	0	0	0	0	0	1	d__Eukaryota; p__Rhodophyta; c__Bangiophyceae; o__Bangiales; f__Bangiaceae; g__Neoporphyra; s__Neoporphyra haitanensis
ASV_422	0	0	0	0	0	0	0	0	0	0	0	0	0	0	0	0	0	0	0	0	0	3	0	0	d__Eukaryota; p__Rhodophyta; c__Bangiophyceae; o__Bangiales; f__Bangiaceae; g__Neoporphyra; s__Neoporphyra haitanensis
ASV_423	0	0	0	0	0	0	0	0	0	0	0	0	1	1	0	0	0	0	0	0	0	0	0	0	d__Eukaryota; p__Cryptista; c__Cryptophyceae; o__Cryptomonadales; f__Cryptomonadaceae; g__Cryptomonas; s__Cryptomonas phaseolus
ASV_424	0	0	0	0	0	0	0	0	0	0	0	0	2	0	0	0	0	0	0	0	0	0	0	0	d__Eukaryota; p__Rhodophyta; c__Bangiophyceae; o__Bangiales; f__Bangiaceae; g__Neoporphyra; s__Neoporphyra haitanensis
ASV_425	0	0	0	0	0	0	0	0	0	0	0	0	4	0	0	0	0	0	0	0	0	0	0	0	d__Bacteria; p__Cyanobacteria; c__Cyanophyceae; o__Nostocales; f__Calotrichaceae; g__Calothrix; s__Calothrix sp. 336/3
ASV_426	0	0	0	0	0	0	0	0	0	0	0	0	3	27	17	12	22	52	18	25	17	11	28	24	d__Eukaryota; p__Rhodophyta; c__Compsopogonophyceae; o__Rhodochaetales; f__Rhodochaetaceae; g__Rhodochaete; s__Rhodochaete parvula
ASV_427	0	0	0	0	0	0	0	0	0	0	0	0	3	0	0	0	0	0	0	0	0	0	1	0	d__Eukaryota; p__Rhodophyta; c__Compsopogonophyceae; o__Rhodochaetales; f__Rhodochaetaceae; g__Rhodochaete; s__Rhodochaete parvula
ASV_428	0	0	0	0	0	0	0	0	0	0	0	0	0	0	1	2	0	0	0	0	0	7	0	0	d__Bacteria; p__Cyanobacteria; c__Cyanophyceae; o__Oscillatoriales; f__Microcoleaceae; g__Microcoleus; s__Microcoleus sp. PCC 7113
ASV_429	0	0	0	0	0	0	0	0	0	0	0	0	2	0	0	0	0	0	0	0	0	0	0	0	d__Eukaryota; p__Rhodophyta; c__Bangiophyceae; o__Bangiales; f__Bangiaceae; g__Neoporphyra; s__Neoporphyra haitanensis
ASV_430	0	0	0	0	0	0	0	0	0	0	0	0	4	2	0	0	0	0	0	1	0	3	0	0	d__Eukaryota; p__Rhodophyta; c__Bangiophyceae; o__Bangiales; f__Bangiaceae; g__Neoporphyra; s__Neoporphyra haitanensis
ASV_431	0	0	0	0	0	0	0	0	0	0	0	0	1	0	0	0	0	0	0	0	0	1	0	0	d__Eukaryota; p__Rhodophyta; c__Bangiophyceae; o__Bangiales; f__Bangiaceae; g__Neoporphyra; s__Neoporphyra haitanensis
ASV_432	0	0	0	0	0	0	0	0	0	0	0	0	318	203	5	0	0	0	0	4	0	110	38	13	d__Bacteria; p__Cyanobacteria; c__Cyanophyceae; o__Nostocales; f__Calotrichaceae; g__Calothrix; s__Calothrix sp. NIES-3974
ASV_433	0	0	0	0	0	0	0	0	0	0	0	0	0	2	0	0	0	0	0	0	0	4	0	0	d__Eukaryota; p__Chlorophyta; c__Chlorophyceae; o__Chlamydomonadales; f__Haematococcaceae; g__Haematococcus; s__Haematococcus lacustris
ASV_434	0	0	0	0	0	0	0	0	0	0	0	0	8	9	0	0	0	0	0	0	0	0	0	0	d__Eukaryota; p__Rhodophyta; c__Bangiophyceae; o__Bangiales; f__Bangiaceae; g__Neoporphyra; s__Neoporphyra haitanensis
ASV_435	0	0	0	0	0	0	0	0	0	0	0	0	1	1	0	0	0	0	0	0	0	0	0	0	d__Eukaryota; p__Rhodophyta; c__Compsopogonophyceae; o__Rhodochaetales; f__Rhodochaetaceae; g__Rhodochaete; s__Rhodochaete parvula
ASV_436	0	0	0	0	0	0	0	0	0	0	0	0	1	0	0	0	0	0	0	0	0	0	1	1	d__Bacteria; p__Cyanobacteria; c__Cyanophyceae; o__Synechococcales; f__Synechococcaceae; g__Synechococcus; s__Synechococcus sp. CB0101
ASV_437	0	0	0	0	0	0	0	0	0	0	0	0	1	1	0	0	0	0	0	0	0	0	0	0	d__Eukaryota; p__Rhodophyta; c__Bangiophyceae; o__Bangiales; f__Bangiaceae; g__Neoporphyra; s__Neoporphyra haitanensis
ASV_438	0	0	0	0	0	0	0	0	0	0	0	0	0	2	0	0	0	1	4	5	0	9	3	3	d__Eukaryota; p__Rhodophyta; c__Bangiophyceae; o__Bangiales; f__Bangiaceae; g__Neoporphyra; s__Neoporphyra haitanensis
ASV_439	0	0	0	0	0	0	0	0	0	0	0	0	1	1	0	0	0	0	0	0	0	0	0	0	d__Bacteria; p__Cyanobacteria; c__Cyanophyceae; o__Nostocales; f__Tolypothrichaceae; g__Tolypothrix; s__uncultured Tolypothrix sp.
ASV_440	0	0	0	0	0	0	0	0	0	0	0	0	1	1	0	0	0	0	0	0	0	0	0	0	d__Eukaryota; p__Rhodophyta; c__Bangiophyceae; o__Bangiales; f__Bangiaceae; g__Neoporphyra; s__Neoporphyra haitanensis
ASV_441	0	0	0	0	0	0	0	0	0	0	0	0	1	3	0	0	0	0	0	1	0	0	3	0	d__Bacteria; p__Cyanobacteria; c__Cyanophyceae; o__Synechococcales; f__Synechococcaceae; g__Synechococcus; s__Synechococcus sp. CB0101
ASV_442	0	0	0	0	0	0	0	0	0	0	0	0	16	0	0	0	0	0	0	4	0	60	0	4	d__Eukaryota; p__Rhodophyta; c__Bangiophyceae; o__Bangiales; f__Bangiaceae; g__Neoporphyra; s__Neoporphyra haitanensis
ASV_443	0	0	0	0	0	0	0	0	0	0	0	0	1	0	0	0	0	0	0	0	0	0	1	0	d__Bacteria; p__Cyanobacteria; c__Cyanophyceae; o__Nostocales; f__Calotrichaceae; g__Calothrix; s__Calothrix sp. NIES-3974
ASV_444	0	0	0	0	0	0	0	0	0	0	0	0	1	0	0	0	0	0	0	0	0	0	1	0	d__Bacteria; p__Cyanobacteria; c__Cyanophyceae; o__Nostocales; f__Calotrichaceae; g__Calothrix; s__Calothrix parasitica
ASV_445	0	0	0	0	0	0	0	0	0	0	0	0	0	0	0	0	0	0	0	0	0	4	0	0	d__Bacteria; p__Cyanobacteria; c__Cyanophyceae; o__Synechococcales; f__Synechococcaceae; g__Synechococcus; s__Synechococcus sp. C9
ASV_446	0	0	0	0	0	0	0	0	0	0	0	0	2	0	0	0	0	1	0	0	0	1	0	0	d__Eukaryota; p__Rhodophyta; c__Bangiophyceae; o__Bangiales; f__Bangiaceae; g__Neoporphyra; s__Neoporphyra haitanensis
ASV_447	0	0	0	0	0	0	0	0	0	0	0	0	2	0	0	0	0	0	0	0	0	0	0	0	d__Bacteria; p__Cyanobacteria; c__Cyanophyceae; o__Synechococcales; f__Synechococcaceae; g__Synechococcus; s__uncultured Synechococcus sp.
ASV_448	0	0	0	0	0	0	0	0	0	0	0	0	2	0	0	0	0	0	0	0	0	0	0	0	d__Eukaryota; p__Rhodophyta; c__Compsopogonophyceae; o__Rhodochaetales; f__Rhodochaetaceae; g__Rhodochaete; s__Rhodochaete parvula
ASV_449	0	0	0	0	0	0	0	0	0	0	0	0	0	5	0	0	0	0	0	2	0	34	22	5	d__Bacteria; p__Cyanobacteria; c__Cyanophyceae; o__Synechococcales; f__Synechococcaceae; g__Thermosynechococcus; s__Thermosynechococcus sp. NK55a
ASV_450	0	0	0	0	0	0	0	0	0	0	0	0	4	1	0	0	0	0	0	1	0	3	0	1	d__Eukaryota; p__Rhodophyta; c__Bangiophyceae; o__Bangiales; f__Bangiaceae; g__Neoporphyra; s__Neoporphyra haitanensis
ASV_451	0	0	0	0	0	0	0	0	0	0	0	0	2	0	0	0	0	0	0	1	0	5	0	0	d__Eukaryota; p__Rhodophyta; c__Bangiophyceae; o__Bangiales; f__Bangiaceae; g__Neoporphyra; s__Neoporphyra haitanensis
ASV_452	0	0	0	0	0	0	0	0	0	0	0	0	3	0	0	0	0	0	0	0	0	0	0	0	d__Bacteria; p__Cyanobacteria; c__Cyanophyceae; o__Nostocales; f__Tolypothrichaceae; g__Tolypothrix; s__uncultured Tolypothrix sp.
ASV_453	0	0	0	0	0	0	0	0	0	0	0	0	0	2	0	0	0	0	0	2	0	10	0	0	d__Eukaryota; p__Rhodophyta; c__Bangiophyceae; o__Bangiales; f__Bangiaceae; g__Neoporphyra; s__Neoporphyra haitanensis
ASV_454	0	0	0	0	0	0	0	0	0	0	0	0	3	0	0	0	0	0	0	0	0	0	0	0	d__Eukaryota; p__Rhodophyta; c__Bangiophyceae; o__Bangiales; f__Bangiaceae; g__Neoporphyra; s__Neoporphyra haitanensis
ASV_455	0	0	0	0	0	0	0	0	0	0	0	0	1	2	0	0	0	0	0	0	0	1	3	0	d__Bacteria; p__Cyanobacteria; c__Cyanophyceae; o__Synechococcales; f__Synechococcaceae; g__Synechococcus; s__Synechococcus sp. CB0101
ASV_456	0	0	0	0	0	0	0	0	0	0	0	0	1	1	0	0	0	0	0	0	0	0	0	0	d__Bacteria; p__Cyanobacteria; c__Cyanophyceae; o__Nostocales; f__Calotrichaceae; g__Calothrix; s__Calothrix sp. 336/3
ASV_457	0	0	0	0	0	0	0	0	0	0	0	0	2	4	8	2	1	0	19	4	18	21	14	33	d__Bacteria; p__Cyanobacteria; c__Cyanophyceae; o__Synechococcales; f__Synechococcaceae; g__Synechococcus; s__Synechococcus sp. CB0101
ASV_458	0	0	0	0	0	0	0	0	0	0	0	0	2	0	0	0	0	0	0	0	0	0	0	0	d__Bacteria; p__Cyanobacteria; c__Cyanophyceae; o__Nostocales; f__Calotrichaceae; g__Calothrix; s__Calothrix sp. 336/3
ASV_459	0	0	0	0	0	0	0	0	0	0	0	0	1	8	0	0	0	0	0	0	0	8	4	11	d__Bacteria; p__Cyanobacteria; c__Cyanophyceae; o__Synechococcales; f__Prochlorotrichaceae; g__Nodosilinea; s__Nodosilinea sp. Rehakova 1960/20
ASV_460	0	0	0	0	0	0	0	0	0	0	0	0	3	0	0	0	0	0	0	1	0	1	0	0	d__Eukaryota; p__Miozoa; c__Dinophyceae; o__Dinophysiales; f__Dinophysiaceae; g__Dinophysis; s__Dinophysis acuta
ASV_461	0	0	0	0	0	0	0	0	0	0	0	0	1	1	0	0	0	0	0	0	0	0	0	0	d__Eukaryota; p__Rhodophyta; c__Bangiophyceae; o__Bangiales; f__Bangiaceae; g__Neoporphyra; s__Neoporphyra haitanensis
ASV_462	0	0	0	0	0	0	0	0	0	0	0	0	9	12	13	0	0	0	0	4	9	16	0	9	d__Eukaryota; p__Rhodophyta; c__Bangiophyceae; o__Bangiales; f__Bangiaceae; g__Neoporphyra; s__Neoporphyra haitanensis
ASV_463	0	0	0	0	0	0	0	0	0	0	0	0	2	0	0	0	0	0	0	0	0	0	0	0	d__Eukaryota; p__Rhodophyta; c__Bangiophyceae; o__Bangiales; f__Bangiaceae; g__Neoporphyra; s__Neoporphyra haitanensis
ASV_464	0	0	0	0	0	0	0	0	0	0	0	0	1	0	0	0	0	0	0	0	0	0	1	0	d__Eukaryota; p__Rhodophyta; c__Bangiophyceae; o__Bangiales; f__Bangiaceae; g__Neoporphyra; s__Neoporphyra haitanensis
ASV_465	0	0	0	0	0	0	0	0	0	0	0	0	2	0	0	0	0	0	0	0	0	0	0	0	d__Eukaryota; p__Miozoa; c__Dinophyceae; o__Dinophysiales; f__Dinophysiaceae; g__Dinophysis; s__Dinophysis acuta
ASV_466	0	0	0	0	0	0	0	0	0	0	0	0	1	0	0	0	0	0	0	0	0	3	0	1	d__Eukaryota; p__Rhodophyta; c__Bangiophyceae; o__Bangiales; f__Bangiaceae; g__Neoporphyra; s__Neoporphyra haitanensis
ASV_467	0	0	0	0	0	0	0	0	0	0	0	0	2	7	1	0	2	5	15	26	8	70	38	125	d__Bacteria; p__Cyanobacteria; c__Cyanophyceae; o__Nostocales; f__Nostocaceae; g__Nostoc; s__Nostoc linckia
ASV_468	0	0	0	0	0	0	0	0	0	0	0	0	1	1	0	0	0	0	0	0	0	1	0	0	d__Eukaryota; p__Rhodophyta; c__Bangiophyceae; o__Bangiales; f__Bangiaceae; g__Neoporphyra; s__Neoporphyra haitanensis
ASV_469	0	0	0	0	0	0	0	0	0	0	0	0	2	0	0	0	0	0	0	0	0	0	0	0	d__Bacteria; p__Cyanobacteria; c__Cyanophyceae; o__Nostocales; f__Scytonemataceae; g__Scytonematopsis; s__Scytonematopsis crustacea
ASV_470	0	0	0	0	0	0	0	0	0	0	0	0	2	0	0	0	0	0	0	0	0	0	0	0	d__Bacteria; p__Cyanobacteria; c__Cyanophyceae; o__Nostocales; f__Calotrichaceae; g__Calothrix; s__Calothrix parasitica
ASV_471	0	0	0	0	0	0	0	0	0	0	0	0	0	66	0	0	0	0	0	0	0	0	0	0	d__Bacteria; p__Cyanobacteria; c__Cyanophyceae; o__Synechococcales; f__Oculatellaceae; g__Drouetiella; s__Drouetiella lurida
ASV_472	0	0	0	0	0	0	0	0	0	0	0	0	0	0	0	0	0	0	0	0	0	5	0	5	d__Bacteria; p__Cyanobacteria; c__unclassified; o__unclassified; f__unclassified; g__unclassified; s__cyanobacterium NIES-2125
ASV_473	0	0	0	0	0	0	0	0	0	0	0	0	1	9	2	0	0	0	0	1	0	3	0	0	d__Bacteria; p__Cyanobacteria; c__Cyanophyceae; o__Synechococcales; f__Merismopediaceae; g__Merismopedia; s__Merismopedia tenuissima
ASV_474	0	0	0	0	0	0	0	0	0	0	0	0	1	1	0	0	0	0	0	1	0	15	0	2	d__Eukaryota; p__Rhodophyta; c__Bangiophyceae; o__Bangiales; f__Bangiaceae; g__Neoporphyra; s__Neoporphyra haitanensis
ASV_475	0	0	0	0	0	0	0	0	0	0	0	0	1	0	0	0	0	0	0	1	0	0	0	0	d__Bacteria; p__Cyanobacteria; c__Cyanophyceae; o__Nostocales; f__Calotrichaceae; g__Calothrix; s__Calothrix parasitica
ASV_476	0	0	0	0	0	0	0	0	0	0	0	0	3	1	0	0	0	0	0	0	0	0	0	0	d__Eukaryota; p__Rhodophyta; c__Bangiophyceae; o__Bangiales; f__Bangiaceae; g__Neoporphyra; s__Neoporphyra haitanensis
ASV_477	0	0	0	0	0	0	0	0	0	0	0	0	5	1	0	0	0	0	0	0	0	0	0	0	d__Bacteria; p__Cyanobacteria; c__Cyanophyceae; o__Synechococcales; f__Prochlorotrichaceae; g__Nodosilinea; s__Nodosilinea sp. Rehakova 1960/20
ASV_478	0	0	0	0	0	0	0	0	0	0	0	0	0	0	0	0	0	0	0	0	0	6	2	2	d__Bacteria; p__Cyanobacteria; c__Cyanophyceae; o__Nostocales; f__Nostocaceae; g__Anabaena; s__Anabaena sp. WA102
ASV_479	0	0	0	0	0	0	0	0	0	0	0	0	1	0	0	0	0	0	0	0	0	1	1	2	d__Eukaryota; p__Rhodophyta; c__Bangiophyceae; o__Bangiales; f__Bangiaceae; g__Neoporphyra; s__Neoporphyra haitanensis
ASV_480	0	0	0	0	0	0	0	0	0	0	0	0	2	0	0	0	0	0	0	0	0	0	0	0	d__Bacteria; p__Cyanobacteria; c__Cyanophyceae; o__Synechococcales; f__Merismopediaceae; g__Merismopedia; s__Merismopedia tenuissima
ASV_481	0	0	0	0	0	0	0	0	0	0	0	0	1	1	0	0	0	0	0	0	0	0	0	0	d__Bacteria; p__Cyanobacteria; c__Cyanophyceae; o__Nostocales; f__Nostocaceae; g__Nostoc; s__Nostoc sp.
ASV_482	0	0	0	0	0	0	0	0	0	0	0	0	4	1	0	0	0	0	0	1	0	1	0	0	d__Eukaryota; p__Rhodophyta; c__Bangiophyceae; o__Bangiales; f__Bangiaceae; g__Neoporphyra; s__Neoporphyra haitanensis
ASV_483	0	0	0	0	0	0	0	0	0	0	0	0	2	0	0	0	0	0	0	0	0	0	0	0	d__Bacteria; p__Cyanobacteria; c__Cyanophyceae; o__Nostocales; f__Calotrichaceae; g__Calothrix; s__Calothrix parasitica
ASV_484	0	0	0	0	0	0	0	0	0	0	0	0	5	1	0	0	0	0	0	4	0	40	0	1	d__Eukaryota; p__Rhodophyta; c__Bangiophyceae; o__Bangiales; f__Bangiaceae; g__Neoporphyra; s__Neoporphyra haitanensis
ASV_485	0	0	0	0	0	0	0	0	0	0	0	0	2	0	0	0	0	0	0	0	0	0	0	0	d__Eukaryota; p__Miozoa; c__Dinophyceae; o__Dinophysiales; f__Dinophysiaceae; g__Dinophysis; s__Dinophysis acuta
ASV_486	0	0	0	0	0	0	0	0	0	0	0	0	1	1	0	0	0	0	0	0	0	0	0	0	d__Bacteria; p__Cyanobacteria; c__Cyanophyceae; o__Synechococcales; f__Synechococcaceae; g__Thermosynechococcus; s__Thermosynechococcus sp. NK55a
ASV_487	0	0	0	0	0	0	0	0	0	0	0	0	3	1	0	0	0	0	0	0	0	1	0	1	d__Bacteria; p__Cyanobacteria; c__Cyanophyceae; o__Synechococcales; f__Synechococcaceae; g__Synechococcus; s__Synechococcus sp. CB0101
ASV_488	0	0	0	0	0	0	0	0	0	0	0	0	0	0	0	0	0	0	0	0	0	3	0	0	d__Eukaryota; p__Miozoa; c__Dinophyceae; o__Dinophysiales; f__Dinophysiaceae; g__Dinophysis; s__Dinophysis fortii
ASV_489	0	0	0	0	0	0	0	0	0	0	0	0	1	3	0	0	0	0	0	1	0	0	0	0	d__Eukaryota; p__Rhodophyta; c__Bangiophyceae; o__Bangiales; f__Bangiaceae; g__Neoporphyra; s__Neoporphyra haitanensis
ASV_490	0	0	0	0	0	0	0	0	0	0	0	0	1	1	0	0	0	0	0	1	0	0	0	0	d__Eukaryota; p__Rhodophyta; c__Bangiophyceae; o__Bangiales; f__Bangiaceae; g__Neoporphyra; s__Neoporphyra haitanensis
ASV_491	0	0	0	0	0	0	0	0	0	0	0	0	1	0	0	0	0	0	0	1	0	0	0	0	d__Eukaryota; p__Miozoa; c__Dinophyceae; o__Dinophysiales; f__Dinophysiaceae; g__Dinophysis; s__Dinophysis acuta
ASV_492	0	0	0	0	0	0	0	0	0	0	0	0	1	0	0	0	0	0	0	0	1	0	0	0	d__Eukaryota; p__Chlorophyta; c__Trebouxiophyceae; o__Trebouxiales; f__Trebouxiaceae; g__Lobosphaera; s__Lobosphaera incisa
ASV_493	0	0	0	0	0	0	0	0	0	0	0	0	1	1	0	0	0	0	0	2	0	0	0	0	d__Bacteria; p__Cyanobacteria; c__Cyanophyceae; o__Synechococcales; f__Merismopediaceae; g__Merismopedia; s__Merismopedia tenuissima
ASV_494	0	0	0	0	0	0	0	0	0	0	0	0	2	0	0	0	0	0	0	0	0	0	0	0	d__Eukaryota; p__Rhodophyta; c__Bangiophyceae; o__Bangiales; f__Bangiaceae; g__Neoporphyra; s__Neoporphyra haitanensis
ASV_495	0	0	0	0	0	0	0	0	0	0	0	0	0	0	0	0	0	0	0	0	0	16	0	0	d__Bacteria; p__Cyanobacteria; c__Cyanophyceae; o__Nostocales; f__Calotrichaceae; g__Calothrix; s__Calothrix parasitica
ASV_496	0	0	0	0	0	0	0	0	0	0	0	0	2	0	0	0	0	0	0	0	0	0	0	0	d__Eukaryota; p__Rhodophyta; c__Compsopogonophyceae; o__Rhodochaetales; f__Rhodochaetaceae; g__Rhodochaete; s__Rhodochaete parvula
ASV_497	0	0	0	0	0	0	0	0	0	0	0	0	1	1	0	0	0	0	1	0	0	0	0	0	d__Bacteria; p__Cyanobacteria; c__Cyanophyceae; o__Synechococcales; f__Synechococcaceae; g__Synechococcus; s__Synechococcus sp. CB0101
ASV_498	0	0	0	0	0	0	0	0	0	0	0	0	2	0	0	0	0	0	0	0	0	0	0	0	d__Bacteria; p__Cyanobacteria; c__Cyanophyceae; o__Synechococcales; f__Synechococcaceae; g__Synechococcus; s__uncultured Synechococcus sp.
ASV_499	0	0	0	0	0	0	0	0	0	0	0	0	1	0	0	0	0	0	0	0	0	7	0	1	d__Eukaryota; p__Rhodophyta; c__Bangiophyceae; o__Bangiales; f__Bangiaceae; g__Neoporphyra; s__Neoporphyra haitanensis
ASV_500	0	0	0	0	0	0	0	0	0	0	0	0	1	1	0	0	0	0	0	0	0	0	0	0	d__Eukaryota; p__Rhodophyta; c__Bangiophyceae; o__Bangiales; f__Bangiaceae; g__Neoporphyra; s__Neoporphyra haitanensis
ASV_501	0	0	0	0	0	0	0	0	0	0	0	0	1	1	0	0	0	0	0	0	0	0	0	0	d__Bacteria; p__Cyanobacteria; c__Cyanophyceae; o__Nostocales; f__Tolypothrichaceae; g__Tolypothrix; s__uncultured Tolypothrix sp.
ASV_502	0	0	0	0	0	0	0	0	0	0	0	0	2	0	0	0	0	0	0	0	0	0	0	0	d__Eukaryota; p__Rhodophyta; c__Bangiophyceae; o__Bangiales; f__Bangiaceae; g__Neoporphyra; s__Neoporphyra haitanensis
ASV_503	0	0	0	0	0	0	0	0	0	0	0	0	2	0	0	0	0	0	0	0	0	0	0	0	d__Eukaryota; p__Rhodophyta; c__Compsopogonophyceae; o__Rhodochaetales; f__Rhodochaetaceae; g__Rhodochaete; s__Rhodochaete parvula
ASV_504	0	0	0	0	0	0	0	0	0	0	0	0	0	0	1	0	0	0	0	2	0	19	15	4	d__Eukaryota; p__Rhodophyta; c__Bangiophyceae; o__Bangiales; f__Bangiaceae; g__Neoporphyra; s__Neoporphyra haitanensis
ASV_505	0	0	0	0	0	0	0	0	0	0	0	0	2	0	0	0	0	0	0	0	0	0	0	0	d__Bacteria; p__Cyanobacteria; c__Cyanophyceae; o__Nostocales; f__Calotrichaceae; g__Calothrix; s__Calothrix sp. 336/3
ASV_506	0	0	0	0	0	0	0	0	0	0	0	0	1	0	0	0	0	0	0	0	0	2	0	0	d__Eukaryota; p__Rhodophyta; c__Bangiophyceae; o__Bangiales; f__Bangiaceae; g__Neoporphyra; s__Neoporphyra haitanensis
ASV_507	0	0	0	0	0	0	0	0	0	0	0	0	2	0	0	0	0	0	0	0	0	0	0	0	d__Eukaryota; p__Rhodophyta; c__Bangiophyceae; o__Bangiales; f__Bangiaceae; g__Neoporphyra; s__Neoporphyra haitanensis
ASV_508	0	0	0	0	0	0	0	0	0	0	0	0	2	0	0	0	0	0	0	0	0	0	0	0	d__Bacteria; p__Cyanobacteria; c__Cyanophyceae; o__Nostocales; f__Calotrichaceae; g__Calothrix; s__Calothrix parasitica
ASV_509	0	0	0	0	0	0	0	0	0	0	0	0	0	1	0	0	0	0	0	0	0	3	2	2	d__Bacteria; p__Cyanobacteria; c__Cyanophyceae; o__Nostocales; f__Tolypothrichaceae; g__Tolypothrix; s__uncultured Tolypothrix sp.
ASV_510	0	0	0	0	0	0	0	0	0	0	0	0	2	0	0	0	1	0	0	1	1	4	0	3	d__Bacteria; p__Cyanobacteria; c__Cyanophyceae; o__Nostocales; f__Calotrichaceae; g__Calothrix; s__Calothrix parasitica
ASV_511	0	0	0	0	0	0	0	0	0	0	0	0	1	0	0	1	0	0	0	0	0	0	0	0	d__Eukaryota; p__Rhodophyta; c__Bangiophyceae; o__Bangiales; f__Bangiaceae; g__Neoporphyra; s__Neoporphyra haitanensis
ASV_512	0	0	0	0	0	0	0	0	0	0	0	0	5	1	0	0	0	0	0	0	0	4	0	0	d__Eukaryota; p__Rhodophyta; c__Bangiophyceae; o__Bangiales; f__Bangiaceae; g__Neoporphyra; s__Neoporphyra haitanensis
ASV_513	0	0	0	0	0	0	0	0	0	0	0	0	0	0	22	239	100	117	0	0	16	0	0	0	d__Eukaryota; p__Rhodophyta; c__Bangiophyceae; o__Bangiales; f__Bangiaceae; g__Neoporphyra; s__Neoporphyra haitanensis
ASV_514	0	0	0	0	0	0	0	0	0	0	0	0	0	4	0	0	1	0	0	1	0	7	4	3	d__Eukaryota; p__Rhodophyta; c__Compsopogonophyceae; o__Rhodochaetales; f__Rhodochaetaceae; g__Rhodochaete; s__Rhodochaete parvula
ASV_515	0	0	0	0	0	0	0	0	0	0	0	0	3	0	0	0	0	0	0	0	0	0	0	0	d__Eukaryota; p__Rhodophyta; c__Compsopogonophyceae; o__Rhodochaetales; f__Rhodochaetaceae; g__Rhodochaete; s__Rhodochaete parvula
ASV_516	0	0	0	0	0	0	0	0	0	0	0	0	0	0	0	0	0	0	0	0	0	3	0	0	d__Eukaryota; p__Rhodophyta; c__Bangiophyceae; o__Bangiales; f__Bangiaceae; g__Neoporphyra; s__Neoporphyra haitanensis
ASV_517	0	0	0	0	0	0	0	0	0	0	0	0	1	1	0	0	0	0	0	0	0	0	0	0	d__Eukaryota; p__Rhodophyta; c__Bangiophyceae; o__Bangiales; f__Bangiaceae; g__Neoporphyra; s__Neoporphyra haitanensis
ASV_518	0	0	0	0	0	0	0	0	0	0	0	0	1	0	6	0	8	2	10	3	9	5	5	15	d__Eukaryota; p__Rhodophyta; c__Bangiophyceae; o__Bangiales; f__Bangiaceae; g__Neoporphyra; s__Neoporphyra haitanensis
ASV_519	0	0	0	0	0	0	0	0	0	0	0	0	2	0	0	0	0	0	0	0	0	0	0	0	d__Eukaryota; p__Rhodophyta; c__Bangiophyceae; o__Bangiales; f__Bangiaceae; g__Neoporphyra; s__Neoporphyra haitanensis
ASV_520	0	0	0	0	0	0	0	0	0	0	0	0	1	0	0	0	0	0	0	0	0	0	1	0	d__Bacteria; p__Cyanobacteria; c__Cyanophyceae; o__Synechococcales; f__Leptolyngbyaceae; g__Leptolyngbya; s__Leptolyngbya sp. O-77
ASV_521	0	0	0	0	0	0	0	0	0	0	0	0	0	1	0	0	0	0	0	0	0	10	8	0	d__Eukaryota; p__Rhodophyta; c__Compsopogonophyceae; o__Rhodochaetales; f__Rhodochaetaceae; g__Rhodochaete; s__Rhodochaete parvula
ASV_522	0	0	0	0	0	0	0	0	0	0	0	0	2	0	0	0	0	0	0	0	0	0	0	0	d__Eukaryota; p__Rhodophyta; c__Compsopogonophyceae; o__Rhodochaetales; f__Rhodochaetaceae; g__Rhodochaete; s__Rhodochaete parvula
ASV_523	0	0	0	0	0	0	0	0	0	0	0	0	0	0	0	0	0	0	0	0	0	5	0	0	d__Eukaryota; p__Rhodophyta; c__Bangiophyceae; o__Bangiales; f__Bangiaceae; g__Neoporphyra; s__Neoporphyra haitanensis
ASV_524	0	0	0	0	0	0	0	0	0	0	0	0	3	6	0	0	0	0	0	0	0	0	0	0	d__Bacteria; p__Cyanobacteria; c__Cyanophyceae; o__Synechococcales; f__Oculatellaceae; g__Tildeniella; s__Tildeniella nuda
ASV_525	0	0	0	0	0	0	0	0	0	0	0	0	3	0	0	0	0	0	0	0	0	0	0	0	d__Eukaryota; p__Rhodophyta; c__Bangiophyceae; o__Bangiales; f__Bangiaceae; g__Neoporphyra; s__Neoporphyra haitanensis
ASV_526	0	0	0	0	0	0	0	0	0	0	0	0	1	0	0	0	0	0	0	0	0	0	1	0	d__Bacteria; p__Cyanobacteria; c__Cyanophyceae; o__Nostocales; f__Calotrichaceae; g__Calothrix; s__uncultured Calothrix sp.
ASV_527	0	0	0	0	0	0	0	0	0	0	0	0	1	2	0	0	0	0	0	19	0	36	0	1	d__Eukaryota; p__Rhodophyta; c__Bangiophyceae; o__Bangiales; f__Bangiaceae; g__Neoporphyra; s__Neoporphyra haitanensis
ASV_528	0	0	0	0	0	0	0	0	0	0	0	0	2	1	0	0	0	0	0	0	0	0	0	0	d__Bacteria; p__Cyanobacteria; c__Cyanophyceae; o__Synechococcales; f__Merismopediaceae; g__Merismopedia; s__Merismopedia tenuissima
ASV_529	0	0	0	0	0	0	0	0	0	0	0	0	1	2	0	0	0	0	0	0	0	0	0	0	d__Bacteria; p__Cyanobacteria; c__Cyanophyceae; o__Nostocales; f__Calotrichaceae; g__Calothrix; s__Calothrix sp. 336/3
ASV_530	0	0	0	0	0	0	0	0	0	0	0	0	2	0	0	0	0	0	0	0	0	1	0	0	d__Eukaryota; p__Rhodophyta; c__Bangiophyceae; o__Bangiales; f__Bangiaceae; g__Neoporphyra; s__Neoporphyra haitanensis
ASV_531	0	0	0	0	0	0	0	0	0	0	0	0	1	1	0	0	0	0	0	0	0	2	0	0	d__Eukaryota; p__Rhodophyta; c__Bangiophyceae; o__Bangiales; f__Bangiaceae; g__Neoporphyra; s__Neoporphyra haitanensis
ASV_532	0	0	0	0	0	0	0	0	0	0	0	0	0	0	0	0	0	0	0	0	0	3	0	0	d__Eukaryota; p__Cryptista; c__Cryptophyceae; o__Cryptomonadales; f__Cryptomonadaceae; g__Cryptomonas; s__Cryptomonas curvata
ASV_533	0	0	0	0	0	0	0	0	0	0	0	0	1	1	0	0	0	0	0	0	0	0	0	0	d__Bacteria; p__Cyanobacteria; c__Cyanophyceae; o__Synechococcales; f__Prochlorotrichaceae; g__Nodosilinea; s__uncultured Nodosilinea sp.
ASV_534	0	0	0	0	0	0	0	0	0	0	0	0	2	1	0	0	0	0	0	0	0	0	0	0	d__Eukaryota; p__Rhodophyta; c__Bangiophyceae; o__Bangiales; f__Bangiaceae; g__Neoporphyra; s__Neoporphyra haitanensis
ASV_535	0	0	0	0	0	0	0	0	0	0	0	0	0	0	1	0	0	0	0	1	0	7	11	0	d__Bacteria; p__Cyanobacteria; c__Cyanophyceae; o__Nostocales; f__Calotrichaceae; g__Calothrix; s__Calothrix parasitica
ASV_536	0	0	0	0	0	0	0	0	0	0	0	0	2	0	0	0	0	0	0	0	0	2	0	0	d__Eukaryota; p__Rhodophyta; c__Bangiophyceae; o__Bangiales; f__Bangiaceae; g__Neoporphyra; s__Neoporphyra haitanensis
ASV_537	0	0	0	0	0	0	0	0	0	0	0	0	1	0	0	0	0	0	0	0	0	1	0	0	d__Eukaryota; p__Rhodophyta; c__Bangiophyceae; o__Bangiales; f__Bangiaceae; g__Neoporphyra; s__Neoporphyra haitanensis
ASV_538	0	0	0	0	0	0	0	0	0	0	0	0	0	0	22	0	4	6	47	21	28	79	36	85	d__Bacteria; p__Cyanobacteria; c__Cyanophyceae; o__Nostocales; f__Aphanizomenonaceae; g__Aphanizomenon; s__Aphanizomenon flos-aquae
ASV_539	0	0	0	0	0	0	0	0	0	0	0	0	1	1	0	0	0	0	0	0	0	0	0	0	d__Bacteria; p__Cyanobacteria; c__Cyanophyceae; o__Nostocales; f__Calotrichaceae; g__Calothrix; s__Calothrix sp. 336/3
ASV_540	0	0	0	0	0	0	0	0	0	0	0	0	1	0	0	0	0	0	0	0	0	1	0	0	d__Eukaryota; p__Rhodophyta; c__Bangiophyceae; o__Bangiales; f__Bangiaceae; g__Neoporphyra; s__Neoporphyra haitanensis
ASV_541	0	0	0	0	0	0	0	0	0	0	0	0	5	2	0	0	0	0	0	0	0	0	0	0	d__Bacteria; p__Cyanobacteria; c__Cyanophyceae; o__Nostocales; f__Calotrichaceae; g__Calothrix; s__Calothrix parasitica
ASV_542	0	0	0	0	0	0	0	0	0	0	0	0	0	1	1	0	1	0	2	5	0	11	3	4	d__Bacteria; p__Cyanobacteria; c__Cyanophyceae; o__Nostocales; f__Calotrichaceae; g__Calothrix; s__Calothrix parasitica
ASV_543	0	0	0	0	0	0	0	0	0	0	0	0	1	0	0	0	0	0	0	0	0	0	1	1	d__Bacteria; p__Cyanobacteria; c__Cyanophyceae; o__Nostocales; f__Calotrichaceae; g__Calothrix; s__Calothrix sp. 336/3
ASV_544	0	0	0	0	0	0	0	0	0	0	0	0	1	0	0	0	0	0	0	0	0	1	0	0	d__Bacteria; p__Cyanobacteria; c__Cyanophyceae; o__Synechococcales; f__Synechococcaceae; g__Synechococcus; s__Synechococcus sp. CB0101
ASV_545	0	0	0	0	0	0	0	0	0	0	0	0	1	2	0	0	0	0	0	0	0	0	0	0	d__Bacteria; p__Cyanobacteria; c__Cyanophyceae; o__Nostocales; f__Calotrichaceae; g__Calothrix; s__Calothrix sp. NIES-3974
ASV_546	0	0	0	0	0	0	0	0	0	0	0	0	0	0	0	0	2	0	1	5	2	20	10	23	d__Bacteria; p__Cyanobacteria; c__Cyanophyceae; o__Nostocales; f__Aphanizomenonaceae; g__Dolichospermum; s__Dolichospermum akankoense
ASV_547	0	0	0	0	0	0	0	0	0	0	0	0	1	0	0	0	0	0	0	0	0	0	1	0	d__Bacteria; p__Cyanobacteria; c__Cyanophyceae; o__Synechococcales; f__Prochlorotrichaceae; g__Nodosilinea; s__Nodosilinea sp. Rehakova 1960/20
ASV_548	0	0	0	0	0	0	0	0	0	0	0	0	2	0	0	0	0	0	0	0	0	0	0	0	d__Eukaryota; p__Miozoa; c__Dinophyceae; o__Dinophysiales; f__Dinophysiaceae; g__Dinophysis; s__Dinophysis acuta
ASV_549	0	0	0	0	0	0	0	0	0	0	0	0	3	1	7	65	3	5	5	7	7	3	0	1	d__Bacteria; p__Cyanobacteria; c__unclassified; o__unclassified; f__unclassified; g__unclassified; s__cyanobacterium ARS04068_00002
ASV_550	0	0	0	0	0	0	0	0	0	0	0	0	0	4	3	0	0	0	0	7	0	8	0	1	d__Bacteria; p__Cyanobacteria; c__Cyanophyceae; o__Synechococcales; f__Merismopediaceae; g__Merismopedia; s__Merismopedia tenuissima
ASV_551	0	0	0	0	0	0	0	0	0	0	0	0	1	1	0	0	1	0	0	2	2	1	2	1	d__Bacteria; p__Cyanobacteria; c__Cyanophyceae; o__Synechococcales; f__Synechococcaceae; g__Synechococcus; s__Synechococcus sp. CB0101
ASV_552	0	0	0	0	0	0	0	0	0	0	0	0	2	0	0	0	0	0	0	0	0	1	0	0	d__Eukaryota; p__Rhodophyta; c__Bangiophyceae; o__Bangiales; f__Bangiaceae; g__Neoporphyra; s__Neoporphyra haitanensis
ASV_553	0	0	0	0	0	0	0	0	0	0	0	0	7	13	2	0	0	0	0	4	1	0	6	0	d__Bacteria; p__Cyanobacteria; c__Cyanophyceae; o__Synechococcales; f__Synechococcaceae; g__Cyanobium; s__Cyanobium gracile
ASV_554	0	0	0	0	0	0	0	0	0	0	0	0	2	0	0	0	0	0	0	0	0	0	0	0	d__Bacteria; p__Cyanobacteria; c__Cyanophyceae; o__Nostocales; f__Calotrichaceae; g__Calothrix; s__Calothrix parasitica
ASV_555	0	0	0	0	0	0	0	0	0	0	0	0	2	0	0	0	0	0	0	0	0	0	0	0	d__Eukaryota; p__Rhodophyta; c__Compsopogonophyceae; o__Rhodochaetales; f__Rhodochaetaceae; g__Rhodochaete; s__Rhodochaete parvula
ASV_556	0	0	0	0	0	0	0	0	0	0	0	0	2	0	0	0	0	0	0	0	0	0	0	0	d__Eukaryota; p__Rhodophyta; c__Bangiophyceae; o__Bangiales; f__Bangiaceae; g__Neoporphyra; s__Neoporphyra haitanensis
ASV_557	0	0	0	0	0	0	0	0	0	0	0	0	0	0	0	0	0	0	0	1	0	0	3	0	d__Eukaryota; p__Rhodophyta; c__Compsopogonophyceae; o__Rhodochaetales; f__Rhodochaetaceae; g__Rhodochaete; s__Rhodochaete parvula
ASV_558	0	0	0	0	0	0	0	0	0	0	0	0	1	0	0	0	0	0	0	0	0	1	0	0	d__Eukaryota; p__Rhodophyta; c__Bangiophyceae; o__Bangiales; f__Bangiaceae; g__Neoporphyra; s__Neoporphyra haitanensis
ASV_559	0	0	0	0	0	0	0	0	0	0	0	0	2	0	0	0	0	0	0	0	0	0	0	0	d__Eukaryota; p__Rhodophyta; c__Compsopogonophyceae; o__Rhodochaetales; f__Rhodochaetaceae; g__Rhodochaete; s__Rhodochaete parvula
ASV_560	0	0	0	0	0	0	0	0	0	0	0	0	1	1	0	0	0	0	0	0	0	0	0	0	d__Bacteria; p__Cyanobacteria; c__Cyanophyceae; o__Nostocales; f__Calotrichaceae; g__Calothrix; s__Calothrix sp. 336/3
ASV_561	0	0	0	0	0	0	0	0	0	0	0	0	1	1	0	0	0	0	0	0	0	0	0	0	d__Bacteria; p__Cyanobacteria; c__Cyanophyceae; o__Nostocales; f__Calotrichaceae; g__Calothrix; s__Calothrix parasitica
ASV_562	0	0	0	0	0	0	0	0	0	0	0	0	0	2	0	0	0	0	0	0	0	0	3	0	d__Eukaryota; p__Rhodophyta; c__Compsopogonophyceae; o__Rhodochaetales; f__Rhodochaetaceae; g__Rhodochaete; s__Rhodochaete parvula
ASV_563	0	0	0	0	0	0	0	0	0	0	0	0	1	0	0	0	0	0	0	1	0	0	1	4	d__Bacteria; p__Cyanobacteria; c__Cyanophyceae; o__Nostocales; f__Calotrichaceae; g__Calothrix; s__Calothrix parasitica
ASV_564	0	0	0	0	0	0	0	0	0	0	0	0	1	0	0	0	0	0	0	0	0	2	0	0	d__Eukaryota; p__Rhodophyta; c__Bangiophyceae; o__Bangiales; f__Bangiaceae; g__Neoporphyra; s__Neoporphyra haitanensis
ASV_565	0	0	0	0	0	0	0	0	0	0	0	0	0	4	7	2	4	5	6	5	8	44	41	37	d__Bacteria; p__Cyanobacteria; c__Cyanophyceae; o__Nostocales; f__Nostocaceae; g__Anabaena; s__Anabaena sp. WA102
ASV_566	0	0	0	0	0	0	0	0	0	0	0	0	11	16	0	0	0	0	0	0	0	2	0	0	d__Eukaryota; p__Rhodophyta; c__Bangiophyceae; o__Bangiales; f__Bangiaceae; g__Neoporphyra; s__Neoporphyra haitanensis
ASV_567	0	0	0	0	0	0	0	0	0	0	0	0	2	1	0	0	0	0	0	0	0	0	0	0	d__Eukaryota; p__Rhodophyta; c__Bangiophyceae; o__Bangiales; f__Bangiaceae; g__Neoporphyra; s__Neoporphyra haitanensis
ASV_568	0	0	0	0	0	0	0	0	0	0	0	0	1	0	0	0	0	0	0	0	0	2	0	0	d__Eukaryota; p__Rhodophyta; c__Bangiophyceae; o__Bangiales; f__Bangiaceae; g__Neoporphyra; s__Neoporphyra haitanensis
ASV_569	0	0	0	0	0	0	0	0	0	0	0	0	0	0	0	0	0	0	0	0	0	7	15	0	d__Bacteria; p__Cyanobacteria; c__Cyanophyceae; o__Synechococcales; f__Synechococcaceae; g__Synechococcus; s__Synechococcus sp. CB0101
ASV_570	0	0	0	0	0	0	0	0	0	0	0	0	2	0	0	0	0	0	0	0	0	0	0	0	d__Eukaryota; p__Rhodophyta; c__Bangiophyceae; o__Bangiales; f__Bangiaceae; g__Neoporphyra; s__Neoporphyra haitanensis
ASV_571	0	0	0	0	0	0	0	0	0	0	0	0	2	0	0	0	0	0	0	0	0	0	0	0	d__Eukaryota; p__Rhodophyta; c__Bangiophyceae; o__Bangiales; f__Bangiaceae; g__Neoporphyra; s__Neoporphyra haitanensis
ASV_572	0	0	0	0	0	0	0	0	0	0	0	0	2	0	0	0	0	0	0	0	0	0	0	0	d__Eukaryota; p__Rhodophyta; c__Compsopogonophyceae; o__Rhodochaetales; f__Rhodochaetaceae; g__Rhodochaete; s__Rhodochaete parvula
ASV_573	0	0	0	0	0	0	0	0	0	0	0	0	1	0	0	1	1	0	1	0	1	6	16	0	d__Eukaryota; p__Rhodophyta; c__Compsopogonophyceae; o__Rhodochaetales; f__Rhodochaetaceae; g__Rhodochaete; s__Rhodochaete parvula
ASV_574	0	0	0	0	0	0	0	0	0	0	0	0	1	1	0	0	0	0	0	0	0	0	0	0	d__Eukaryota; p__Rhodophyta; c__Bangiophyceae; o__Bangiales; f__Bangiaceae; g__Neoporphyra; s__Neoporphyra haitanensis
ASV_575	0	0	0	0	0	0	0	0	0	0	0	0	1	1	0	0	0	0	0	0	0	0	0	0	d__Eukaryota; p__Rhodophyta; c__Bangiophyceae; o__Bangiales; f__Bangiaceae; g__Neoporphyra; s__Neoporphyra haitanensis
ASV_576	0	0	0	0	0	0	0	0	0	0	0	0	1	0	0	0	0	0	0	0	0	0	1	0	d__Eukaryota; p__Rhodophyta; c__Bangiophyceae; o__Bangiales; f__Bangiaceae; g__Neoporphyra; s__Neoporphyra haitanensis
ASV_577	0	0	0	0	0	0	0	0	0	0	0	0	0	0	0	0	0	0	0	0	0	0	3	0	d__Bacteria; p__Cyanobacteria; c__Cyanophyceae; o__Nostocales; f__Nostocaceae; g__Camptylonemopsis; s__Camptylonemopsis sp. 04241-00001
ASV_578	0	0	0	0	0	0	0	0	0	0	0	0	1	0	0	0	0	0	0	0	0	1	0	0	d__Bacteria; p__Cyanobacteria; c__unclassified; o__unclassified; f__unclassified; g__unclassified; s__cyanobacterium endosymbiont of Epithemia turgida
ASV_579	0	0	0	0	0	0	0	0	0	0	0	0	2	0	0	0	0	0	0	0	0	0	0	0	d__Bacteria; p__Cyanobacteria; c__Cyanophyceae; o__Nostocales; f__Calotrichaceae; g__Calothrix; s__Calothrix sp. NIES-3974
ASV_580	0	0	0	0	0	0	0	0	0	0	0	0	1	0	0	0	0	0	0	0	0	2	0	0	d__Eukaryota; p__Miozoa; c__Dinophyceae; o__Dinophysiales; f__Dinophysiaceae; g__Dinophysis; s__Dinophysis acuta
ASV_581	0	0	0	0	0	0	0	0	0	0	0	0	2	1	0	0	0	0	0	0	0	0	0	0	d__Bacteria; p__Cyanobacteria; c__Cyanophyceae; o__Nostocales; f__Tolypothrichaceae; g__Tolypothrix; s__uncultured Tolypothrix sp.
ASV_582	0	0	0	0	0	0	0	0	0	0	0	0	1	2	0	0	0	0	0	0	0	0	0	0	d__Eukaryota; p__Rhodophyta; c__Bangiophyceae; o__Bangiales; f__Bangiaceae; g__Neoporphyra; s__Neoporphyra haitanensis
ASV_583	0	0	0	0	0	0	0	0	0	0	0	0	0	4	43	19	24	34	74	20	43	77	47	101	d__Bacteria; p__Cyanobacteria; c__Cyanophyceae; o__Synechococcales; f__Synechococcaceae; g__Synechococcus; s__Synechococcus sp. CB0101
ASV_584	0	0	0	0	0	0	0	0	0	0	0	0	2	0	0	0	0	0	0	0	0	0	0	0	d__Bacteria; p__Cyanobacteria; c__Cyanophyceae; o__Nostocales; f__Nostocaceae; g__Nostoc; s__Nostoc sp. 'Lobaria pulmonaria (5183) cyanobiont'
ASV_585	0	0	0	0	0	0	0	0	0	0	0	0	1	1	0	0	0	0	0	0	0	0	0	0	d__Eukaryota; p__Miozoa; c__Dinophyceae; o__Dinophysiales; f__Dinophysiaceae; g__Dinophysis; s__Dinophysis acuta
ASV_586	0	0	0	0	0	0	0	0	0	0	0	0	2	0	0	0	0	0	0	0	0	4	7	1	d__Bacteria; p__Cyanobacteria; c__Cyanophyceae; o__Nostocales; f__Calotrichaceae; g__Calothrix; s__Calothrix sp. 336/3
ASV_587	0	0	0	0	0	0	0	0	0	0	0	0	0	0	0	0	0	0	0	0	0	0	3	0	d__Eukaryota; p__Rhodophyta; c__Compsopogonophyceae; o__Rhodochaetales; f__Rhodochaetaceae; g__Rhodochaete; s__Rhodochaete parvula
ASV_588	0	0	0	0	0	0	0	0	0	0	0	0	1	0	0	0	0	0	0	0	0	1	0	0	d__Eukaryota; p__Miozoa; c__Dinophyceae; o__Dinophysiales; f__Dinophysiaceae; g__Dinophysis; s__Dinophysis acuta
ASV_589	0	0	0	0	0	0	0	0	0	0	0	0	1	0	1	0	3	0	8	1	1	6	2	1	d__Eukaryota; p__Rhodophyta; c__Bangiophyceae; o__Bangiales; f__Bangiaceae; g__Neoporphyra; s__Neoporphyra haitanensis
ASV_590	0	0	0	0	0	0	0	0	0	0	0	0	0	4	142	0	73	9	323	58	177	155	69	331	d__Bacteria; p__Cyanobacteria; c__Cyanophyceae; o__Synechococcales; f__Synechococcaceae; g__Synechococcus; s__Synechococcus sp. CB0101
ASV_591	0	0	0	0	0	0	0	0	0	0	0	0	0	0	3	2	3	0	4	1	11	4	7	2	d__Eukaryota; p__Rhodophyta; c__Bangiophyceae; o__Bangiales; f__Bangiaceae; g__Neoporphyra; s__Neoporphyra haitanensis
ASV_592	0	0	0	0	0	0	0	0	0	0	0	0	2	0	0	0	0	0	0	0	0	0	0	0	d__Eukaryota; p__Chlorophyta; c__Chlorophyceae; o__Chaetopeltidales; f__Chaetopeltidaceae; g__Koshicola; s__Koshicola spirodelophila
ASV_593	0	0	0	0	0	0	0	0	0	0	0	0	0	1	0	0	0	0	0	1	0	1	7	8	d__Eukaryota; p__Rhodophyta; c__Compsopogonophyceae; o__Rhodochaetales; f__Rhodochaetaceae; g__Rhodochaete; s__Rhodochaete parvula
ASV_594	0	0	0	0	0	0	0	0	0	0	0	0	2	0	0	0	0	0	0	0	0	0	0	0	d__Bacteria; p__Cyanobacteria; c__Cyanophyceae; o__Nostocales; f__Calotrichaceae; g__Calothrix; s__Calothrix sp. 336/3
ASV_595	0	0	0	0	0	0	0	0	0	0	0	0	2	0	0	0	0	0	0	1	0	3	0	0	d__Eukaryota; p__Rhodophyta; c__Bangiophyceae; o__Bangiales; f__Bangiaceae; g__Neoporphyra; s__Neoporphyra haitanensis
ASV_596	0	0	0	0	0	0	0	0	0	0	0	0	3	1	0	0	0	0	0	3	0	4	0	0	d__Eukaryota; p__Rhodophyta; c__Bangiophyceae; o__Bangiales; f__Bangiaceae; g__Neoporphyra; s__Neoporphyra haitanensis
ASV_597	0	0	0	0	0	0	0	0	0	0	0	0	1	0	0	0	0	0	0	1	0	1	3	1	d__Bacteria; p__Cyanobacteria; c__Cyanophyceae; o__Synechococcales; f__Synechococcaceae; g__Thermosynechococcus; s__Thermosynechococcus sp. NK55a
ASV_598	0	0	0	0	0	0	0	0	0	0	0	0	1	0	0	0	0	0	0	0	0	2	0	0	d__Eukaryota; p__Rhodophyta; c__Bangiophyceae; o__Bangiales; f__Bangiaceae; g__Neoporphyra; s__Neoporphyra haitanensis
ASV_599	0	0	0	0	0	0	0	0	0	0	0	0	0	0	0	0	0	0	0	0	0	0	3	0	d__Eukaryota; p__Rhodophyta; c__Bangiophyceae; o__Bangiales; f__Bangiaceae; g__Neoporphyra; s__Neoporphyra haitanensis
ASV_600	0	0	0	0	0	0	0	0	0	0	0	0	2	0	0	0	0	0	0	0	0	0	0	0	d__Eukaryota; p__Rhodophyta; c__Bangiophyceae; o__Bangiales; f__Bangiaceae; g__Neoporphyra; s__Neoporphyra haitanensis
ASV_601	0	0	0	0	0	0	0	0	0	0	0	0	2	1	0	0	0	0	0	0	0	0	0	0	d__Bacteria; p__Cyanobacteria; c__Cyanophyceae; o__Synechococcales; f__Merismopediaceae; g__Merismopedia; s__Merismopedia tenuissima
ASV_602	0	0	0	0	0	0	0	0	0	0	0	0	0	5	0	0	0	0	0	0	0	1	17	0	d__Eukaryota; p__Rhodophyta; c__Compsopogonophyceae; o__Rhodochaetales; f__Rhodochaetaceae; g__Rhodochaete; s__Rhodochaete parvula
ASV_603	0	0	0	0	0	0	0	0	0	0	0	0	2	0	0	0	0	0	0	0	0	0	0	0	d__Eukaryota; p__Rhodophyta; c__Bangiophyceae; o__Bangiales; f__Bangiaceae; g__Neoporphyra; s__Neoporphyra haitanensis
ASV_604	0	0	0	0	0	0	0	0	0	0	0	0	1	1	0	0	0	0	0	0	0	0	0	0	d__Eukaryota; p__Rhodophyta; c__Compsopogonophyceae; o__Rhodochaetales; f__Rhodochaetaceae; g__Rhodochaete; s__Rhodochaete parvula
ASV_605	0	0	0	0	0	0	0	0	0	0	0	0	1	0	0	0	0	0	0	0	0	0	1	0	d__Bacteria; p__Cyanobacteria; c__Cyanophyceae; o__Nostocales; f__Nostocaceae; g__Camptylonemopsis; s__Camptylonemopsis sp. 04241-00001
ASV_606	0	0	0	0	0	0	0	0	0	0	0	0	0	8	27	17	9	6	31	9	22	13	23	1	d__Bacteria; p__Cyanobacteria; c__Cyanophyceae; o__Synechococcales; f__Prochloraceae; g__Prochlorococcus; s__Prochlorococcus marinus
ASV_607	0	0	0	0	0	0	0	0	0	0	0	0	0	13	2	0	0	4	8	22	4	18	15	3	d__Eukaryota; p__Rhodophyta; c__Bangiophyceae; o__Bangiales; f__Bangiaceae; g__Neoporphyra; s__Neoporphyra haitanensis
ASV_608	0	0	0	0	0	0	0	0	0	0	0	0	2	0	0	0	0	0	0	0	0	0	0	0	d__Bacteria; p__Cyanobacteria; c__Cyanophyceae; o__Nostocales; f__Calotrichaceae; g__Calothrix; s__uncultured Calothrix sp.
ASV_609	0	0	0	0	0	0	0	0	0	0	0	0	1	1	0	0	0	0	0	0	0	1	0	0	d__Eukaryota; p__Rhodophyta; c__Bangiophyceae; o__Bangiales; f__Bangiaceae; g__Neoporphyra; s__Neoporphyra haitanensis
ASV_610	0	0	0	0	0	0	0	0	0	0	0	0	0	0	0	0	0	0	0	0	0	0	3	0	d__Bacteria; p__Cyanobacteria; c__Cyanophyceae; o__Synechococcales; f__Prochlorotrichaceae; g__Nodosilinea; s__Nodosilinea epilithica
ASV_611	0	0	0	0	0	0	0	0	0	0	0	0	2	0	0	0	0	0	0	0	0	0	0	0	d__Eukaryota; p__Rhodophyta; c__Bangiophyceae; o__Bangiales; f__Bangiaceae; g__Neoporphyra; s__Neoporphyra haitanensis
ASV_612	0	0	0	0	0	0	0	0	0	0	0	0	2	0	0	0	0	0	0	0	0	0	1	1	d__Eukaryota; p__Rhodophyta; c__Bangiophyceae; o__Bangiales; f__Bangiaceae; g__Neoporphyra; s__Neoporphyra haitanensis
ASV_613	0	0	0	0	0	0	0	0	0	0	0	0	0	0	0	0	0	0	0	0	0	6	9	6	d__Bacteria; p__Cyanobacteria; c__Cyanophyceae; o__Synechococcales; f__Synechococcaceae; g__Synechococcus; s__Synechococcus sp. CB0101
ASV_614	0	0	0	0	0	0	0	0	0	0	0	0	1	0	0	0	0	0	0	3	0	3	3	1	d__Bacteria; p__Cyanobacteria; c__Cyanophyceae; o__Nostocales; f__Calotrichaceae; g__Calothrix; s__Calothrix sp. PCC 7507
ASV_615	0	0	0	0	0	0	0	0	0	0	0	0	1	1	0	0	0	0	1	1	0	0	1	0	d__Eukaryota; p__Rhodophyta; c__Bangiophyceae; o__Bangiales; f__Bangiaceae; g__Neoporphyra; s__Neoporphyra haitanensis
ASV_616	0	0	0	0	0	0	0	0	0	0	0	0	2	0	0	0	0	0	0	0	0	0	0	0	d__Bacteria; p__Cyanobacteria; c__Cyanophyceae; o__Nostocales; f__Calotrichaceae; g__Calothrix; s__Calothrix sp. 336/3
ASV_617	0	0	0	0	0	0	0	0	0	0	0	0	1	0	0	0	0	0	0	0	0	0	0	1	d__Eukaryota; p__Rhodophyta; c__Bangiophyceae; o__Bangiales; f__Bangiaceae; g__Neoporphyra; s__Neoporphyra haitanensis
ASV_618	0	0	0	0	0	0	0	0	0	0	0	0	1	0	0	0	0	0	1	0	0	0	1	0	d__Bacteria; p__Cyanobacteria; c__Cyanophyceae; o__Nostocales; f__Nostocaceae; g__Camptylonemopsis; s__Camptylonemopsis sp. 04241-00001
ASV_619	0	0	0	0	0	0	0	0	0	0	0	0	0	0	0	0	0	0	0	0	0	0	3	0	d__Bacteria; p__Cyanobacteria; c__Cyanophyceae; o__Nostocales; f__Nostocaceae; g__Anabaena; s__Anabaena sp. WA102
ASV_620	0	0	0	0	0	0	0	0	0	0	0	0	1	0	1	0	0	0	0	0	0	0	5	0	d__Eukaryota; p__Rhodophyta; c__Compsopogonophyceae; o__Rhodochaetales; f__Rhodochaetaceae; g__Rhodochaete; s__Rhodochaete parvula
ASV_621	0	0	0	0	0	0	0	0	0	0	0	0	2	0	0	0	0	0	0	0	0	0	0	0	d__Eukaryota; p__Miozoa; c__Dinophyceae; o__Dinophysiales; f__Dinophysiaceae; g__Dinophysis; s__Dinophysis acuta
ASV_622	0	0	0	0	0	0	0	0	0	0	0	0	3	1	0	0	0	0	0	0	0	0	0	0	d__Eukaryota; p__Rhodophyta; c__Bangiophyceae; o__Bangiales; f__Bangiaceae; g__Neoporphyra; s__Neoporphyra haitanensis
ASV_623	0	0	0	0	0	0	0	0	0	0	0	0	1	0	0	0	0	0	0	0	0	0	1	0	d__Bacteria; p__Cyanobacteria; c__Cyanophyceae; o__Nostocales; f__Calotrichaceae; g__Calothrix; s__Calothrix parasitica
ASV_624	0	0	0	0	0	0	0	0	0	0	0	0	1	5	0	0	0	0	0	5	1	12	76	14	d__Eukaryota; p__Rhodophyta; c__Bangiophyceae; o__Bangiales; f__Bangiaceae; g__Neoporphyra; s__Neoporphyra haitanensis
ASV_625	0	0	0	0	0	0	0	0	0	0	0	0	1	0	0	0	0	0	0	0	0	2	0	0	d__Eukaryota; p__Rhodophyta; c__Bangiophyceae; o__Bangiales; f__Bangiaceae; g__Neoporphyra; s__Neoporphyra haitanensis
ASV_626	0	0	0	0	0	0	0	0	0	0	0	0	2	22	0	0	0	0	0	0	0	2	0	0	d__Bacteria; p__Cyanobacteria; c__Cyanophyceae; o__Nostocales; f__Calotrichaceae; g__Calothrix; s__Calothrix parasitica
ASV_627	0	0	0	0	0	0	0	0	0	0	0	0	0	2	46	253	189	66	723	8	94	10	7	20	d__Bacteria; p__Cyanobacteria; c__Cyanophyceae; o__Nostocales; f__Nostocaceae; g__Nostoc; s__Nostoc sp. NIES-3756
ASV_628	0	0	0	0	0	0	0	0	0	0	0	0	0	6	292	977	378	261	99	39	136	37	10	108	d__Bacteria; p__Cyanobacteria; c__Cyanophyceae; o__Synechococcales; f__Merismopediaceae; g__Merismopedia; s__Merismopedia tenuissima
ASV_629	0	0	0	0	0	0	0	0	0	0	0	0	0	0	0	0	0	0	0	0	0	0	3	0	d__Eukaryota; p__Rhodophyta; c__Bangiophyceae; o__Bangiales; f__Bangiaceae; g__Neoporphyra; s__Neoporphyra haitanensis
ASV_630	0	0	0	0	0	0	0	0	0	0	0	0	1	4	0	0	0	0	0	0	0	0	0	0	d__Eukaryota; p__Rhodophyta; c__Compsopogonophyceae; o__Rhodochaetales; f__Rhodochaetaceae; g__Rhodochaete; s__Rhodochaete parvula
ASV_631	0	0	0	0	0	0	0	0	0	0	0	0	1	25	6	0	0	1	1	4	2	1	6	2	d__Bacteria; p__Cyanobacteria; c__Cyanophyceae; o__Synechococcales; f__Merismopediaceae; g__Merismopedia; s__Merismopedia tenuissima
ASV_632	0	0	0	0	0	0	0	0	0	0	0	0	2	0	0	0	0	0	0	0	0	2	0	0	d__Eukaryota; p__Rhodophyta; c__Bangiophyceae; o__Bangiales; f__Bangiaceae; g__Neoporphyra; s__Neoporphyra haitanensis
ASV_633	0	0	0	0	0	0	0	0	0	0	0	0	1	0	0	0	0	0	0	0	0	0	1	0	d__Bacteria; p__Cyanobacteria; c__Cyanophyceae; o__Nostocales; f__Tolypothrichaceae; g__Tolypothrix; s__uncultured Tolypothrix sp.
ASV_634	0	0	0	0	0	0	0	0	0	0	0	0	1	1	0	0	0	0	0	0	0	0	0	0	d__Eukaryota; p__Rhodophyta; c__Bangiophyceae; o__Bangiales; f__Bangiaceae; g__Neoporphyra; s__Neoporphyra haitanensis
ASV_635	0	0	0	0	0	0	0	0	0	0	0	0	1	1	2	0	0	4	0	4	0	1	2	5	d__Eukaryota; p__Rhodophyta; c__Compsopogonophyceae; o__Rhodochaetales; f__Rhodochaetaceae; g__Rhodochaete; s__Rhodochaete parvula
ASV_636	0	0	0	0	0	0	0	0	0	0	0	0	1	0	0	0	0	0	0	0	1	0	0	0	d__Eukaryota; p__Rhodophyta; c__Bangiophyceae; o__Bangiales; f__Bangiaceae; g__Neoporphyra; s__Neoporphyra haitanensis
ASV_637	0	0	0	0	0	0	0	0	0	0	0	0	0	0	0	0	0	0	0	0	0	0	4	0	d__Eukaryota; p__Rhodophyta; c__Compsopogonophyceae; o__Rhodochaetales; f__Rhodochaetaceae; g__Rhodochaete; s__Rhodochaete parvula
ASV_638	0	0	0	0	0	0	0	0	0	0	0	0	1	0	0	0	0	0	0	0	0	1	0	0	d__Bacteria; p__Cyanobacteria; c__Cyanophyceae; o__Nostocales; f__Tolypothrichaceae; g__Tolypothrix; s__uncultured Tolypothrix sp.
ASV_639	0	0	0	0	0	0	0	0	0	0	0	0	1	0	0	0	0	0	0	0	0	0	1	0	d__Bacteria; p__Cyanobacteria; c__Cyanophyceae; o__Synechococcales; f__Prochlorotrichaceae; g__Nodosilinea; s__Nodosilinea sp. Rehakova 1960/20
ASV_640	0	0	0	0	0	0	0	0	0	0	0	0	2	4	1	0	0	3	1	0	0	2	7	2	d__Eukaryota; p__Chlorophyta; c__Chlorophyceae; o__Sphaeropleales; f__Scenedesmaceae; g__Coelastrella; s__Coelastrella saipanensis
ASV_641	0	0	0	0	0	0	0	0	0	0	0	0	3	1	0	0	0	0	0	0	0	0	0	0	d__Bacteria; p__Cyanobacteria; c__Cyanophyceae; o__Nostocales; f__Nostocaceae; g__Camptylonemopsis; s__Camptylonemopsis sp. 04241-00001
ASV_642	0	0	0	0	0	0	0	0	0	0	0	0	1	0	0	0	0	0	0	0	0	0	0	1	d__Bacteria; p__Cyanobacteria; c__Cyanophyceae; o__Nostocales; f__Nostocaceae; g__Nostoc; s__Nostoc sp. NIES-3756
ASV_643	0	0	0	0	0	0	0	0	0	0	0	0	1	8	0	0	0	0	0	0	0	4	17	1	d__Eukaryota; p__Rhodophyta; c__Bangiophyceae; o__Bangiales; f__Bangiaceae; g__Neoporphyra; s__Neoporphyra haitanensis
ASV_644	0	0	0	0	0	0	0	0	0	0	0	0	1	0	0	0	0	0	0	0	0	1	0	0	d__Eukaryota; p__Rhodophyta; c__Bangiophyceae; o__Bangiales; f__Bangiaceae; g__Neoporphyra; s__Neoporphyra haitanensis
ASV_645	0	0	0	0	0	0	0	0	0	0	0	0	0	40	63	11	69	47	15	44	15	20	107	14	d__Eukaryota; p__Rhodophyta; c__Compsopogonophyceae; o__Rhodochaetales; f__Rhodochaetaceae; g__Rhodochaete; s__Rhodochaete parvula
ASV_646	0	0	0	0	0	0	0	0	0	0	0	0	1	0	0	0	0	0	0	0	0	0	1	0	d__Bacteria; p__Cyanobacteria; c__Cyanophyceae; o__Synechococcales; f__Synechococcaceae; g__Thermosynechococcus; s__Thermosynechococcus sp. NK55a
ASV_647	0	0	0	0	0	0	0	0	0	0	0	0	1	0	0	0	0	0	0	0	0	0	1	0	d__Bacteria; p__Cyanobacteria; c__Cyanophyceae; o__Nostocales; f__Nostocaceae; g__Nostoc; s__Nostoc sp. NIES-2111
ASV_648	0	0	0	0	0	0	0	0	0	0	0	0	1	1	0	0	0	0	0	0	0	0	0	0	d__Bacteria; p__Cyanobacteria; c__Cyanophyceae; o__Nostocales; f__Calotrichaceae; g__Calothrix; s__Calothrix parasitica
ASV_649	0	0	0	0	0	0	0	0	0	0	0	0	0	0	0	0	0	0	0	0	0	0	3	0	d__Bacteria; p__Cyanobacteria; c__Cyanophyceae; o__Synechococcales; f__Prochlorotrichaceae; g__Nodosilinea; s__Nodosilinea sp. Rehakova 1960/20
ASV_650	0	0	0	0	0	0	0	0	0	0	0	0	1	0	0	0	0	0	1	0	0	0	0	0	d__Bacteria; p__Cyanobacteria; c__Cyanophyceae; o__Synechococcales; f__Synechococcaceae; g__Thermosynechococcus; s__Thermosynechococcus vulcanus
ASV_651	0	0	0	0	0	0	0	0	0	0	0	0	0	4	5	2	0	32	0	7	0	7	11	11	d__Eukaryota; p__Rhodophyta; c__Compsopogonophyceae; o__Rhodochaetales; f__Rhodochaetaceae; g__Rhodochaete; s__Rhodochaete parvula
ASV_652	0	0	0	0	0	0	0	0	0	0	0	0	2	0	0	0	0	0	0	0	0	0	0	0	d__Bacteria; p__Cyanobacteria; c__Cyanophyceae; o__Nostocales; f__Aphanizomenonaceae; g__Dolichospermum; s__Dolichospermum compactum
ASV_653	0	0	0	0	0	0	0	0	0	0	0	0	1	0	0	0	0	0	0	0	0	3	0	0	d__Eukaryota; p__Rhodophyta; c__Bangiophyceae; o__Bangiales; f__Bangiaceae; g__Neoporphyra; s__Neoporphyra haitanensis
ASV_654	0	0	0	0	0	0	0	0	0	0	0	0	1	1	0	0	0	0	0	0	0	0	0	0	d__Bacteria; p__Cyanobacteria; c__Cyanophyceae; o__Nostocales; f__Calotrichaceae; g__Calothrix; s__Calothrix sp. 336/3
ASV_655	0	0	0	0	0	0	0	0	0	0	0	0	2	0	0	0	0	0	0	0	0	0	0	0	d__Bacteria; p__Cyanobacteria; c__Cyanophyceae; o__Nostocales; f__Tolypothrichaceae; g__Tolypothrix; s__uncultured Tolypothrix sp.
ASV_656	0	0	0	0	0	0	0	0	0	0	0	0	0	7	21	0	11	16	78	15	31	9	34	9	d__Bacteria; p__Cyanobacteria; c__Cyanophyceae; o__Synechococcales; f__Synechococcaceae; g__Synechococcus; s__Synechococcus sp. CB0101
ASV_657	0	0	0	0	0	0	0	0	0	0	0	0	2	0	0	0	0	0	0	0	0	0	0	0	d__Eukaryota; p__Rhodophyta; c__Bangiophyceae; o__Bangiales; f__Bangiaceae; g__Neoporphyra; s__Neoporphyra haitanensis
ASV_658	0	0	0	0	0	0	0	0	0	0	0	0	1	0	0	0	0	0	0	0	0	0	1	0	d__Eukaryota; p__Rhodophyta; c__Compsopogonophyceae; o__Rhodochaetales; f__Rhodochaetaceae; g__Rhodochaete; s__Rhodochaete parvula
ASV_659	0	0	0	0	0	0	0	0	0	0	0	0	0	0	0	0	0	0	0	0	0	0	4	0	d__Bacteria; p__Cyanobacteria; c__Cyanophyceae; o__Nostocales; f__Calotrichaceae; g__Calothrix; s__Calothrix parasitica
ASV_660	0	0	0	0	0	0	0	0	0	0	0	0	1	3	0	0	0	0	0	0	0	0	0	0	d__Bacteria; p__Cyanobacteria; c__Cyanophyceae; o__Synechococcales; f__Synechococcaceae; g__Synechococcus; s__Synechococcus sp. CB0101
ASV_661	0	0	0	0	0	0	0	0	0	0	0	0	1	2	0	0	0	0	0	0	0	0	0	0	d__Bacteria; p__Cyanobacteria; c__Cyanophyceae; o__Synechococcales; f__Prochlorotrichaceae; g__Halomicronema; s__Halomicronema hongdechloris
ASV_662	0	0	0	0	0	0	0	0	0	0	0	0	0	0	0	0	0	0	0	3	0	0	4	0	d__Eukaryota; p__Rhodophyta; c__Compsopogonophyceae; o__Rhodochaetales; f__Rhodochaetaceae; g__Rhodochaete; s__Rhodochaete parvula
ASV_663	0	0	0	0	0	0	0	0	0	0	0	0	0	5	93	37	159	53	74	15	63	5	3	2	d__Bacteria; p__Cyanobacteria; c__Cyanophyceae; o__Nostocales; f__Calotrichaceae; g__Calothrix; s__Calothrix sp. 336/3
ASV_664	0	0	0	0	0	0	0	0	0	0	0	0	0	0	0	0	0	0	0	0	0	3	36	3	d__Eukaryota; p__Rhodophyta; c__Compsopogonophyceae; o__Rhodochaetales; f__Rhodochaetaceae; g__Rhodochaete; s__Rhodochaete parvula
ASV_665	0	0	0	0	0	0	0	0	0	0	0	0	1	1	0	0	0	0	0	0	0	0	0	0	d__Eukaryota; p__Rhodophyta; c__Bangiophyceae; o__Bangiales; f__Bangiaceae; g__Neoporphyra; s__Neoporphyra haitanensis
ASV_666	0	0	0	0	0	0	0	0	0	0	0	0	1	0	0	0	0	0	0	0	0	1	0	1	d__Bacteria; p__Cyanobacteria; c__Cyanophyceae; o__Nostocales; f__Calotrichaceae; g__Calothrix; s__Calothrix sp. 336/3
ASV_667	0	0	0	0	0	0	0	0	0	0	0	0	2	0	0	0	0	0	0	3	0	2	0	0	d__Eukaryota; p__Rhodophyta; c__Bangiophyceae; o__Bangiales; f__Bangiaceae; g__Neoporphyra; s__Neoporphyra haitanensis
ASV_668	0	0	0	0	0	0	0	0	0	0	0	0	4	0	0	0	0	0	0	0	0	0	0	0	d__Bacteria; p__Cyanobacteria; c__Cyanophyceae; o__Nostocales; f__Calotrichaceae; g__Calothrix; s__Calothrix parasitica
ASV_669	0	0	0	0	0	0	0	0	0	0	0	0	0	10	5	0	0	1	0	23	1	33	53	51	d__Bacteria; p__Cyanobacteria; c__Cyanophyceae; o__Synechococcales; f__Synechococcaceae; g__Synechococcus; s__Synechococcus sp. 1002
ASV_670	0	0	0	0	0	0	0	0	0	0	0	0	1	0	0	0	0	0	0	0	0	0	0	1	d__Bacteria; p__Cyanobacteria; c__Cyanophyceae; o__Synechococcales; f__Merismopediaceae; g__Merismopedia; s__Merismopedia tenuissima
ASV_671	0	0	0	0	0	0	0	0	0	0	0	0	2	1	0	0	0	0	0	0	0	0	0	0	d__Eukaryota; p__Chlorophyta; c__Chlorophyceae; o__Chlamydomonadales; f__Dunaliellaceae; g__Hafniomonas; s__Hafniomonas laevis
ASV_672	0	0	0	0	0	0	0	0	0	0	0	0	2	0	0	0	0	0	0	0	0	0	0	0	d__Bacteria; p__Cyanobacteria; c__unclassified; o__unclassified; f__unclassified; g__unclassified; s__uncultured cyanobacterium
ASV_673	0	0	0	0	0	0	0	0	0	0	0	0	1	1	0	0	0	0	0	1	0	0	0	0	d__Eukaryota; p__Chlorophyta; c__Chlorophyceae; o__Chlamydomonadales; f__Asteromonadaceae; g__Halochlorella; s__Halochlorella rubescens
ASV_674	0	0	0	0	0	0	0	0	0	0	0	0	1	1	0	0	0	0	0	0	0	0	0	0	d__Eukaryota; p__Rhodophyta; c__Bangiophyceae; o__Bangiales; f__Bangiaceae; g__Neoporphyra; s__Neoporphyra haitanensis
ASV_675	0	0	0	0	0	0	0	0	0	0	0	0	0	3	25	1	23	8	13	1	22	14	21	19	d__Eukaryota; p__Rhodophyta; c__Compsopogonophyceae; o__Erythropeltidales; f__Erythrotrichiaceae; g__Erythrotrichia; s__Erythrotrichia sp. ARS-2011
ASV_676	0	0	0	0	0	0	0	0	0	0	0	0	1	0	1	0	0	1	2	0	1	2	1	1	d__Eukaryota; p__Rhodophyta; c__Bangiophyceae; o__Bangiales; f__Bangiaceae; g__Neoporphyra; s__Neoporphyra haitanensis
ASV_677	0	0	0	0	0	0	0	0	0	0	0	0	1	1	0	0	0	0	0	0	0	0	0	0	d__Eukaryota; p__Rhodophyta; c__Bangiophyceae; o__Bangiales; f__Bangiaceae; g__Neoporphyra; s__Neoporphyra haitanensis
ASV_678	0	0	0	0	0	0	0	0	0	0	0	0	2	5	0	0	0	0	0	2	2	2	11	0	d__Bacteria; p__Cyanobacteria; c__Cyanophyceae; o__Synechococcales; f__Synechococcaceae; g__Synechococcus; s__Synechococcus sp. CB0101
ASV_679	0	0	0	0	0	0	0	0	0	0	0	0	1	2	0	0	0	0	0	0	0	0	0	0	d__Bacteria; p__Cyanobacteria; c__Cyanophyceae; o__Nostocales; f__Tolypothrichaceae; g__Tolypothrix; s__uncultured Tolypothrix sp.
ASV_680	0	0	0	0	0	0	0	0	0	0	0	0	2	0	0	0	0	0	0	0	0	0	0	0	d__Bacteria; p__Cyanobacteria; c__Cyanophyceae; o__Synechococcales; f__Synechococcaceae; g__Synechococcus; s__Synechococcus sp. CB0101
ASV_681	0	0	0	0	0	0	0	0	0	0	0	0	1	1	0	0	0	0	0	0	0	0	0	0	d__Eukaryota; p__Rhodophyta; c__Compsopogonophyceae; o__Rhodochaetales; f__Rhodochaetaceae; g__Rhodochaete; s__Rhodochaete parvula
ASV_682	0	0	0	0	0	0	0	0	0	0	0	0	0	1	1	0	0	4	0	3	0	0	18	3	d__Eukaryota; p__Rhodophyta; c__Compsopogonophyceae; o__Rhodochaetales; f__Rhodochaetaceae; g__Rhodochaete; s__Rhodochaete parvula
ASV_683	0	0	0	0	0	0	0	0	0	0	0	0	2	1	0	0	0	0	0	0	0	0	0	0	d__Eukaryota; p__Chlorophyta; c__Trebouxiophyceae; o__Chlorellales; f__Chlorellaceae; g__Chlorella; s__Chlorella sp. ArM0029B
ASV_684	0	0	0	0	0	0	0	0	0	0	0	0	2	0	0	0	0	0	0	0	0	0	0	0	d__Eukaryota; p__Rhodophyta; c__Bangiophyceae; o__Bangiales; f__Bangiaceae; g__Neoporphyra; s__Neoporphyra haitanensis
ASV_685	0	0	0	0	0	0	0	0	0	0	0	0	1	1	0	0	0	0	0	0	0	0	0	0	d__Eukaryota; p__Rhodophyta; c__Bangiophyceae; o__Bangiales; f__Bangiaceae; g__Neoporphyra; s__Neoporphyra haitanensis
ASV_686	0	0	0	0	0	0	0	0	0	0	0	0	0	2	0	0	0	0	0	0	0	5	71	9	d__Bacteria; p__Cyanobacteria; c__Cyanophyceae; o__Synechococcales; f__Prochlorotrichaceae; g__Nodosilinea; s__uncultured Nodosilinea sp.
ASV_687	0	0	0	0	0	0	0	0	0	0	0	0	0	14	22	44	23	8	13	15	1	0	18	0	d__Eukaryota; p__Rhodophyta; c__Compsopogonophyceae; o__Rhodochaetales; f__Rhodochaetaceae; g__Rhodochaete; s__Rhodochaete parvula
ASV_688	0	0	0	0	0	0	0	0	0	0	0	0	1	1	0	0	0	0	0	1	0	1	0	2	d__Bacteria; p__Cyanobacteria; c__Cyanophyceae; o__Synechococcales; f__Merismopediaceae; g__Merismopedia; s__Merismopedia tenuissima
ASV_689	0	0	0	0	0	0	0	0	0	0	0	0	0	0	0	0	0	0	0	0	0	1	3	0	d__Eukaryota; p__Rhodophyta; c__Compsopogonophyceae; o__Rhodochaetales; f__Rhodochaetaceae; g__Rhodochaete; s__Rhodochaete parvula
ASV_690	0	0	0	0	0	0	0	0	0	0	0	0	1	4	0	0	0	0	0	0	0	0	0	0	d__Bacteria; p__Cyanobacteria; c__Cyanophyceae; o__Synechococcales; f__Merismopediaceae; g__Merismopedia; s__Merismopedia tenuissima
ASV_691	0	0	0	0	0	0	0	0	0	0	0	0	3	0	0	0	0	0	0	0	0	1	0	0	d__Eukaryota; p__Rhodophyta; c__Bangiophyceae; o__Bangiales; f__Bangiaceae; g__Neoporphyra; s__Neoporphyra haitanensis
ASV_692	0	0	0	0	0	0	0	0	0	0	0	0	1	1	0	0	0	0	0	0	0	0	0	0	d__Eukaryota; p__Rhodophyta; c__Bangiophyceae; o__Bangiales; f__Bangiaceae; g__Neoporphyra; s__Neoporphyra haitanensis
ASV_693	0	0	0	0	0	0	0	0	0	0	0	0	0	4	4	13	15	17	5	17	0	66	63	28	d__Eukaryota; p__Rhodophyta; c__Compsopogonophyceae; o__Rhodochaetales; f__Rhodochaetaceae; g__Rhodochaete; s__Rhodochaete parvula
ASV_694	0	0	0	0	0	0	0	0	0	0	0	0	1	2	0	0	0	0	0	0	0	0	0	1	d__Eukaryota; p__Rhodophyta; c__Compsopogonophyceae; o__Rhodochaetales; f__Rhodochaetaceae; g__Rhodochaete; s__Rhodochaete parvula
ASV_695	0	0	0	0	0	0	0	0	0	0	0	0	0	9	0	0	0	0	0	0	0	0	5	0	d__Bacteria; p__Cyanobacteria; c__Cyanophyceae; o__Nostocales; f__Calotrichaceae; g__Calothrix; s__Calothrix sp. NIES-2100
ASV_696	0	0	0	0	0	0	0	0	0	0	0	0	2	0	0	0	0	0	0	0	0	0	0	0	d__Eukaryota; p__Rhodophyta; c__Bangiophyceae; o__Bangiales; f__Bangiaceae; g__Neoporphyra; s__Neoporphyra haitanensis
ASV_697	0	0	0	0	0	0	0	0	0	0	0	0	1	4	0	0	0	0	0	0	0	0	1	0	d__Bacteria; p__Cyanobacteria; c__Cyanophyceae; o__Nostocales; f__Calotrichaceae; g__Calothrix; s__Calothrix parasitica
ASV_698	0	0	0	0	0	0	0	0	0	0	0	0	1	0	0	0	1	0	0	0	0	0	0	0	d__Bacteria; p__Cyanobacteria; c__Cyanophyceae; o__Nostocales; f__Calotrichaceae; g__Calothrix; s__Calothrix sp. 336/3
ASV_699	0	0	0	0	0	0	0	0	0	0	0	0	1	0	0	0	0	0	0	0	0	1	0	0	d__Eukaryota; p__Rhodophyta; c__Bangiophyceae; o__Bangiales; f__Bangiaceae; g__Neoporphyra; s__Neoporphyra haitanensis
ASV_700	0	0	0	0	0	0	0	0	0	0	0	0	1	6	27	8	4	12	10	2	16	11	4	1	d__Eukaryota; p__Miozoa; c__Dinophyceae; o__Dinophysiales; f__Dinophysiaceae; g__Dinophysis; s__Dinophysis fortii
ASV_701	0	0	0	0	0	0	0	0	0	0	0	0	1	1	0	0	0	0	0	0	0	0	0	0	d__Eukaryota; p__Rhodophyta; c__Bangiophyceae; o__Bangiales; f__Bangiaceae; g__Neoporphyra; s__Neoporphyra haitanensis
ASV_702	0	0	0	0	0	0	0	0	0	0	0	0	1	2	0	0	0	0	0	0	0	2	0	0	d__Bacteria; p__Cyanobacteria; c__Cyanophyceae; o__Nostocales; f__Tolypothrichaceae; g__Tolypothrix; s__uncultured Tolypothrix sp.
ASV_703	0	0	0	0	0	0	0	0	0	0	0	0	3	101	0	0	0	0	0	22	0	342	151	112	d__Bacteria; p__Cyanobacteria; c__Cyanophyceae; o__Nostocales; f__Nostocaceae; g__Nostoc; s__Nostoc sp. 'Lobaria pulmonaria (5183) cyanobiont'
ASV_704	0	0	0	0	0	0	0	0	0	0	0	0	2	6	3	0	2	0	1	6	3	8	16	10	d__Eukaryota; p__Rhodophyta; c__Bangiophyceae; o__Bangiales; f__Bangiaceae; g__Neoporphyra; s__Neoporphyra haitanensis
ASV_705	0	0	0	0	0	0	0	0	0	0	0	0	2	0	0	0	0	0	0	0	0	0	0	0	d__Eukaryota; p__Rhodophyta; c__Compsopogonophyceae; o__Rhodochaetales; f__Rhodochaetaceae; g__Rhodochaete; s__Rhodochaete parvula
ASV_706	0	0	0	0	0	0	0	0	0	0	0	0	1	0	0	0	0	0	0	0	0	0	1	0	d__Eukaryota; p__Rhodophyta; c__Bangiophyceae; o__Bangiales; f__Bangiaceae; g__Neoporphyra; s__Neoporphyra haitanensis
ASV_707	0	0	0	0	0	0	0	0	0	0	0	0	2	2	2	0	1	0	7	3	6	14	41	34	d__Bacteria; p__Cyanobacteria; c__Cyanophyceae; o__Nostocales; f__Tolypothrichaceae; g__Tolypothrix; s__uncultured Tolypothrix sp.
ASV_708	0	0	0	0	0	0	0	0	0	0	0	0	1	2	0	0	0	0	0	0	0	0	0	0	d__Bacteria; p__Cyanobacteria; c__Cyanophyceae; o__Synechococcales; f__Prochlorotrichaceae; g__Nodosilinea; s__Nodosilinea epilithica
ASV_709	0	0	0	0	0	0	0	0	0	0	0	0	3	0	0	0	0	0	0	0	0	0	0	0	d__Eukaryota; p__Rhodophyta; c__Compsopogonophyceae; o__Rhodochaetales; f__Rhodochaetaceae; g__Rhodochaete; s__Rhodochaete parvula
ASV_710	0	0	0	0	0	0	0	0	0	0	0	0	0	5	16	22	4	18	5	8	12	27	11	23	d__Bacteria; p__Cyanobacteria; c__Cyanophyceae; o__Synechococcales; f__Merismopediaceae; g__Merismopedia; s__Merismopedia tenuissima
ASV_711	0	0	0	0	0	0	0	0	0	0	0	0	2	0	0	0	0	0	0	0	0	0	0	0	d__Eukaryota; p__Cryptista; c__Cryptophyceae; o__Cryptomonadales; f__Cryptomonadaceae; g__Plagioselmis; s__Plagioselmis nannoplanctica
ASV_712	0	0	0	0	0	0	0	0	0	0	0	0	1	0	0	0	0	0	0	1	0	0	1	0	d__Bacteria; p__Cyanobacteria; c__Cyanophyceae; o__Nostocales; f__Aphanizomenonaceae; g__Dolichospermum; s__Dolichospermum akankoense
ASV_713	0	0	0	0	0	0	0	0	0	0	0	0	2	0	0	0	0	0	0	0	0	3	0	0	d__Eukaryota; p__Miozoa; c__Dinophyceae; o__Dinophysiales; f__Dinophysiaceae; g__Dinophysis; s__Dinophysis acuta
ASV_714	0	0	0	0	0	0	0	0	0	0	0	0	3	0	0	0	0	0	0	0	0	0	0	0	d__Eukaryota; p__Rhodophyta; c__Bangiophyceae; o__Bangiales; f__Bangiaceae; g__Neoporphyra; s__Neoporphyra haitanensis
ASV_715	0	0	0	0	0	0	0	0	0	0	0	0	0	0	0	0	0	0	0	4	0	1	3	0	d__Bacteria; p__Cyanobacteria; c__Cyanophyceae; o__Synechococcales; f__Synechococcaceae; g__Synechococcus; s__Synechococcus sp. CB0101
ASV_716	0	0	0	0	0	0	0	0	0	0	0	0	1	4	0	0	0	0	0	0	0	2	0	0	d__Eukaryota; p__Rhodophyta; c__Bangiophyceae; o__Bangiales; f__Bangiaceae; g__Neoporphyra; s__Neoporphyra haitanensis
ASV_717	0	0	0	0	0	0	0	0	0	0	0	0	2	0	0	0	0	0	0	0	0	0	0	0	d__Eukaryota; p__Rhodophyta; c__Bangiophyceae; o__Bangiales; f__Bangiaceae; g__Neoporphyra; s__Neoporphyra haitanensis
ASV_718	0	0	0	0	0	0	0	0	0	0	0	0	2	11	0	0	0	0	0	0	0	0	6	1	d__Eukaryota; p__Miozoa; c__Dinophyceae; o__Dinophysiales; f__Dinophysiaceae; g__Dinophysis; s__Dinophysis acuta
ASV_719	0	0	0	0	0	0	0	0	0	0	0	0	1	0	0	0	0	0	0	3	0	2	0	0	d__Eukaryota; p__Rhodophyta; c__Bangiophyceae; o__Bangiales; f__Bangiaceae; g__Neoporphyra; s__Neoporphyra haitanensis
ASV_720	0	0	0	0	0	0	0	0	0	0	0	0	1	1	0	0	0	0	0	0	0	0	0	0	d__Bacteria; p__Cyanobacteria; c__Cyanophyceae; o__Nostocales; f__Nostocaceae; g__Anabaena; s__Anabaena sp. WA102
ASV_721	0	0	0	0	0	0	0	0	0	0	0	0	2	0	0	0	0	0	0	0	0	1	0	0	d__Eukaryota; p__Rhodophyta; c__Compsopogonophyceae; o__Rhodochaetales; f__Rhodochaetaceae; g__Rhodochaete; s__Rhodochaete parvula
ASV_722	0	0	0	0	0	0	0	0	0	0	0	0	0	0	0	0	0	0	0	0	0	0	3	0	d__Bacteria; p__Cyanobacteria; c__Cyanophyceae; o__Synechococcales; f__Synechococcaceae; g__Synechococcus; s__Synechococcus sp. CB0101
ASV_723	0	0	0	0	0	0	0	0	0	0	0	0	11	4	0	0	0	0	0	0	0	0	16	0	d__Bacteria; p__Cyanobacteria; c__Cyanophyceae; o__Synechococcales; f__Prochlorotrichaceae; g__Nodosilinea; s__Nodosilinea epilithica
ASV_724	0	0	0	0	0	0	0	0	0	0	0	0	2	2	0	0	0	0	0	0	0	0	0	0	d__Eukaryota; p__Miozoa; c__Dinophyceae; o__Dinophysiales; f__Dinophysiaceae; g__Dinophysis; s__Dinophysis acuta
ASV_725	0	0	0	0	0	0	0	0	0	0	0	0	2	0	0	0	0	0	0	0	0	0	0	0	d__Eukaryota; p__Rhodophyta; c__Bangiophyceae; o__Bangiales; f__Bangiaceae; g__Neoporphyra; s__Neoporphyra haitanensis
ASV_726	0	0	0	0	0	0	0	0	0	0	0	0	2	1	0	0	0	0	0	0	0	0	0	0	d__Eukaryota; p__Rhodophyta; c__Bangiophyceae; o__Bangiales; f__Bangiaceae; g__Neoporphyra; s__Neoporphyra haitanensis
ASV_727	0	0	0	0	0	0	0	0	0	0	0	0	1	1	0	0	0	0	0	0	0	0	0	0	d__Bacteria; p__Cyanobacteria; c__Cyanophyceae; o__Synechococcales; f__Oculatellaceae; g__Tildeniella; s__Tildeniella nuda
ASV_728	0	0	0	0	0	0	0	0	0	0	0	0	2	0	0	0	0	0	0	0	0	0	0	0	d__Eukaryota; p__Rhodophyta; c__Compsopogonophyceae; o__Rhodochaetales; f__Rhodochaetaceae; g__Rhodochaete; s__Rhodochaete parvula
ASV_729	0	0	0	0	0	0	0	0	0	0	0	0	0	3	0	0	0	0	0	3	2	1	15	0	d__Bacteria; p__Cyanobacteria; c__Cyanophyceae; o__Synechococcales; f__Synechococcaceae; g__Synechococcus; s__Synechococcus sp. CB0101
ASV_730	0	0	0	0	0	0	0	0	0	0	0	0	1	1	0	0	0	0	0	0	0	0	0	0	d__Eukaryota; p__Rhodophyta; c__Bangiophyceae; o__Bangiales; f__Bangiaceae; g__Neoporphyra; s__Neoporphyra haitanensis
ASV_731	0	0	0	0	0	0	0	0	0	0	0	0	1	1	0	0	0	0	0	0	0	0	0	0	d__Eukaryota; p__Rhodophyta; c__Bangiophyceae; o__Bangiales; f__Bangiaceae; g__Neoporphyra; s__Neoporphyra haitanensis
ASV_732	0	0	0	0	0	0	0	0	0	0	0	0	1	8	0	0	0	0	0	2	0	0	1	0	d__Eukaryota; p__Rhodophyta; c__Compsopogonophyceae; o__Rhodochaetales; f__Rhodochaetaceae; g__Rhodochaete; s__Rhodochaete parvula
ASV_733	0	0	0	0	0	0	0	0	0	0	0	0	1	0	0	0	1	0	0	2	1	0	1	1	d__Bacteria; p__Cyanobacteria; c__Cyanophyceae; o__Nostocales; f__Nostocaceae; g__Anabaena; s__Anabaena sp. WA102
ASV_734	0	0	0	0	0	0	0	0	0	0	0	0	0	0	0	0	0	0	0	1	0	1	3	0	d__Eukaryota; p__Rhodophyta; c__Compsopogonophyceae; o__Rhodochaetales; f__Rhodochaetaceae; g__Rhodochaete; s__Rhodochaete parvula
ASV_735	0	0	0	0	0	0	0	0	0	0	0	0	1	0	0	0	0	0	0	1	0	0	0	0	d__Eukaryota; p__Rhodophyta; c__Bangiophyceae; o__Bangiales; f__Bangiaceae; g__Neoporphyra; s__Neoporphyra haitanensis
ASV_736	0	0	0	0	0	0	0	0	0	0	0	0	4	7	1	0	0	0	2	4	1	15	16	15	d__Eukaryota; p__Rhodophyta; c__Bangiophyceae; o__Bangiales; f__Bangiaceae; g__Neoporphyra; s__Neoporphyra haitanensis
ASV_737	0	0	0	0	0	0	0	0	0	0	0	0	1	3	0	0	0	0	0	0	0	3	0	0	d__Eukaryota; p__Rhodophyta; c__Compsopogonophyceae; o__Rhodochaetales; f__Rhodochaetaceae; g__Rhodochaete; s__Rhodochaete parvula
ASV_738	0	0	0	0	0	0	0	0	0	0	0	0	1	1	0	0	0	0	0	0	0	1	1	0	d__Bacteria; p__Cyanobacteria; c__Cyanophyceae; o__Nostocales; f__Calotrichaceae; g__Calothrix; s__Calothrix sp. 336/3
ASV_739	0	0	0	0	0	0	0	0	0	0	0	0	0	0	0	293	7	0	0	1	0	0	1	0	d__Eukaryota; p__Rhodophyta; c__Compsopogonophyceae; o__Rhodochaetales; f__Rhodochaetaceae; g__Rhodochaete; s__Rhodochaete parvula
ASV_740	0	0	0	0	0	0	0	0	0	0	0	0	0	0	0	0	0	0	0	0	0	0	6	0	d__Bacteria; p__Cyanobacteria; c__Cyanophyceae; o__Synechococcales; f__Prochlorotrichaceae; g__Nodosilinea; s__uncultured Nodosilinea sp.
ASV_741	0	0	0	0	0	0	0	0	0	0	0	0	2	0	0	0	0	0	0	0	0	0	0	0	d__Eukaryota; p__Rhodophyta; c__Compsopogonophyceae; o__Rhodochaetales; f__Rhodochaetaceae; g__Rhodochaete; s__Rhodochaete parvula
ASV_742	0	0	0	0	0	0	0	0	0	0	0	0	1	1	0	0	1	0	1	0	2	1	2	1	d__Bacteria; p__Cyanobacteria; c__Cyanophyceae; o__Nostocales; f__Calotrichaceae; g__Calothrix; s__Calothrix parasitica
ASV_743	0	0	0	0	0	0	0	0	0	0	0	0	0	0	0	0	0	0	0	0	0	1	6	1	d__Bacteria; p__Cyanobacteria; c__Cyanophyceae; o__Nostocales; f__Tolypothrichaceae; g__Tolypothrix; s__uncultured Tolypothrix sp.
ASV_744	0	0	0	0	0	0	0	0	0	0	0	0	1	1	0	0	0	0	0	0	0	0	0	0	d__Eukaryota; p__Rhodophyta; c__Compsopogonophyceae; o__Rhodochaetales; f__Rhodochaetaceae; g__Rhodochaete; s__Rhodochaete parvula
ASV_745	0	0	0	0	0	0	0	0	0	0	0	0	3	0	0	0	0	0	0	0	0	0	0	0	d__Bacteria; p__Cyanobacteria; c__Cyanophyceae; o__Nostocales; f__Calotrichaceae; g__Calothrix; s__Calothrix parasitica
ASV_746	0	0	0	0	0	0	0	0	0	0	0	0	1	0	0	0	0	0	0	0	0	0	1	0	d__Bacteria; p__Cyanobacteria; c__Cyanophyceae; o__Synechococcales; f__Synechococcaceae; g__Synechococcus; s__Synechococcus sp. CB0101
ASV_747	0	0	0	0	0	0	0	0	0	0	0	0	1	1	0	0	0	0	0	0	0	0	0	0	d__Bacteria; p__Cyanobacteria; c__Cyanophyceae; o__Nostocales; f__Calotrichaceae; g__Calothrix; s__Calothrix sp. 336/3
ASV_748	0	0	0	0	0	0	0	0	0	0	0	0	1	0	0	0	0	0	0	0	0	2	0	0	d__Bacteria; p__Cyanobacteria; c__Cyanophyceae; o__Nostocales; f__Calotrichaceae; g__Calothrix; s__Calothrix parasitica
ASV_749	0	0	0	0	0	0	0	0	0	0	0	0	0	0	0	0	0	0	0	0	0	0	4	0	d__Bacteria; p__Cyanobacteria; c__Cyanophyceae; o__Synechococcales; f__Synechococcaceae; g__Synechococcus; s__Synechococcus sp. CB0101
ASV_750	0	0	0	0	0	0	0	0	0	0	0	0	3	0	0	0	0	0	0	0	0	0	0	0	d__Eukaryota; p__Rhodophyta; c__Bangiophyceae; o__Bangiales; f__Bangiaceae; g__Neoporphyra; s__Neoporphyra haitanensis
ASV_751	0	0	0	0	0	0	0	0	0	0	0	0	1	1	0	0	0	0	0	0	0	0	0	0	d__Bacteria; p__Cyanobacteria; c__Cyanophyceae; o__Synechococcales; f__Synechococcaceae; g__Synechococcus; s__Synechococcus sp. CB0101
ASV_752	0	0	0	0	0	0	0	0	0	0	0	0	1	1	0	0	0	0	0	0	0	0	0	0	d__Bacteria; p__Cyanobacteria; c__Cyanophyceae; o__Synechococcales; f__Prochloraceae; g__Prochlorococcus; s__Prochlorococcus marinus
ASV_753	0	0	0	0	0	0	0	0	0	0	0	0	1	0	0	0	0	0	0	1	0	0	18	3	d__Eukaryota; p__Rhodophyta; c__Bangiophyceae; o__Bangiales; f__Bangiaceae; g__Neoporphyra; s__Neoporphyra haitanensis
ASV_754	0	0	0	0	0	0	0	0	0	0	0	0	3	5	0	0	0	0	0	0	0	11	0	1	d__Eukaryota; p__Rhodophyta; c__Bangiophyceae; o__Bangiales; f__Bangiaceae; g__Neoporphyra; s__Neoporphyra haitanensis
ASV_755	0	0	0	0	0	0	0	0	0	0	0	0	1	2	0	0	0	0	0	0	0	0	2	0	d__Bacteria; p__Cyanobacteria; c__Cyanophyceae; o__Nostocales; f__Calotrichaceae; g__Calothrix; s__Calothrix parasitica
ASV_756	0	0	0	0	0	0	0	0	0	0	0	0	0	0	0	0	0	0	0	0	0	0	3	0	d__Bacteria; p__Cyanobacteria; c__Cyanophyceae; o__Nostocales; f__Calotrichaceae; g__Calothrix; s__Calothrix sp. 336/3
ASV_757	0	0	0	0	0	0	0	0	0	0	0	0	1	0	0	0	0	0	0	0	0	1	0	0	d__Eukaryota; p__Rhodophyta; c__Bangiophyceae; o__Bangiales; f__Bangiaceae; g__Neoporphyra; s__Neoporphyra haitanensis
ASV_758	0	0	0	0	0	0	0	0	0	0	0	0	0	7	0	0	0	1	0	0	0	1	24	1	d__Bacteria; p__Cyanobacteria; c__Cyanophyceae; o__Synechococcales; f__Synechococcaceae; g__Synechococcus; s__Synechococcus sp. CB0101
ASV_759	0	0	0	0	0	0	0	0	0	0	0	0	1	1	0	0	0	0	0	0	0	0	0	0	d__Bacteria; p__Cyanobacteria; c__Cyanophyceae; o__Nostocales; f__Calotrichaceae; g__Calothrix; s__uncultured Calothrix sp.
ASV_760	0	0	0	0	0	0	0	0	0	0	0	0	1	0	0	0	0	0	0	2	0	0	0	0	d__Eukaryota; p__Rhodophyta; c__Bangiophyceae; o__Bangiales; f__Bangiaceae; g__Neoporphyra; s__Neoporphyra haitanensis
ASV_761	0	0	0	0	0	0	0	0	0	0	0	0	1	2	0	0	1	0	0	0	0	0	3	0	d__Bacteria; p__Cyanobacteria; c__Cyanophyceae; o__Nostocales; f__Aphanizomenonaceae; g__Dolichospermum; s__Dolichospermum compactum
ASV_762	0	0	0	0	0	0	0	0	0	0	0	0	1	4	0	0	0	0	0	0	0	3	0	0	d__Eukaryota; p__Rhodophyta; c__Bangiophyceae; o__Bangiales; f__Bangiaceae; g__Neoporphyra; s__Neoporphyra haitanensis
ASV_763	0	0	0	0	0	0	0	0	0	0	0	0	2	0	0	0	0	0	0	0	0	0	0	0	d__Bacteria; p__Cyanobacteria; c__Cyanophyceae; o__Synechococcales; f__Merismopediaceae; g__Merismopedia; s__Merismopedia tenuissima
ASV_764	0	0	0	0	0	0	0	0	0	0	0	0	1	1	0	0	0	0	0	0	0	0	0	0	d__Bacteria; p__Cyanobacteria; c__Cyanophyceae; o__Nostocales; f__Calotrichaceae; g__Calothrix; s__Calothrix parasitica
ASV_765	0	0	0	0	0	0	0	0	0	0	0	0	0	0	1	0	12	1	0	2	0	4	6	1	d__Eukaryota; p__Rhodophyta; c__Compsopogonophyceae; o__Rhodochaetales; f__Rhodochaetaceae; g__Rhodochaete; s__Rhodochaete parvula
ASV_766	0	0	0	0	0	0	0	0	0	0	0	0	2	0	0	0	0	0	0	0	0	0	0	0	d__Bacteria; p__Cyanobacteria; c__Cyanophyceae; o__Nostocales; f__Tolypothrichaceae; g__Tolypothrix; s__uncultured Tolypothrix sp.
ASV_767	0	0	0	0	0	0	0	0	0	0	0	0	2	0	0	0	0	0	0	0	0	0	0	0	d__Eukaryota; p__Rhodophyta; c__Bangiophyceae; o__Bangiales; f__Bangiaceae; g__Neoporphyra; s__Neoporphyra haitanensis
ASV_768	0	0	0	0	0	0	0	0	0	0	0	0	1	1	0	0	0	0	0	0	0	0	0	0	d__Bacteria; p__Cyanobacteria; c__Cyanophyceae; o__Nostocales; f__Calotrichaceae; g__Calothrix; s__Calothrix parasitica
ASV_769	0	0	0	0	0	0	0	0	0	0	0	0	1	1	0	0	0	0	0	0	0	0	0	0	d__Bacteria; p__Cyanobacteria; c__Cyanophyceae; o__Nostocales; f__Calotrichaceae; g__Calothrix; s__Calothrix parasitica
ASV_770	0	0	0	0	0	0	0	0	0	0	0	0	1	0	0	0	0	0	0	0	0	2	0	0	d__Eukaryota; p__Rhodophyta; c__Bangiophyceae; o__Porphyridiales; f__Porphyridiaceae; g__Porphyridium; s__Porphyridium sordidum
ASV_771	0	0	0	0	0	0	0	0	0	0	0	0	0	1	0	0	0	0	0	0	1	1	15	3	d__Eukaryota; p__Rhodophyta; c__Bangiophyceae; o__Bangiales; f__Bangiaceae; g__Neoporphyra; s__Neoporphyra haitanensis
ASV_772	0	0	0	0	0	0	0	0	0	0	0	0	1	1	0	0	0	0	0	0	0	0	0	0	d__Eukaryota; p__Rhodophyta; c__Bangiophyceae; o__Bangiales; f__Bangiaceae; g__Neoporphyra; s__Neoporphyra haitanensis
ASV_773	0	0	0	0	0	0	0	0	0	0	0	0	2	2	0	0	0	0	0	0	0	0	0	0	d__Eukaryota; p__Rhodophyta; c__Bangiophyceae; o__Bangiales; f__Bangiaceae; g__Neoporphyra; s__Neoporphyra haitanensis
ASV_774	0	0	0	0	0	0	0	0	0	0	0	0	0	0	0	0	0	0	0	0	0	2	3	0	d__Bacteria; p__Cyanobacteria; c__Cyanophyceae; o__Synechococcales; f__Synechococcaceae; g__Thermosynechococcus; s__Thermosynechococcus sp. NK55a
ASV_775	0	0	0	0	0	0	0	0	0	0	0	0	1	1	0	0	0	0	0	0	0	0	0	0	d__Eukaryota; p__Chlorophyta; c__Chlorophyceae; o__Chaetopeltidales; f__Chaetopeltidaceae; g__Koshicola; s__Koshicola spirodelophila
ASV_776	0	0	0	0	0	0	0	0	0	0	0	0	2	0	0	0	0	0	0	1	0	0	1	0	d__Bacteria; p__Cyanobacteria; c__Cyanophyceae; o__Nostocales; f__Hapalosiphonaceae; g__Nostochopsis; s__Nostochopsis sp. ARS04207_00001
ASV_777	0	0	0	0	0	0	0	0	0	0	0	0	2	0	0	0	0	0	0	0	0	0	0	0	d__Eukaryota; p__Rhodophyta; c__Compsopogonophyceae; o__Rhodochaetales; f__Rhodochaetaceae; g__Rhodochaete; s__Rhodochaete parvula
ASV_778	0	0	0	0	0	0	0	0	0	0	0	0	2	1	0	0	0	0	0	0	0	1	0	0	d__Eukaryota; p__Rhodophyta; c__Bangiophyceae; o__Bangiales; f__Bangiaceae; g__Neoporphyra; s__Neoporphyra haitanensis
ASV_779	0	0	0	0	0	0	0	0	0	0	0	0	0	0	0	0	0	0	1	0	0	1	6	0	d__Bacteria; p__Cyanobacteria; c__Cyanophyceae; o__Synechococcales; f__Synechococcaceae; g__Thermosynechococcus; s__Thermosynechococcus sp. NK55a
ASV_780	0	0	0	0	0	0	0	0	0	0	0	0	1	7	5	1	3	4	15	6	10	7	9	5	d__Bacteria; p__Cyanobacteria; c__Cyanophyceae; o__Nostocales; f__Nostocaceae; g__Cylindrospermum; s__Cylindrospermum stagnale
ASV_781	0	0	0	0	0	0	0	0	0	0	0	0	1	0	0	0	0	0	0	0	0	1	0	0	d__Eukaryota; p__Rhodophyta; c__Bangiophyceae; o__Bangiales; f__Bangiaceae; g__Neoporphyra; s__Neoporphyra haitanensis
ASV_782	0	0	0	0	0	0	0	0	0	0	0	0	2	0	0	0	0	0	0	0	0	0	0	0	d__Eukaryota; p__Rhodophyta; c__Bangiophyceae; o__Bangiales; f__Bangiaceae; g__Neoporphyra; s__Neoporphyra haitanensis
ASV_783	0	0	0	0	0	0	0	0	0	0	0	0	1	38	120	0	176	2	180	97	80	171	146	112	d__Bacteria; p__Cyanobacteria; c__Cyanophyceae; o__Synechococcales; f__Synechococcaceae; g__Synechococcus; s__Synechococcus sp. CB0101
ASV_784	0	0	0	0	0	0	0	0	0	0	0	0	0	0	0	0	0	0	1	0	0	1	3	1	d__Eukaryota; p__Rhodophyta; c__Bangiophyceae; o__Bangiales; f__Bangiaceae; g__Neoporphyra; s__Neoporphyra haitanensis
ASV_785	0	0	0	0	0	0	0	0	0	0	0	0	1	0	0	0	0	0	0	0	0	0	2	0	d__Eukaryota; p__Rhodophyta; c__Compsopogonophyceae; o__Rhodochaetales; f__Rhodochaetaceae; g__Rhodochaete; s__Rhodochaete parvula
ASV_786	0	0	0	0	0	0	0	0	0	0	0	0	1	0	0	0	0	0	0	0	0	1	0	0	d__Eukaryota; p__Rhodophyta; c__Bangiophyceae; o__Bangiales; f__Bangiaceae; g__Neoporphyra; s__Neoporphyra haitanensis
ASV_787	0	0	0	0	0	0	0	0	0	0	0	0	0	0	3	0	0	2	10	5	2	0	5	0	d__Eukaryota; p__Rhodophyta; c__Compsopogonophyceae; o__Rhodochaetales; f__Rhodochaetaceae; g__Rhodochaete; s__Rhodochaete parvula
ASV_788	0	0	0	0	0	0	0	0	0	0	0	0	1	0	0	0	0	0	0	1	0	0	0	0	d__Eukaryota; p__Rhodophyta; c__Bangiophyceae; o__Bangiales; f__Bangiaceae; g__Neoporphyra; s__Neoporphyra haitanensis
ASV_789	0	0	0	0	0	0	0	0	0	0	0	0	0	0	0	0	0	0	0	0	0	2	3	0	d__Bacteria; p__Cyanobacteria; c__Cyanophyceae; o__Nostocales; f__Calotrichaceae; g__Calothrix; s__Calothrix parasitica
ASV_790	0	0	0	0	0	0	0	0	0	0	0	0	1	1	0	0	0	0	0	0	0	0	0	0	d__Eukaryota; p__Rhodophyta; c__Bangiophyceae; o__Bangiales; f__Bangiaceae; g__Neoporphyra; s__Neoporphyra haitanensis
ASV_791	0	0	0	0	0	0	0	0	0	0	0	0	1	0	0	0	0	0	1	0	0	0	0	0	d__Eukaryota; p__Rhodophyta; c__Bangiophyceae; o__Bangiales; f__Bangiaceae; g__Neoporphyra; s__Neoporphyra haitanensis
ASV_792	0	0	0	0	0	0	0	0	0	0	0	0	1	1	0	0	0	0	0	0	0	0	0	0	d__Bacteria; p__Cyanobacteria; c__Cyanophyceae; o__Nostocales; f__Calotrichaceae; g__Calothrix; s__Calothrix parasitica
ASV_793	0	0	0	0	0	0	0	0	0	0	0	0	0	0	0	0	0	0	0	0	0	0	4	0	d__Bacteria; p__Cyanobacteria; c__Cyanophyceae; o__Synechococcales; f__Prochlorotrichaceae; g__Nodosilinea; s__Nodosilinea chupicuarensis
ASV_794	0	0	0	0	0	0	0	0	0	0	0	0	1	14	0	0	0	0	0	0	1	0	2	0	d__Eukaryota; p__Chlorophyta; c__Chlorophyceae; o__Chaetopeltidales; f__Chaetopeltidaceae; g__Koshicola; s__Koshicola spirodelophila
ASV_795	0	0	0	0	0	0	0	0	0	0	0	0	2	0	0	0	0	0	0	0	0	0	0	0	d__Eukaryota; p__Rhodophyta; c__Florideophyceae; o__Nemaliales; f__Liagoraceae; g__Liagora; s__Liagora ceranoides
ASV_796	0	0	0	0	0	0	0	0	0	0	0	0	1	0	0	0	0	0	0	0	0	1	0	0	d__Eukaryota; p__Rhodophyta; c__Bangiophyceae; o__Bangiales; f__Bangiaceae; g__Neoporphyra; s__Neoporphyra haitanensis
ASV_797	0	0	0	0	0	0	0	0	0	0	0	0	0	0	0	0	0	0	0	0	0	0	3	0	d__Eukaryota; p__Rhodophyta; c__Compsopogonophyceae; o__Rhodochaetales; f__Rhodochaetaceae; g__Rhodochaete; s__Rhodochaete parvula
ASV_798	0	0	0	0	0	0	0	0	0	0	0	0	0	0	0	0	0	0	0	0	0	2	3	1	d__Bacteria; p__Cyanobacteria; c__Cyanophyceae; o__Nostocales; f__Tolypothrichaceae; g__Tolypothrix; s__uncultured Tolypothrix sp.
ASV_799	0	0	0	0	0	0	0	0	0	0	0	0	1	0	0	0	0	0	0	0	0	1	0	0	d__Bacteria; p__Cyanobacteria; c__Cyanophyceae; o__Nostocales; f__Calotrichaceae; g__Calothrix; s__Calothrix sp. NIES-3974
ASV_800	0	0	0	0	0	0	0	0	0	0	0	0	1	1	0	0	0	0	0	0	0	0	0	0	d__Eukaryota; p__Rhodophyta; c__Bangiophyceae; o__Bangiales; f__Bangiaceae; g__Neoporphyra; s__Neoporphyra haitanensis
ASV_801	0	0	0	0	0	0	0	0	0	0	0	0	2	0	0	0	0	0	0	0	0	0	0	0	d__Eukaryota; p__Rhodophyta; c__Bangiophyceae; o__Bangiales; f__Bangiaceae; g__Neoporphyra; s__Neoporphyra haitanensis
ASV_802	0	0	0	0	0	0	0	0	0	0	0	0	1	0	0	0	0	0	0	0	0	1	0	0	d__Bacteria; p__Cyanobacteria; c__Cyanophyceae; o__Synechococcales; f__Synechococcaceae; g__Synechococcus; s__Synechococcus sp. CB0101
ASV_803	0	0	0	0	0	0	0	0	0	0	0	0	0	1	6	0	2	6	0	3	0	2	10	0	d__Eukaryota; p__Rhodophyta; c__Compsopogonophyceae; o__Rhodochaetales; f__Rhodochaetaceae; g__Rhodochaete; s__Rhodochaete parvula
ASV_804	0	0	0	0	0	0	0	0	0	0	0	0	1	1	0	0	0	0	0	0	0	0	0	0	d__Bacteria; p__Cyanobacteria; c__Cyanophyceae; o__Nostocales; f__Tolypothrichaceae; g__Tolypothrix; s__uncultured Tolypothrix sp.
ASV_805	0	0	0	0	0	0	0	0	0	0	0	0	2	0	0	0	0	0	0	0	0	0	0	0	d__Eukaryota; p__Rhodophyta; c__Bangiophyceae; o__Bangiales; f__Bangiaceae; g__Neoporphyra; s__Neoporphyra haitanensis
ASV_806	0	0	0	0	0	0	0	0	0	0	0	0	0	0	0	0	0	0	0	0	0	0	3	0	d__Eukaryota; p__Rhodophyta; c__Compsopogonophyceae; o__Rhodochaetales; f__Rhodochaetaceae; g__Rhodochaete; s__Rhodochaete parvula
ASV_807	0	0	0	0	0	0	0	0	0	0	0	0	2	1	1	0	0	0	0	0	0	0	0	0	d__Eukaryota; p__Rhodophyta; c__Compsopogonophyceae; o__Rhodochaetales; f__Rhodochaetaceae; g__Rhodochaete; s__Rhodochaete parvula
ASV_808	0	0	0	0	0	0	0	0	0	0	0	0	1	0	0	0	0	0	0	0	0	1	1	0	d__Eukaryota; p__Rhodophyta; c__Bangiophyceae; o__Bangiales; f__Bangiaceae; g__Neoporphyra; s__Neoporphyra haitanensis
ASV_809	0	0	0	0	0	0	0	0	0	0	0	0	2	0	0	0	0	0	0	0	0	0	0	0	d__Eukaryota; p__Rhodophyta; c__Bangiophyceae; o__Bangiales; f__Bangiaceae; g__Neoporphyra; s__Neoporphyra haitanensis
ASV_810	0	0	0	0	0	0	0	0	0	0	0	0	3	0	0	0	0	0	0	0	0	0	0	0	d__Eukaryota; p__Rhodophyta; c__Bangiophyceae; o__Bangiales; f__Bangiaceae; g__Neoporphyra; s__Neoporphyra haitanensis
ASV_811	0	0	0	0	0	0	0	0	0	0	0	0	0	5	0	0	0	0	0	3	0	0	4	0	d__Bacteria; p__Cyanobacteria; c__Cyanophyceae; o__Nostocales; f__Calotrichaceae; g__Calothrix; s__uncultured Calothrix sp.
ASV_812	0	0	0	0	0	0	0	0	0	0	0	0	1	2	0	0	0	0	0	0	0	0	0	0	d__Bacteria; p__Cyanobacteria; c__Cyanophyceae; o__Nostocales; f__Calotrichaceae; g__Calothrix; s__uncultured Calothrix sp.
ASV_813	0	0	0	0	0	0	0	0	0	0	0	0	1	1	0	0	0	0	0	0	0	0	0	0	d__Bacteria; p__Cyanobacteria; c__Cyanophyceae; o__Nostocales; f__Calotrichaceae; g__Calothrix; s__Calothrix parasitica
ASV_814	0	0	0	0	0	0	0	0	0	0	0	0	0	0	0	0	0	0	0	1	0	1	8	0	d__Eukaryota; p__Rhodophyta; c__Compsopogonophyceae; o__Rhodochaetales; f__Rhodochaetaceae; g__Rhodochaete; s__Rhodochaete parvula
ASV_815	0	0	0	0	0	0	0	0	0	0	0	0	1	0	0	0	0	0	0	0	0	1	0	1	d__Eukaryota; p__Rhodophyta; c__Bangiophyceae; o__Bangiales; f__Bangiaceae; g__Neoporphyra; s__Neoporphyra haitanensis
ASV_816	0	0	0	0	0	0	0	0	0	0	0	0	2	0	0	0	0	0	0	0	0	0	1	0	d__Bacteria; p__Cyanobacteria; c__Cyanophyceae; o__Nostocales; f__Calotrichaceae; g__Calothrix; s__Calothrix sp. 336/3
ASV_817	0	0	0	0	0	0	0	0	0	0	0	0	0	8	27	13	29	277	2	45	1	141	16	60	d__Eukaryota; p__Rhodophyta; c__Compsopogonophyceae; o__Rhodochaetales; f__Rhodochaetaceae; g__Rhodochaete; s__Rhodochaete parvula
ASV_818	0	0	0	0	0	0	0	0	0	0	0	0	0	0	0	0	1	0	0	1	0	11	12	3	d__Bacteria; p__Cyanobacteria; c__Cyanophyceae; o__Synechococcales; f__Synechococcaceae; g__Synechococcus; s__uncultured Synechococcus sp.
ASV_819	0	0	0	0	0	0	0	0	0	0	0	0	0	0	0	0	0	0	0	0	0	0	3	0	d__Eukaryota; p__Rhodophyta; c__Compsopogonophyceae; o__Rhodochaetales; f__Rhodochaetaceae; g__Rhodochaete; s__Rhodochaete parvula
ASV_820	0	0	0	0	0	0	0	0	0	0	0	0	2	0	0	0	0	0	0	0	0	0	0	0	d__Eukaryota; p__Rhodophyta; c__Compsopogonophyceae; o__Rhodochaetales; f__Rhodochaetaceae; g__Rhodochaete; s__Rhodochaete parvula
ASV_821	0	0	0	0	0	0	0	0	0	0	0	0	1	1	0	0	0	0	0	0	0	0	0	0	d__Eukaryota; p__Rhodophyta; c__Bangiophyceae; o__Bangiales; f__Bangiaceae; g__Neoporphyra; s__Neoporphyra haitanensis
ASV_822	0	0	0	0	0	0	0	0	0	0	0	0	0	0	0	0	0	0	0	0	1	0	3	0	d__Eukaryota; p__Rhodophyta; c__Compsopogonophyceae; o__Rhodochaetales; f__Rhodochaetaceae; g__Rhodochaete; s__Rhodochaete parvula
ASV_823	0	0	0	0	0	0	0	0	0	0	0	0	2	0	0	0	0	0	0	0	0	0	0	0	d__Eukaryota; p__Rhodophyta; c__Bangiophyceae; o__Bangiales; f__Bangiaceae; g__Neoporphyra; s__Neoporphyra haitanensis
ASV_824	0	0	0	0	0	0	0	0	0	0	0	0	0	10	2	0	0	0	1	1	0	0	11	0	d__Eukaryota; p__Rhodophyta; c__Compsopogonophyceae; o__Rhodochaetales; f__Rhodochaetaceae; g__Rhodochaete; s__Rhodochaete parvula
ASV_825	0	0	0	0	0	0	0	0	0	0	0	0	2	2	0	0	0	0	0	0	0	0	0	0	d__Bacteria; p__Cyanobacteria; c__Cyanophyceae; o__Nostocales; f__Calotrichaceae; g__Calothrix; s__Calothrix sp. 336/3
ASV_826	0	0	0	0	0	0	0	0	0	0	0	0	1	2	0	0	0	0	0	0	0	0	2	0	d__Eukaryota; p__Rhodophyta; c__Compsopogonophyceae; o__Rhodochaetales; f__Rhodochaetaceae; g__Rhodochaete; s__Rhodochaete parvula
ASV_827	0	0	0	0	0	0	0	0	0	0	0	0	3	6	7	0	0	5	9	25	0	27	46	17	d__Eukaryota; p__Rhodophyta; c__Bangiophyceae; o__Bangiales; f__Bangiaceae; g__Neoporphyra; s__Neoporphyra haitanensis
ASV_828	0	0	0	0	0	0	0	0	0	0	0	0	1	1	0	0	0	0	0	1	0	2	0	3	d__Eukaryota; p__Rhodophyta; c__Compsopogonophyceae; o__Rhodochaetales; f__Rhodochaetaceae; g__Rhodochaete; s__Rhodochaete parvula
ASV_829	0	0	0	0	0	0	0	0	0	0	0	0	2	0	0	0	0	0	0	0	0	0	0	0	d__Eukaryota; p__Rhodophyta; c__Bangiophyceae; o__Bangiales; f__Bangiaceae; g__Neoporphyra; s__Neoporphyra haitanensis
ASV_830	0	0	0	0	0	0	0	0	0	0	0	0	1	1	0	0	0	0	0	0	0	0	0	0	d__Bacteria; p__Cyanobacteria; c__Cyanophyceae; o__Nostocales; f__Calotrichaceae; g__Calothrix; s__Calothrix sp. 336/3
ASV_831	0	0	0	0	0	0	0	0	0	0	0	0	0	0	0	0	0	0	0	0	0	0	4	0	d__Bacteria; p__Cyanobacteria; c__Cyanophyceae; o__Nostocales; f__Hapalosiphonaceae; g__Nostochopsis; s__Nostochopsis sp. ARS04207_00001
ASV_832	0	0	0	0	0	0	0	0	0	0	0	0	1	0	0	1	1	0	0	0	0	0	0	0	d__Eukaryota; p__Rhodophyta; c__Compsopogonophyceae; o__Rhodochaetales; f__Rhodochaetaceae; g__Rhodochaete; s__Rhodochaete parvula
ASV_833	0	0	0	0	0	0	0	0	0	0	0	0	2	0	0	0	0	0	0	0	0	0	0	0	d__Bacteria; p__Cyanobacteria; c__Cyanophyceae; o__Synechococcales; f__Synechococcaceae; g__Synechococcus; s__Synechococcus sp. SynAce01
ASV_834	0	0	0	0	0	0	0	0	0	0	0	0	2	2	0	0	0	0	0	0	0	0	14	0	d__Eukaryota; p__Rhodophyta; c__Compsopogonophyceae; o__Rhodochaetales; f__Rhodochaetaceae; g__Rhodochaete; s__Rhodochaete parvula
ASV_835	0	0	0	0	0	0	0	0	0	0	0	0	1	0	5	1	0	1	1	0	0	0	0	0	d__Eukaryota; p__Miozoa; c__Dinophyceae; o__Dinophysiales; f__Dinophysiaceae; g__Dinophysis; s__Dinophysis fortii
ASV_836	0	0	0	0	0	0	0	0	0	0	0	0	0	4	0	0	0	0	2	3	0	3	19	0	d__Eukaryota; p__Rhodophyta; c__Compsopogonophyceae; o__Rhodochaetales; f__Rhodochaetaceae; g__Rhodochaete; s__Rhodochaete parvula
ASV_837	0	0	0	0	0	0	0	0	0	0	0	0	2	0	0	0	0	0	0	0	0	0	0	0	d__Bacteria; p__Cyanobacteria; c__Cyanophyceae; o__Oscillatoriales; f__Microcoleaceae; g__Microcoleus; s__uncultured Microcoleus sp.
ASV_838	0	0	0	0	0	0	0	0	0	0	0	0	0	2	0	0	0	1	0	0	0	0	30	2	d__Eukaryota; p__Rhodophyta; c__Compsopogonophyceae; o__Rhodochaetales; f__Rhodochaetaceae; g__Rhodochaete; s__Rhodochaete parvula
ASV_839	0	0	0	0	0	0	0	0	0	0	0	0	1	0	0	0	0	0	0	1	0	1	0	0	d__Bacteria; p__Cyanobacteria; c__unclassified; o__unclassified; f__unclassified; g__unclassified; s__cyanobacterium endosymbiont of Epithemia turgida
ASV_840	0	0	0	0	0	0	0	0	0	0	0	0	0	0	0	0	0	0	0	0	0	0	3	0	d__Bacteria; p__Cyanobacteria; c__Cyanophyceae; o__Nostocales; f__Tolypothrichaceae; g__Tolypothrix; s__uncultured Tolypothrix sp.
ASV_841	0	0	0	0	0	0	0	0	0	0	0	0	1	2	0	0	0	0	0	0	0	0	0	0	d__Eukaryota; p__Rhodophyta; c__Bangiophyceae; o__Bangiales; f__Bangiaceae; g__Neoporphyra; s__Neoporphyra haitanensis
ASV_842	0	0	0	0	0	0	0	0	0	0	0	0	0	2	18	3	5	41	211	25	53	7	47	37	d__Bacteria; p__Cyanobacteria; c__Cyanophyceae; o__Synechococcales; f__Synechococcaceae; g__Synechococcus; s__Synechococcus sp. SynAce01
ASV_843	0	0	0	0	0	0	0	0	0	0	0	0	0	3	7	1	1	1	0	3	2	4	1	9	d__Bacteria; p__Cyanobacteria; c__unclassified; o__unclassified; f__unclassified; g__unclassified; s__cyanobacterium ARS04068_00002
ASV_844	0	0	0	0	0	0	0	0	0	0	0	0	1	1	0	0	0	0	0	1	2	0	0	0	d__Eukaryota; p__Chlorophyta; c__Chlorophyceae; o__Chaetopeltidales; f__Chaetopeltidaceae; g__Koshicola; s__Koshicola spirodelophila
ASV_845	0	0	0	0	0	0	0	0	0	0	0	0	1	1	0	0	0	0	0	0	0	0	0	0	d__Bacteria; p__Cyanobacteria; c__Cyanophyceae; o__Synechococcales; f__Synechococcaceae; g__Thermosynechococcus; s__Thermosynechococcus sp. NK55a
ASV_846	0	0	0	0	0	0	0	0	0	0	0	0	0	0	0	0	0	0	0	0	0	0	0	3	d__Eukaryota; p__Miozoa; c__Dinophyceae; o__Dinophysiales; f__Dinophysiaceae; g__Dinophysis; s__Dinophysis acuta
ASV_847	0	0	0	0	0	0	0	0	0	0	0	0	1	1	0	0	0	0	0	0	0	0	0	0	d__Bacteria; p__Cyanobacteria; c__Cyanophyceae; o__Nostocales; f__Nostocaceae; g__Anabaena; s__Anabaena sp. WA102
ASV_848	0	0	0	0	0	0	0	0	0	0	0	0	1	0	0	0	0	0	0	0	0	1	0	0	d__Eukaryota; p__Rhodophyta; c__Bangiophyceae; o__Bangiales; f__Bangiaceae; g__Neoporphyra; s__Neoporphyra haitanensis
ASV_849	0	0	0	0	0	0	0	0	0	0	0	0	2	2	0	0	0	0	0	0	0	0	0	0	d__Eukaryota; p__Chlorophyta; c__Chlorophyceae; o__Chaetopeltidales; f__Chaetopeltidaceae; g__Koshicola; s__Koshicola spirodelophila
ASV_850	0	0	0	0	0	0	0	0	0	0	0	0	0	3	0	0	0	0	0	0	0	0	0	6	d__Bacteria; p__Cyanobacteria; c__Cyanophyceae; o__Nostocales; f__Tolypothrichaceae; g__Tolypothrix; s__uncultured Tolypothrix sp.
ASV_851	0	0	0	0	0	0	0	0	0	0	0	0	1	1	0	0	0	0	0	0	0	1	0	0	d__Eukaryota; p__Rhodophyta; c__Bangiophyceae; o__Bangiales; f__Bangiaceae; g__Neoporphyra; s__Neoporphyra haitanensis
ASV_852	0	0	0	0	0	0	0	0	0	0	0	0	1	1	0	0	0	0	0	0	0	0	0	0	d__Eukaryota; p__Rhodophyta; c__Compsopogonophyceae; o__Rhodochaetales; f__Rhodochaetaceae; g__Rhodochaete; s__Rhodochaete parvula
ASV_853	0	0	0	0	0	0	0	0	0	0	0	0	0	0	1	0	0	0	0	1	0	8	2	15	d__Eukaryota; p__Rhodophyta; c__Bangiophyceae; o__Bangiales; f__Bangiaceae; g__Neoporphyra; s__Neoporphyra haitanensis
ASV_854	0	0	0	0	0	0	0	0	0	0	0	0	1	0	0	0	0	0	0	0	0	0	1	0	d__Eukaryota; p__Rhodophyta; c__Bangiophyceae; o__Bangiales; f__Bangiaceae; g__Neoporphyra; s__Neoporphyra haitanensis
ASV_855	0	0	0	0	0	0	0	0	0	0	0	0	2	0	0	0	0	0	0	0	0	0	0	0	d__Bacteria; p__Cyanobacteria; c__Cyanophyceae; o__Synechococcales; f__Prochlorotrichaceae; g__Nodosilinea; s__Nodosilinea sp. Rehakova 1960/20
ASV_856	0	0	0	0	0	0	0	0	0	0	0	0	0	4	12	0	0	4	4	0	1	2	3	19	d__Eukaryota; p__Rhodophyta; c__Bangiophyceae; o__Bangiales; f__Bangiaceae; g__Neoporphyra; s__Neoporphyra haitanensis
ASV_857	0	0	0	0	0	0	0	0	0	0	0	0	1	2	0	0	0	0	0	0	0	0	0	0	d__Eukaryota; p__Rhodophyta; c__Bangiophyceae; o__Bangiales; f__Bangiaceae; g__Neoporphyra; s__Neoporphyra haitanensis
ASV_858	0	0	0	0	0	0	0	0	0	0	0	0	1	0	0	0	0	0	0	0	0	0	6	0	d__Bacteria; p__Cyanobacteria; c__Cyanophyceae; o__Synechococcales; f__Prochlorotrichaceae; g__Nodosilinea; s__Nodosilinea sp. Rehakova 1960/20
ASV_859	0	0	0	0	0	0	0	0	0	0	0	0	0	0	0	0	0	1	2	0	0	0	1	8	d__Eukaryota; p__Rhodophyta; c__Compsopogonophyceae; o__Rhodochaetales; f__Rhodochaetaceae; g__Rhodochaete; s__Rhodochaete parvula
ASV_860	0	0	0	0	0	0	0	0	0	0	0	0	1	0	0	0	0	0	0	0	0	0	0	1	d__Eukaryota; p__Rhodophyta; c__Bangiophyceae; o__Bangiales; f__Bangiaceae; g__Neoporphyra; s__Neoporphyra haitanensis
ASV_861	0	0	0	0	0	0	0	0	0	0	0	0	1	1	0	0	0	0	0	0	0	0	0	0	d__Bacteria; p__Cyanobacteria; c__Cyanophyceae; o__Nostocales; f__Calotrichaceae; g__Calothrix; s__Calothrix sp. 336/3
ASV_862	0	0	0	0	0	0	0	0	0	0	0	0	0	0	0	0	0	0	0	0	0	0	0	7	d__Bacteria; p__Cyanobacteria; c__Cyanophyceae; o__Chroococcidiopsidales; f__Chroococcidiopsidaceae; g__Chroococcidiopsis; s__uncultured Chroococcidiopsis sp.
ASV_863	0	0	0	0	0	0	0	0	0	0	0	0	2	0	0	0	0	0	0	0	0	0	0	0	d__Eukaryota; p__Rhodophyta; c__Bangiophyceae; o__Bangiales; f__Bangiaceae; g__Neoporphyra; s__Neoporphyra haitanensis
ASV_864	0	0	0	0	0	0	0	0	0	0	0	0	1	1	0	0	1	0	0	1	0	0	2	0	d__Eukaryota; p__Rhodophyta; c__Bangiophyceae; o__Bangiales; f__Bangiaceae; g__Neoporphyra; s__Neoporphyra haitanensis
ASV_865	0	0	0	0	0	0	0	0	0	0	0	0	0	0	0	0	0	0	0	0	0	0	0	4	d__Bacteria; p__Cyanobacteria; c__Cyanophyceae;; o__Pleurocapsales; f__Hyellaceae; g__Pleurocapsa; s__uncultured Pleurocapsa sp.
ASV_866	0	0	0	0	0	0	0	0	0	0	0	0	1	0	0	0	0	0	0	0	0	0	1	0	d__Bacteria; p__Cyanobacteria; c__Cyanophyceae; o__Nostocales; f__Nostocaceae; g__Anabaena; s__Anabaena sp. WA102
ASV_867	0	0	0	0	0	0	0	0	0	0	0	0	1	0	0	0	0	0	0	1	0	11	0	0	d__Eukaryota; p__Rhodophyta; c__Bangiophyceae; o__Bangiales; f__Bangiaceae; g__Neoporphyra; s__Neoporphyra haitanensis
ASV_868	0	0	0	0	0	0	0	0	0	0	0	0	1	1	0	0	0	0	0	0	0	0	1	0	d__Bacteria; p__Cyanobacteria; c__Cyanophyceae; o__Nostocales; f__Calotrichaceae; g__Calothrix; s__Calothrix sp. 336/3
ASV_869	0	0	0	0	0	0	0	0	0	0	0	0	0	0	0	0	0	0	0	0	0	0	2	23	d__Eukaryota; p__Rhodophyta; c__Compsopogonophyceae; o__Rhodochaetales; f__Rhodochaetaceae; g__Rhodochaete; s__Rhodochaete parvula
ASV_870	0	0	0	0	0	0	0	0	0	0	0	0	2	0	0	0	0	0	0	0	0	0	0	0	d__Eukaryota; p__Rhodophyta; c__Bangiophyceae; o__Bangiales; f__Bangiaceae; g__Neoporphyra; s__Neoporphyra haitanensis
ASV_871	0	0	0	0	0	0	0	0	0	0	0	0	1	1	0	0	0	0	0	0	0	0	0	0	d__Bacteria; p__Cyanobacteria; c__Cyanophyceae; o__Nostocales; f__Calotrichaceae; g__Calothrix; s__Calothrix parasitica
ASV_872	0	0	0	0	0	0	0	0	0	0	0	0	0	15	1	0	0	0	0	0	0	1	3	12	d__Eukaryota; p__Rhodophyta; c__Compsopogonophyceae; o__Rhodochaetales; f__Rhodochaetaceae; g__Rhodochaete; s__Rhodochaete parvula
ASV_873	0	0	0	0	0	0	0	0	0	0	0	0	1	0	0	0	0	0	0	0	0	1	0	0	d__Eukaryota; p__Rhodophyta; c__Bangiophyceae; o__Bangiales; f__Bangiaceae; g__Pyropia; s__Pyropia sp. 1POR
ASV_874	0	0	0	0	0	0	0	0	0	0	0	0	86	225	89	0	1	2	41	30	150	30	18	31	d__Eukaryota; p__Chlorophyta; c__Chlorophyceae; o__Chaetopeltidales; f__Chaetopeltidaceae; g__Koshicola; s__Koshicola spirodelophila
ASV_875	0	0	0	0	0	0	0	0	0	0	0	0	0	0	0	2	1	2	0	0	0	0	0	8	d__Eukaryota; p__Rhodophyta; c__Compsopogonophyceae; o__Rhodochaetales; f__Rhodochaetaceae; g__Rhodochaete; s__Rhodochaete parvula
ASV_876	0	0	0	0	0	0	0	0	0	0	0	0	1	1	0	0	0	0	0	0	0	0	0	0	d__Eukaryota; p__Rhodophyta; c__Bangiophyceae; o__Bangiales; f__Bangiaceae; g__Neoporphyra; s__Neoporphyra haitanensis
ASV_877	0	0	0	0	0	0	0	0	0	0	0	0	2	0	0	0	0	0	0	0	0	0	0	0	d__Eukaryota; p__Rhodophyta; c__Compsopogonophyceae; o__Rhodochaetales; f__Rhodochaetaceae; g__Rhodochaete; s__Rhodochaete parvula
ASV_878	0	0	0	0	0	0	0	0	0	0	0	0	1	1	0	0	0	0	0	0	0	0	0	0	d__Eukaryota; p__Miozoa; c__Dinophyceae; o__Dinophysiales; f__Dinophysiaceae; g__Dinophysis; s__Dinophysis acuta
ASV_879	0	0	0	0	0	0	0	0	0	0	0	0	2	0	20	7	43	34	25	12	16	44	13	42	d__Eukaryota; p__Rhodophyta; c__Bangiophyceae; o__Bangiales; f__Bangiaceae; g__Neoporphyra; s__Neoporphyra haitanensis
ASV_880	0	0	0	0	0	0	0	0	0	0	0	0	1	1	0	0	0	0	0	0	0	1	0	0	d__Bacteria; p__Cyanobacteria; c__Cyanophyceae; o__Nostocales; f__Calotrichaceae; g__Calothrix; s__Calothrix parasitica
ASV_881	0	0	0	0	0	0	0	0	0	0	0	0	0	2	0	0	1	0	1	1	0	1	0	0	d__Bacteria; p__Cyanobacteria; c__Cyanophyceae; o__Nostocales; f__Calotrichaceae; g__Calothrix; s__Calothrix sp. PCC 7507
ASV_882	0	0	0	0	0	0	0	0	0	0	0	0	0	0	2	0	0	0	1	0	2	7	2	0	d__Bacteria; p__Cyanobacteria; c__Cyanophyceae; o__Nostocales; f__Calotrichaceae; g__Calothrix; s__Calothrix sp. 336/3
ASV_883	0	0	0	0	0	0	0	0	0	0	0	0	0	0	0	0	1	0	0	0	1	4	0	0	d__Eukaryota; p__Rhodophyta; c__Bangiophyceae; o__Bangiales; f__Bangiaceae; g__Neoporphyra; s__Neoporphyra haitanensis
ASV_884	0	0	0	0	0	0	0	0	0	0	0	0	0	0	0	0	0	0	0	0	0	0	0	3	d__Bacteria; p__Cyanobacteria; c__Cyanophyceae; o__Oscillatoriales; f__Oscillatoriales cyanobacterium BAPS-52-2; g__Oscillatoriales cyanobacterium BAPS-52-2; s__Oscillatoriales cyanobacterium BAPS-52-2
ASV_885	0	0	0	0	0	0	0	0	0	0	0	0	0	0	0	0	0	0	1	0	0	1	0	0	d__Eukaryota; p__Rhodophyta; c__Bangiophyceae; o__Bangiales; f__Bangiaceae; g__Neoporphyra; s__Neoporphyra haitanensis
ASV_886	0	0	0	0	0	0	0	0	0	0	0	0	0	0	0	0	0	0	0	0	0	1	2	0	d__Bacteria; p__Cyanobacteria; c__Cyanophyceae; o__Synechococcales; f__Prochlorotrichaceae; g__Nodosilinea; s__uncultured Nodosilinea sp.
ASV_887	0	0	0	0	0	0	0	0	0	0	0	0	0	0	0	0	0	0	0	0	0	6	0	0	d__Bacteria; p__Cyanobacteria; c__Cyanophyceae; o__Synechococcales; f__Merismopediaceae; g__Merismopedia; s__Merismopedia tenuissima
ASV_888	0	0	0	0	0	0	0	0	0	0	0	0	0	0	0	0	0	0	0	0	0	1	0	1	d__Eukaryota; p__Rhodophyta; c__Bangiophyceae; o__Bangiales; f__Bangiaceae; g__Neoporphyra; s__Neoporphyra haitanensis
ASV_889	0	0	0	0	0	0	0	0	0	0	0	0	0	1	7	0	0	4	11	3	5	3	5	1	d__Bacteria; p__Cyanobacteria; c__Cyanophyceae; o__Synechococcales; f__Merismopediaceae; g__Merismopedia; s__Merismopedia tenuissima
ASV_890	0	0	0	0	0	0	0	0	0	0	0	0	0	0	0	0	0	0	0	0	0	2	0	0	d__Eukaryota; p__Rhodophyta; c__Bangiophyceae; o__Bangiales; f__Bangiaceae; g__Neoporphyra; s__Neoporphyra haitanensis
ASV_891	0	0	0	0	0	0	0	0	0	0	0	0	0	9	26	0	2	2	12	14	22	3	7	40	d__Eukaryota; p__Rhodophyta; c__Compsopogonophyceae; o__Rhodochaetales; f__Rhodochaetaceae; g__Rhodochaete; s__Rhodochaete parvula
ASV_892	0	0	0	0	0	0	0	0	0	0	0	0	0	0	0	0	0	0	0	0	0	2	2	0	d__Eukaryota; p__Rhodophyta; c__Compsopogonophyceae; o__Rhodochaetales; f__Rhodochaetaceae; g__Rhodochaete; s__Rhodochaete parvula
ASV_893	0	0	0	0	0	0	0	0	0	0	0	0	0	0	0	0	0	0	0	0	0	2	0	0	d__Eukaryota; p__Rhodophyta; c__Bangiophyceae; o__Bangiales; f__Bangiaceae; g__Neoporphyra; s__Neoporphyra haitanensis
ASV_894	0	0	0	0	0	0	0	0	0	0	0	0	0	0	1	2	5	2	0	1	0	6	7	1	d__Eukaryota; p__Rhodophyta; c__Compsopogonophyceae; o__Rhodochaetales; f__Rhodochaetaceae; g__Rhodochaete; s__Rhodochaete parvula
ASV_895	0	0	0	0	0	0	0	0	0	0	0	0	0	1	0	0	0	0	0	0	0	2	0	0	d__Bacteria; p__Cyanobacteria; c__Cyanophyceae; o__Nostocales; f__Calotrichaceae; g__Calothrix; s__Calothrix sp. 336/3
ASV_896	0	0	0	0	0	0	0	0	0	0	0	0	0	0	2	1	1	4	0	5	1	23	6	7	d__Eukaryota; p__Rhodophyta; c__Compsopogonophyceae; o__Rhodochaetales; f__Rhodochaetaceae; g__Rhodochaete; s__Rhodochaete parvula
ASV_897	0	0	0	0	0	0	0	0	0	0	0	0	0	0	0	0	0	0	0	0	0	7	0	0	d__Eukaryota; p__Rhodophyta; c__Bangiophyceae; o__Bangiales; f__Bangiaceae; g__Neoporphyra; s__Neoporphyra haitanensis
ASV_898	0	0	0	0	0	0	0	0	0	0	0	0	0	0	1	0	0	0	0	0	0	0	0	5	d__Eukaryota; p__Miozoa; c__Dinophyceae; o__Dinophysiales; f__Dinophysiaceae; g__Dinophysis; s__Dinophysis acuta
ASV_899	0	0	0	0	0	0	0	0	0	0	0	0	0	1	0	0	0	0	0	0	0	1	0	0	d__Eukaryota; p__Rhodophyta; c__Bangiophyceae; o__Bangiales; f__Bangiaceae; g__Neoporphyra; s__Neoporphyra haitanensis
ASV_900	0	0	0	0	0	0	0	0	0	0	0	0	0	0	0	0	0	0	0	0	0	7	0	0	d__Eukaryota; p__Rhodophyta; c__Bangiophyceae; o__Bangiales; f__Bangiaceae; g__Neoporphyra; s__Neoporphyra haitanensis
ASV_901	0	0	0	0	0	0	0	0	0	0	0	0	0	0	0	2	0	2	2	1	0	7	0	2	d__Eukaryota; p__Rhodophyta; c__Bangiophyceae; o__Bangiales; f__Bangiaceae; g__Neoporphyra; s__Neoporphyra haitanensis
ASV_902	0	0	0	0	0	0	0	0	0	0	0	0	0	0	0	0	0	0	1	1	0	2	1	0	d__Eukaryota; p__Rhodophyta; c__Bangiophyceae; o__Bangiales; f__Bangiaceae; g__Neoporphyra; s__Neoporphyra haitanensis
ASV_903	0	0	0	0	0	0	0	0	0	0	0	0	0	0	0	0	0	0	0	0	0	0	0	4	d__Eukaryota; p__Chlorophyta; c__Trebouxiophyceae; o__Trebouxiales; f__Trebouxiaceae; g__Lobosphaera; s__Lobosphaera incisa
ASV_904	0	0	0	0	0	0	0	0	0	0	0	0	0	0	0	0	0	0	0	0	0	13	0	0	d__Eukaryota; p__Rhodophyta; c__Bangiophyceae; o__Bangiales; f__Bangiaceae; g__Neoporphyra; s__Neoporphyra haitanensis
ASV_905	0	0	0	0	0	0	0	0	0	0	0	0	0	0	0	0	0	0	0	0	0	2	0	0	d__Eukaryota; p__Rhodophyta; c__Bangiophyceae; o__Bangiales; f__Bangiaceae; g__Neoporphyra; s__Neoporphyra haitanensis
ASV_906	0	0	0	0	0	0	0	0	0	0	0	0	0	0	0	0	0	0	0	1	0	4	0	0	d__Eukaryota; p__Miozoa; c__Dinophyceae; o__Dinophysiales; f__Dinophysiaceae; g__Dinophysis; s__Dinophysis acuta
ASV_907	0	0	0	0	0	0	0	0	0	0	0	0	0	1	2	1	6	15	3	7	0	5	4	3	d__Eukaryota; p__Rhodophyta; c__Compsopogonophyceae; o__Rhodochaetales; f__Rhodochaetaceae; g__Rhodochaete; s__Rhodochaete parvula
ASV_908	0	0	0	0	0	0	0	0	0	0	0	0	0	0	1	0	0	0	0	0	0	2	0	1	d__Eukaryota; p__Rhodophyta; c__Bangiophyceae; o__Bangiales; f__Bangiaceae; g__Neoporphyra; s__Neoporphyra haitanensis
ASV_909	0	0	0	0	0	0	0	0	0	0	0	0	0	0	0	0	0	0	0	0	0	3	0	0	d__Eukaryota; p__Rhodophyta; c__Bangiophyceae; o__Bangiales; f__Bangiaceae; g__Neoporphyra; s__Neoporphyra haitanensis
ASV_910	0	0	0	0	0	0	0	0	0	0	0	0	0	1	4	1	4	5	11	11	7	12	5	5	d__Bacteria; p__Cyanobacteria; c__Cyanophyceae; o__Nostocales; f__Calotrichaceae; g__Calothrix; s__Calothrix sp. 336/3
ASV_911	0	0	0	0	0	0	0	0	0	0	0	0	0	2	0	0	0	0	0	0	0	1	0	0	d__Eukaryota; p__Rhodophyta; c__Bangiophyceae; o__Bangiales; f__Bangiaceae; g__Neoporphyra; s__Neoporphyra haitanensis
ASV_912	0	0	0	0	0	0	0	0	0	0	0	0	0	0	0	0	1	2	1	2	1	1	0	2	d__Bacteria; p__Cyanobacteria; c__Cyanophyceae; o__Synechococcales; f__Merismopediaceae; g__Merismopedia; s__Merismopedia tenuissima
ASV_913	0	0	0	0	0	0	0	0	0	0	0	0	0	0	0	0	0	0	0	0	0	0	0	3	d__Eukaryota; p__Rhodophyta; c__Compsopogonophyceae; o__Erythropeltidales; f__Erythrotrichiaceae; g__Erythrotrichia; s__Erythrotrichia carnea
ASV_914	0	0	0	0	0	0	0	0	0	0	0	0	0	0	0	0	0	0	0	0	0	2	0	0	d__Bacteria; p__Cyanobacteria; c__Cyanophyceae; o__Synechococcales; f__Merismopediaceae; g__Merismopedia; s__Merismopedia tenuissima
ASV_915	0	0	0	0	0	0	0	0	0	0	0	0	0	0	0	0	0	0	0	3	0	3	0	0	d__Eukaryota; p__Rhodophyta; c__Bangiophyceae; o__Bangiales; f__Bangiaceae; g__Neoporphyra; s__Neoporphyra haitanensis
ASV_916	0	0	0	0	0	0	0	0	0	0	0	0	0	0	0	0	0	0	0	0	1	1	3	0	d__Eukaryota; p__Rhodophyta; c__Bangiophyceae; o__Bangiales; f__Bangiaceae; g__Neoporphyra; s__Neoporphyra haitanensis
ASV_917	0	0	0	0	0	0	0	0	0	0	0	0	0	0	0	0	0	0	0	0	0	1	0	2	d__Bacteria; p__Cyanobacteria; c__Cyanophyceae; o__Synechococcales; f__Synechococcaceae; g__Dactylococcopsis; s__Dactylococcopsis salina
ASV_918	0	0	0	0	0	0	0	0	0	0	0	0	0	1	1	0	0	0	0	0	0	4	0	0	d__Eukaryota; p__Rhodophyta; c__Bangiophyceae; o__Bangiales; f__Bangiaceae; g__Neoporphyra; s__Neoporphyra haitanensis
ASV_919	0	0	0	0	0	0	0	0	0	0	0	0	0	0	4	2	2	10	3	10	1	7	6	6	d__Eukaryota; p__Rhodophyta; c__Compsopogonophyceae; o__Rhodochaetales; f__Rhodochaetaceae; g__Rhodochaete; s__Rhodochaete parvula
ASV_920	0	0	0	0	0	0	0	0	0	0	0	0	0	1	0	0	0	0	0	2	0	18	8	18	d__Bacteria; p__Cyanobacteria; c__Cyanophyceae; o__Nostocales; f__Calotrichaceae; g__Calothrix; s__Calothrix sp. 336/3
ASV_921	0	0	0	0	0	0	0	0	0	0	0	0	0	0	0	0	0	0	0	0	0	0	0	5	d__Bacteria; p__Cyanobacteria; c__Cyanophyceae; o__Nostocales; f__Calotrichaceae; g__Calothrix; s__Calothrix sp. NIES-3974
ASV_922	0	0	0	0	0	0	0	0	0	0	0	0	0	0	0	0	0	0	0	0	0	1	1	0	d__Bacteria; p__Cyanobacteria; c__Cyanophyceae; o__Nostocales; f__Nostocaceae; g__Anabaena; s__Anabaena sp. WA102
ASV_923	0	0	0	0	0	0	0	0	0	0	0	0	0	1	0	0	0	0	0	1	0	1	1	0	d__Bacteria; p__Cyanobacteria; c__Cyanophyceae; o__Nostocales; f__Tolypothrichaceae; g__Tolypothrix; s__uncultured Tolypothrix sp.
ASV_924	0	0	0	0	0	0	0	0	0	0	0	0	0	0	0	0	0	0	0	2	0	4	0	0	d__Bacteria; p__Cyanobacteria; c__unclassified; o__unclassified; f__unclassified; g__unclassified; s__cyanobacterium endosymbiont of Epithemia turgida
ASV_925	0	0	0	0	0	0	0	0	0	0	0	0	0	0	0	0	0	0	0	1	1	1	0	0	d__Eukaryota; p__Rhodophyta; c__Compsopogonophyceae; o__Rhodochaetales; f__Rhodochaetaceae; g__Rhodochaete; s__Rhodochaete parvula
ASV_926	0	0	0	0	0	0	0	0	0	0	0	0	0	1	0	0	0	0	0	0	0	1	0	0	d__Bacteria; p__Cyanobacteria; c__Cyanophyceae; o__Synechococcales; f__Merismopediaceae; g__Merismopedia; s__Merismopedia tenuissima
ASV_927	0	0	0	0	0	0	0	0	0	0	0	0	0	0	0	0	0	0	0	0	0	3	0	1	d__Eukaryota; p__Rhodophyta; c__Compsopogonophyceae; o__Rhodochaetales; f__Rhodochaetaceae; g__Rhodochaete; s__Rhodochaete parvula
ASV_928	0	0	0	0	0	0	0	0	0	0	0	0	0	0	0	0	0	0	0	0	3	12	2	23	d__Bacteria; p__Cyanobacteria; c__Cyanophyceae; o__Nostocales; f__Calotrichaceae; g__Calothrix; s__Calothrix parasitica
ASV_929	0	0	0	0	0	0	0	0	0	0	0	0	0	1	0	0	0	0	0	0	0	3	1	0	d__Bacteria; p__Cyanobacteria; c__Cyanophyceae; o__Synechococcales; f__Synechococcaceae; g__Synechococcus; s__Synechococcus sp. CB0101
ASV_930	0	0	0	0	0	0	0	0	0	0	0	0	0	0	0	0	0	0	0	0	0	2	0	0	d__Eukaryota; p__Rhodophyta; c__Bangiophyceae; o__Bangiales; f__Bangiaceae; g__Neoporphyra; s__Neoporphyra haitanensis
ASV_931	0	0	0	0	0	0	0	0	0	0	0	0	0	0	1	0	3	1	7	3	3	13	11	15	d__Eukaryota; p__Rhodophyta; c__Compsopogonophyceae; o__Rhodochaetales; f__Rhodochaetaceae; g__Rhodochaete; s__Rhodochaete parvula
ASV_932	0	0	0	0	0	0	0	0	0	0	0	0	0	0	0	0	0	0	0	1	0	10	0	0	d__Eukaryota; p__Rhodophyta; c__Bangiophyceae; o__Bangiales; f__Bangiaceae; g__Neoporphyra; s__Neoporphyra haitanensis
ASV_933	0	0	0	0	0	0	0	0	0	0	0	0	0	1	0	0	0	0	0	0	0	2	0	0	d__Eukaryota; p__Rhodophyta; c__Bangiophyceae; o__Bangiales; f__Bangiaceae; g__Neoporphyra; s__Neoporphyra haitanensis
ASV_934	0	0	0	0	0	0	0	0	0	0	0	0	0	1	0	0	0	1	1	1	0	3	5	0	d__Bacteria; p__Cyanobacteria; c__Cyanophyceae; o__Nostocales; f__Calotrichaceae; g__Calothrix; s__Calothrix parasitica
ASV_935	0	0	0	0	0	0	0	0	0	0	0	0	0	0	1	0	0	0	0	0	0	0	0	5	d__Eukaryota; p__Rhodophyta; c__Bangiophyceae; o__Bangiales; f__Bangiaceae; g__Neoporphyra; s__Neoporphyra haitanensis
ASV_936	0	0	0	0	0	0	0	0	0	0	0	0	0	0	0	0	0	0	0	0	0	4	0	0	d__Eukaryota; p__Rhodophyta; c__Bangiophyceae; o__Bangiales; f__Bangiaceae; g__Neoporphyra; s__Neoporphyra haitanensis
ASV_937	0	0	0	0	0	0	0	0	0	0	0	0	0	0	0	0	0	0	0	0	0	2	0	0	d__Bacteria; p__Cyanobacteria; c__Cyanophyceae; o__Synechococcales; f__Merismopediaceae; g__Merismopedia; s__Merismopedia tenuissima
ASV_938	0	0	0	0	0	0	0	0	0	0	0	0	0	0	0	0	0	0	1	0	0	4	0	0	d__Bacteria; p__Cyanobacteria; c__Cyanophyceae; o__Synechococcales; f__Trichocoleusaceae; g__Trichocoleus; s__Trichocoleus desertorum
ASV_939	0	0	0	0	0	0	0	0	0	0	0	0	0	0	0	0	0	0	0	0	0	5	0	0	d__Eukaryota; p__Rhodophyta; c__Bangiophyceae; o__Bangiales; f__Bangiaceae; g__Neoporphyra; s__Neoporphyra haitanensis
ASV_940	0	0	0	0	0	0	0	0	0	0	0	0	0	0	0	0	0	0	0	2	0	6	0	0	d__Eukaryota; p__Rhodophyta; c__Bangiophyceae; o__Bangiales; f__Bangiaceae; g__Neoporphyra; s__Neoporphyra haitanensis
ASV_941	0	0	0	0	0	0	0	0	0	0	0	0	0	1	0	0	0	1	0	0	0	1	2	0	d__Eukaryota; p__Rhodophyta; c__Compsopogonophyceae; o__Rhodochaetales; f__Rhodochaetaceae; g__Rhodochaete; s__Rhodochaete parvula
ASV_942	0	0	0	0	0	0	0	0	0	0	0	0	0	0	0	0	0	0	0	0	0	2	0	0	d__Bacteria; p__Cyanobacteria; c__Cyanophyceae; o__Nostocales; f__Calotrichaceae; g__Calothrix; s__Calothrix parasitica
ASV_943	0	0	0	0	0	0	0	0	0	0	0	0	0	0	0	0	0	0	0	0	0	4	0	0	d__Bacteria; p__Cyanobacteria; c__Cyanophyceae; o__Synechococcales; f__Prochlorotrichaceae; g__Nodosilinea; s__Nodosilinea sp. Rehakova 1960/20
ASV_944	0	0	0	0	0	0	0	0	0	0	0	0	0	0	56	199	91	30	72	7	48	12	8	11	d__Eukaryota; p__Rhodophyta; c__Bangiophyceae; o__Bangiales; f__Bangiaceae; g__Neoporphyra; s__Neoporphyra haitanensis
ASV_945	0	0	0	0	0	0	0	0	0	0	0	0	0	0	0	0	0	0	0	0	0	0	0	3	d__Bacteria; p__Cyanobacteria; c__Cyanophyceae; o__Synechococcales; f__Merismopediaceae; g__Merismopedia; s__Merismopedia tenuissima
ASV_946	0	0	0	0	0	0	0	0	0	0	0	0	0	1	0	0	0	0	0	0	0	2	2	0	d__Eukaryota; p__Rhodophyta; c__Bangiophyceae; o__Bangiales; f__Bangiaceae; g__Neoporphyra; s__Neoporphyra haitanensis
ASV_947	0	0	0	0	0	0	0	0	0	0	0	0	0	0	0	0	0	0	0	0	0	3	0	0	d__Eukaryota; p__Rhodophyta; c__Bangiophyceae; o__Bangiales; f__Bangiaceae; g__Neoporphyra; s__Neoporphyra haitanensis
ASV_948	0	0	0	0	0	0	0	0	0	0	0	0	0	0	0	0	0	0	0	0	0	4	0	0	d__Eukaryota; p__Rhodophyta; c__Compsopogonophyceae; o__Rhodochaetales; f__Rhodochaetaceae; g__Rhodochaete; s__Rhodochaete parvula
ASV_949	0	0	0	0	0	0	0	0	0	0	0	0	0	0	0	0	0	0	0	0	0	3	0	0	d__Bacteria; p__Cyanobacteria; c__Cyanophyceae; o__Synechococcales; f__Merismopediaceae; g__Merismopedia; s__Merismopedia tenuissima
ASV_950	0	0	0	0	0	0	0	0	0	0	0	0	0	0	0	0	0	0	1	0	0	1	3	0	d__Bacteria; p__Cyanobacteria; c__Cyanophyceae; o__Synechococcales; f__Synechococcaceae; g__Synechococcus; s__Synechococcus sp. CB0101
ASV_951	0	0	0	0	0	0	0	0	0	0	0	0	0	0	3	0	0	0	0	0	0	11	0	1	d__Eukaryota; p__Rhodophyta; c__Bangiophyceae; o__Bangiales; f__Bangiaceae; g__Neoporphyra; s__Neoporphyra haitanensis
ASV_952	0	0	0	0	0	0	0	0	0	0	0	0	0	0	1	0	0	0	1	1	0	1	0	0	d__Bacteria; p__Cyanobacteria; c__Cyanophyceae; o__Synechococcales; f__Merismopediaceae; g__Merismopedia; s__Merismopedia tenuissima
ASV_953	0	0	0	0	0	0	0	0	0	0	0	0	0	0	0	0	0	0	0	0	0	24	1	65	d__Bacteria; p__Cyanobacteria; c__Cyanophyceae; o__Synechococcales; f__Synechococcaceae; g__Synechococcus; s__Synechococcus sp. 1002
ASV_954	0	0	0	0	0	0	0	0	0	0	0	0	0	2	1	0	0	0	0	4	0	6	0	4	d__Eukaryota; p__Rhodophyta; c__Bangiophyceae; o__Bangiales; f__Bangiaceae; g__Neoporphyra; s__Neoporphyra haitanensis
ASV_955	0	0	0	0	0	0	0	0	0	0	0	0	0	0	0	0	0	0	0	0	0	2	0	0	d__Eukaryota; p__Rhodophyta; c__Bangiophyceae; o__Bangiales; f__Bangiaceae; g__Neoporphyra; s__Neoporphyra haitanensis
ASV_956	0	0	0	0	0	0	0	0	0	0	0	0	0	0	0	0	0	0	0	0	0	1	1	0	d__Eukaryota; p__Rhodophyta; c__Compsopogonophyceae; o__Rhodochaetales; f__Rhodochaetaceae; g__Rhodochaete; s__Rhodochaete parvula
ASV_957	0	0	0	0	0	0	0	0	0	0	0	0	0	0	0	0	0	0	0	1	0	7	0	0	d__Bacteria; p__Cyanobacteria; c__Cyanophyceae; o__Synechococcales; f__Merismopediaceae; g__Merismopedia; s__Merismopedia tenuissima
ASV_958	0	0	0	0	0	0	0	0	0	0	0	0	0	0	0	0	0	1	0	0	0	1	1	0	d__Bacteria; p__Cyanobacteria; c__Cyanophyceae; o__Nostocales; f__Calotrichaceae; g__Calothrix; s__Calothrix sp. 336/3
ASV_959	0	0	0	0	0	0	0	0	0	0	0	0	0	0	0	0	0	0	0	0	0	3	0	0	d__Eukaryota; p__Rhodophyta; c__Bangiophyceae; o__Bangiales; f__Bangiaceae; g__Neoporphyra; s__Neoporphyra haitanensis
ASV_960	0	0	0	0	0	0	0	0	0	0	0	0	0	0	0	0	0	0	0	0	0	0	0	3	d__Bacteria; p__Cyanobacteria; c__Cyanophyceae; o__Synechococcales; f__Synechococcaceae; g__Synechococcus; s__Synechococcus sp. CB0101
ASV_961	0	0	0	0	0	0	0	0	0	0	0	0	0	0	0	0	0	0	0	0	0	9	0	0	d__Eukaryota; p__Rhodophyta; c__Bangiophyceae; o__Bangiales; f__Bangiaceae; g__Neoporphyra; s__Neoporphyra haitanensis
ASV_962	0	0	0	0	0	0	0	0	0	0	0	0	0	2	9	0	0	0	16	6	6	68	17	55	d__Bacteria; p__Cyanobacteria; c__Cyanophyceae; o__Nostocales; f__Nostocaceae; g__Cylindrospermum; s__Cylindrospermum stagnale
ASV_963	0	0	0	0	0	0	0	0	0	0	0	0	0	0	0	0	0	0	0	1	0	13	0	0	d__Eukaryota; p__Rhodophyta; c__Bangiophyceae; o__Bangiales; f__Bangiaceae; g__Neoporphyra; s__Neoporphyra haitanensis
ASV_964	0	0	0	0	0	0	0	0	0	0	0	0	0	0	0	0	0	0	0	1	0	2	1	0	d__Bacteria; p__Cyanobacteria; c__Cyanophyceae; o__Nostocales; f__Nostocaceae; g__Anabaena; s__Anabaena sp. WA102
ASV_965	0	0	0	0	0	0	0	0	0	0	0	0	0	0	0	0	0	0	0	0	0	4	0	0	d__Bacteria; p__Cyanobacteria; c__Cyanophyceae; o__Nostocales; f__Calotrichaceae; g__Calothrix; s__Calothrix brevissima
ASV_966	0	0	0	0	0	0	0	0	0	0	0	0	0	0	0	0	0	0	0	1	0	0	1	10	d__Eukaryota; p__Rhodophyta; c__Compsopogonophyceae; o__Rhodochaetales; f__Rhodochaetaceae; g__Rhodochaete; s__Rhodochaete parvula
ASV_967	0	0	0	0	0	0	0	0	0	0	0	0	0	0	0	0	0	0	0	0	0	2	0	0	d__Eukaryota; p__Rhodophyta; c__Bangiophyceae; o__Bangiales; f__Bangiaceae; g__Neoporphyra; s__Neoporphyra haitanensis
ASV_968	0	0	0	0	0	0	0	0	0	0	0	0	0	1	0	0	0	0	0	1	0	5	0	0	d__Eukaryota; p__Rhodophyta; c__Bangiophyceae; o__Bangiales; f__Bangiaceae; g__Neoporphyra; s__Neoporphyra haitanensis
ASV_969	0	0	0	0	0	0	0	0	0	0	0	0	0	0	0	0	0	0	0	0	0	2	2	2	d__Eukaryota; p__Rhodophyta; c__Bangiophyceae; o__Bangiales; f__Bangiaceae; g__Neoporphyra; s__Neoporphyra haitanensis
ASV_970	0	0	0	0	0	0	0	0	0	0	0	0	0	0	1	0	0	0	0	1	0	3	8	3	d__Eukaryota; p__Rhodophyta; c__Compsopogonophyceae; o__Rhodochaetales; f__Rhodochaetaceae; g__Rhodochaete; s__Rhodochaete parvula
ASV_971	0	0	0	0	0	0	0	0	0	0	0	0	0	0	0	0	0	0	0	0	0	3	0	0	d__Eukaryota; p__Chlorophyta; c__Chlorophyceae; o__Chlamydomonadales; f__Asteromonadaceae; g__Halochlorella; s__Halochlorella rubescens
ASV_972	0	0	0	0	0	0	0	0	0	0	0	0	0	0	0	0	0	0	0	0	0	2	0	0	d__Eukaryota; p__Rhodophyta; c__Bangiophyceae; o__Bangiales; f__Bangiaceae; g__Neoporphyra; s__Neoporphyra haitanensis
ASV_973	0	0	0	0	0	0	0	0	0	0	0	0	0	0	1	0	1	3	0	1	0	1	1	1	d__Eukaryota; p__Rhodophyta; c__Compsopogonophyceae; o__Rhodochaetales; f__Rhodochaetaceae; g__Rhodochaete; s__Rhodochaete parvula
ASV_974	0	0	0	0	0	0	0	0	0	0	0	0	0	0	0	0	0	0	0	1	0	3	0	0	d__Eukaryota; p__Rhodophyta; c__Bangiophyceae; o__Bangiales; f__Bangiaceae; g__Neoporphyra; s__Neoporphyra haitanensis
ASV_975	0	0	0	0	0	0	0	0	0	0	0	0	0	0	2	0	1	0	4	15	9	4	5	59	d__Eukaryota; p__Rhodophyta; c__Bangiophyceae; o__Bangiales; f__Bangiaceae; g__Neoporphyra; s__Neoporphyra haitanensis
ASV_976	0	0	0	0	0	0	0	0	0	0	0	0	0	0	0	0	0	0	0	0	0	5	0	0	d__Eukaryota; p__Rhodophyta; c__Bangiophyceae; o__Bangiales; f__Bangiaceae; g__Neoporphyra; s__Neoporphyra haitanensis
ASV_977	0	0	0	0	0	0	0	0	0	0	0	0	0	0	0	0	0	0	0	0	0	3	1	0	d__Bacteria; p__Cyanobacteria; c__Cyanophyceae; o__Synechococcales; f__Synechococcaceae; g__Thermosynechococcus; s__Thermosynechococcus sp. NK55a
ASV_978	0	0	0	0	0	0	0	0	0	0	0	0	0	9	0	0	0	0	0	0	0	3	6	1	d__Bacteria; p__Cyanobacteria; c__Cyanophyceae; o__Nostocales; f__Nostocaceae; g__Anabaena; s__Anabaena sp. WA102
ASV_979	0	0	0	0	0	0	0	0	0	0	0	0	0	0	0	0	0	0	0	0	0	3	0	0	d__Bacteria; p__Cyanobacteria; c__Cyanophyceae; o__Synechococcales; f__Synechococcaceae; g__Cyanobium; s__Cyanobium gracile
ASV_980	0	0	0	0	0	0	0	0	0	0	0	0	0	0	0	0	0	0	0	4	0	16	0	0	d__Eukaryota; p__Rhodophyta; c__Bangiophyceae; o__Bangiales; f__Bangiaceae; g__Neoporphyra; s__Neoporphyra haitanensis
ASV_981	0	0	0	0	0	0	0	0	0	0	0	0	0	2	0	0	0	0	0	1	0	5	0	0	d__Eukaryota; p__Rhodophyta; c__Bangiophyceae; o__Bangiales; f__Bangiaceae; g__Neoporphyra; s__Neoporphyra haitanensis
ASV_982	0	0	0	0	0	0	0	0	0	0	0	0	0	5	49	40	20	33	16	16	18	3	4	64	d__Eukaryota; p__Rhodophyta; c__Compsopogonophyceae; o__Rhodochaetales; f__Rhodochaetaceae; g__Rhodochaete; s__Rhodochaete parvula
ASV_983	0	0	0	0	0	0	0	0	0	0	0	0	0	1	0	0	0	0	0	0	0	1	0	0	d__Eukaryota; p__Rhodophyta; c__Bangiophyceae; o__Bangiales; f__Bangiaceae; g__Neoporphyra; s__Neoporphyra haitanensis
ASV_984	0	0	0	0	0	0	0	0	0	0	0	0	0	0	0	0	0	0	4	0	0	5	4	0	d__Bacteria; p__Cyanobacteria; c__Cyanophyceae; o__Synechococcales; f__Synechococcaceae; g__Synechococcus; s__Synechococcus sp. CB0101
ASV_985	0	0	0	0	0	0	0	0	0	0	0	0	0	0	2	0	0	0	2	1	1	15	1	11	d__Bacteria; p__Cyanobacteria; c__Cyanophyceae; o__Synechococcales; f__Synechococcaceae; g__Synechococcus; s__Synechococcus sp. CB0101
ASV_986	0	0	0	0	0	0	0	0	0	0	0	0	0	0	0	0	0	0	0	0	0	2	0	0	d__Eukaryota; p__Rhodophyta; c__Bangiophyceae; o__Bangiales; f__Bangiaceae; g__Neoporphyra; s__Neoporphyra haitanensis
ASV_987	0	0	0	0	0	0	0	0	0	0	0	0	0	0	0	0	0	0	0	0	0	1	0	1	d__Eukaryota; p__Rhodophyta; c__Compsopogonophyceae; o__Rhodochaetales; f__Rhodochaetaceae; g__Rhodochaete; s__Rhodochaete parvula
ASV_988	0	0	0	0	0	0	0	0	0	0	0	0	0	1	0	0	0	0	0	0	0	3	5	0	d__Bacteria; p__Cyanobacteria; c__Cyanophyceae; o__Nostocales; f__Nostocaceae; g__Anabaena; s__Anabaena sp. WA102
ASV_989	0	0	0	0	0	0	0	0	0	0	0	0	0	0	0	0	0	0	0	0	0	3	0	0	d__Bacteria; p__Cyanobacteria; c__Cyanophyceae; o__Nostocales; f__Rivulariaceae; g__Rivularia; s__Rivularia sp. PCC 7116
ASV_990	0	0	0	0	0	0	0	0	0	0	0	0	0	0	0	0	1	0	0	0	0	1	0	3	d__Bacteria; p__Cyanobacteria; c__Cyanophyceae; o__Synechococcales; f__Synechococcaceae; g__Cyanobium; s__Cyanobium gracile
ASV_991	0	0	0	0	0	0	0	0	0	0	0	0	0	0	0	0	0	0	0	0	0	2	0	0	d__Eukaryota; p__Rhodophyta; c__Bangiophyceae; o__Bangiales; f__Bangiaceae; g__Neoporphyra; s__Neoporphyra haitanensis
ASV_992	0	0	0	0	0	0	0	0	0	0	0	0	0	0	0	0	0	1	0	0	0	1	0	0	d__Eukaryota; p__Rhodophyta; c__Compsopogonophyceae; o__Rhodochaetales; f__Rhodochaetaceae; g__Rhodochaete; s__Rhodochaete parvula
ASV_993	0	0	0	0	0	0	0	0	0	0	0	0	0	0	0	0	0	0	0	0	0	3	0	0	d__Bacteria; p__Cyanobacteria; c__Cyanophyceae; o__Synechococcales; f__Merismopediaceae; g__Merismopedia; s__Merismopedia tenuissima
ASV_994	0	0	0	0	0	0	0	0	0	0	0	0	0	1	0	0	0	0	0	1	0	6	0	0	d__Eukaryota; p__Rhodophyta; c__Bangiophyceae; o__Bangiales; f__Bangiaceae; g__Neoporphyra; s__Neoporphyra haitanensis
ASV_995	0	0	0	0	0	0	0	0	0	0	0	0	0	0	1	0	0	0	0	1	0	3	3	0	d__Eukaryota; p__Rhodophyta; c__Compsopogonophyceae; o__Rhodochaetales; f__Rhodochaetaceae; g__Rhodochaete; s__Rhodochaete parvula
ASV_996	0	0	0	0	0	0	0	0	0	0	0	0	0	0	0	0	0	0	0	0	0	3	0	0	d__Eukaryota; p__Rhodophyta; c__Bangiophyceae; o__Bangiales; f__Bangiaceae; g__Neoporphyra; s__Neoporphyra haitanensis
ASV_997	0	0	0	0	0	0	0	0	0	0	0	0	0	0	0	0	0	0	0	0	0	2	2	0	d__Bacteria; p__Cyanobacteria; c__Cyanophyceae; o__Nostocales; f__Calotrichaceae; g__Calothrix; s__Calothrix sp. PCC 7507
ASV_998	0	0	0	0	0	0	0	0	0	0	0	0	0	0	0	0	0	0	0	0	0	2	0	0	d__Eukaryota; p__Rhodophyta; c__Bangiophyceae; o__Bangiales; f__Bangiaceae; g__Neoporphyra; s__Neoporphyra haitanensis
ASV_999	0	0	0	0	0	0	0	0	0	0	0	0	0	1	0	0	0	0	0	0	0	1	0	0	d__Eukaryota; p__Rhodophyta; c__Bangiophyceae; o__Bangiales; f__Bangiaceae; g__Neoporphyra; s__Neoporphyra haitanensis
ASV_1000	0	0	0	0	0	0	0	0	0	0	0	0	0	0	0	0	0	0	0	0	0	0	0	8	d__Bacteria; p__Cyanobacteria; c__unclassified; o__unclassified; f__unclassified; g__unclassified; s__uncultured cyanobacterium
ASV_1001	0	0	0	0	0	0	0	0	0	0	0	0	0	0	0	0	0	0	0	0	0	3	0	0	d__Bacteria; p__Cyanobacteria; c__Cyanophyceae; o__Oscillatoriales; f__Microcoleaceae; g__Microcoleus; s__Microcoleus sp. PCC 7113
ASV_1002	0	0	0	0	0	0	0	0	0	0	0	0	0	0	0	0	0	0	0	2	0	2	0	0	d__Eukaryota; p__Rhodophyta; c__Bangiophyceae; o__Bangiales; f__Bangiaceae; g__Neoporphyra; s__Neoporphyra haitanensis
ASV_1003	0	0	0	0	0	0	0	0	0	0	0	0	0	0	0	0	0	0	0	0	0	1	0	1	d__Bacteria; p__Cyanobacteria; c__Cyanophyceae; o__Nostocales; f__Nostocaceae; g__Nostoc; s__uncultured Nostoc sp.
ASV_1004	0	0	0	0	0	0	0	0	0	0	0	0	0	1	0	0	0	0	0	0	0	7	0	0	d__Eukaryota; p__Rhodophyta; c__Bangiophyceae; o__Bangiales; f__Bangiaceae; g__Neoporphyra; s__Neoporphyra haitanensis
ASV_1005	0	0	0	0	0	0	0	0	0	0	0	0	0	0	0	1	0	0	0	0	0	4	0	2	d__Bacteria; p__Cyanobacteria; c__Cyanophyceae; o__Synechococcales; f__Prochlorotrichaceae; g__Nodosilinea; s__Nodosilinea sp. Rehakova 1960/20
ASV_1006	0	0	0	0	0	0	0	0	0	0	0	0	0	0	0	0	0	0	0	0	0	0	0	3	d__Bacteria; p__Cyanobacteria; c__Cyanophyceae; o__Synechococcales; f__Prochlorotrichaceae; g__Nodosilinea; s__Nodosilinea epilithica
ASV_1007	0	0	0	0	0	0	0	0	0	0	0	0	0	0	0	0	0	0	0	3	0	2	0	0	d__Eukaryota; p__Rhodophyta; c__Compsopogonophyceae; o__Rhodochaetales; f__Rhodochaetaceae; g__Rhodochaete; s__Rhodochaete parvula
ASV_1008	0	0	0	0	0	0	0	0	0	0	0	0	0	0	0	0	0	0	0	0	2	1	0	0	d__Eukaryota; p__Miozoa; c__Dinophyceae; o__Dinophysiales; f__Dinophysiaceae; g__Dinophysis; s__Dinophysis fortii
ASV_1009	0	0	0	0	0	0	0	0	0	0	0	0	0	2	0	0	0	0	0	0	0	10	0	0	d__Eukaryota; p__Rhodophyta; c__Bangiophyceae; o__Bangiales; f__Bangiaceae; g__Neoporphyra; s__Neoporphyra haitanensis
ASV_1010	0	0	0	0	0	0	0	0	0	0	0	0	0	0	0	0	0	0	0	0	0	3	0	0	d__Eukaryota; p__Rhodophyta; c__Bangiophyceae; o__Bangiales; f__Bangiaceae; g__Neoporphyra; s__Neoporphyra haitanensis
ASV_1011	0	0	0	0	0	0	0	0	0	0	0	0	0	0	0	0	0	0	0	0	0	2	1	1	d__Bacteria; p__Cyanobacteria; c__Cyanophyceae; o__Nostocales; f__Nostocaceae; g__Camptylonemopsis; s__Camptylonemopsis sp. 04241-00001
ASV_1012	0	0	0	0	0	0	0	0	0	0	0	0	0	0	0	0	0	0	0	0	5	0	0	3	d__Bacteria; p__Cyanobacteria; c__Cyanophyceae; o__Oscillatoriales; f__uncultured Oscillatoriales cyanobacterium; g__uncultured Oscillatoriales cyanobacterium; s__uncultured Oscillatoriales cyanobacterium
ASV_1013	0	0	0	0	0	0	0	0	0	0	0	0	0	0	0	0	0	0	1	0	1	1	0	3	d__Bacteria; p__Cyanobacteria; c__Cyanophyceae; o__Nostocales; f__Calotrichaceae; g__Calothrix; s__Calothrix sp. 336/3
ASV_1014	0	0	0	0	0	0	0	0	0	0	0	0	0	0	3	0	2	1	0	0	2	1	0	0	d__Bacteria; p__Cyanobacteria; c__Cyanophyceae; o__Synechococcales; f__Synechococcaceae; g__Thermosynechococcus; s__Thermosynechococcus sp. NK55a
ASV_1015	0	0	0	0	0	0	0	0	0	0	0	0	0	0	0	0	0	0	0	0	0	2	0	0	d__Eukaryota; p__Rhodophyta; c__Bangiophyceae; o__Bangiales; f__Bangiaceae; g__Neoporphyra; s__Neoporphyra haitanensis
ASV_1016	0	0	0	0	0	0	0	0	0	0	0	0	0	0	0	0	0	0	0	0	0	3	0	0	d__Bacteria; p__Cyanobacteria; c__Cyanophyceae; o__Synechococcales; f__Synechococcaceae; g__Synechococcus; s__Synechococcus sp. CB0101
ASV_1017	0	0	0	0	0	0	0	0	0	0	0	0	0	0	0	0	0	0	0	0	0	3	0	0	d__Eukaryota; p__Miozoa; c__Dinophyceae; o__Dinophysiales; f__Dinophysiaceae; g__Dinophysis; s__Dinophysis acuta
ASV_1018	0	0	0	0	0	0	0	0	0	0	0	0	0	16	8	0	0	0	0	13	28	213	195	59	d__Eukaryota; p__Rhodophyta; c__Compsopogonophyceae; o__Rhodochaetales; f__Rhodochaetaceae; g__Rhodochaete; s__Rhodochaete parvula
ASV_1019	0	0	0	0	0	0	0	0	0	0	0	0	0	4	8	0	1	1	6	1	17	1	1	26	d__Bacteria; p__Cyanobacteria; c__Cyanophyceae; o__Nostocales; f__Aphanizomenonaceae; g__Dolichospermum; s__Dolichospermum compactum
ASV_1020	0	0	0	0	0	0	0	0	0	0	0	0	0	0	0	0	0	0	0	0	0	2	0	0	d__Eukaryota; p__Miozoa; c__Dinophyceae; o__Dinophysiales; f__Dinophysiaceae; g__Dinophysis; s__Dinophysis fortii
ASV_1021	0	0	0	0	0	0	0	0	0	0	0	0	0	0	0	0	0	0	0	0	0	3	0	0	d__Eukaryota; p__Rhodophyta; c__Bangiophyceae; o__Bangiales; f__Bangiaceae; g__Neoporphyra; s__Neoporphyra haitanensis
ASV_1022	0	0	0	0	0	0	0	0	0	0	0	0	0	0	0	0	0	0	0	0	0	2	0	1	d__Bacteria; p__Cyanobacteria; c__Cyanophyceae; o__Nostocales; f__Calotrichaceae; g__Calothrix; s__Calothrix parasitica
ASV_1023	0	0	0	0	0	0	0	0	0	0	0	0	0	0	0	0	0	0	0	0	0	4	0	0	d__Bacteria; p__Cyanobacteria; c__Cyanophyceae; o__Synechococcales; f__Merismopediaceae; g__Merismopedia; s__Merismopedia tenuissima
ASV_1024	0	0	0	0	0	0	0	0	0	0	0	0	0	0	0	0	0	0	0	0	0	2	0	0	d__Eukaryota; p__Rhodophyta; c__Bangiophyceae; o__Bangiales; f__Bangiaceae; g__Neoporphyra; s__Neoporphyra haitanensis
ASV_1025	0	0	0	0	0	0	0	0	0	0	0	0	0	0	0	0	0	0	0	0	0	2	0	0	d__Eukaryota; p__Rhodophyta; c__Bangiophyceae; o__Bangiales; f__Bangiaceae; g__Neoporphyra; s__Neoporphyra haitanensis
ASV_1026	0	0	0	0	0	0	0	0	0	0	0	0	0	0	0	0	0	0	0	0	0	2	0	0	d__Eukaryota; p__Rhodophyta; c__Bangiophyceae; o__Bangiales; f__Bangiaceae; g__Neoporphyra; s__Neoporphyra haitanensis
ASV_1027	0	0	0	0	0	0	0	0	0	0	0	0	0	0	1	0	0	0	4	0	0	2	1	1	d__Bacteria; p__Cyanobacteria; c__Cyanophyceae; o__Nostocales; f__Calotrichaceae; g__Calothrix; s__Calothrix sp. 336/3
ASV_1028	0	0	0	0	0	0	0	0	0	0	0	0	0	0	0	0	0	0	1	0	0	2	0	1	d__Eukaryota; p__Rhodophyta; c__Compsopogonophyceae; o__Erythropeltidales; f__Erythrotrichiaceae; g__Erythrotrichia; s__Erythrotrichia sp. ARS-2011
ASV_1029	0	0	0	0	0	0	0	0	0	0	0	0	0	1	0	0	0	0	0	1	0	2	0	0	d__Eukaryota; p__Rhodophyta; c__Bangiophyceae; o__Bangiales; f__Bangiaceae; g__Neoporphyra; s__Neoporphyra haitanensis
ASV_1030	0	0	0	0	0	0	0	0	0	0	0	0	0	8	1	0	0	0	4	2	0	0	1	30	d__Eukaryota; p__Chlorophyta; c__Chlorophyceae; o__Chlamydomonadales; f__Dunaliellaceae; g__Hafniomonas; s__Hafniomonas laevis
ASV_1031	0	0	0	0	0	0	0	0	0	0	0	0	0	0	0	0	0	0	0	3	3	4	0	2	d__Bacteria; p__Cyanobacteria; c__Cyanophyceae; o__Nostocales; f__Calotrichaceae; g__Calothrix; s__Calothrix sp. 336/3
ASV_1032	0	0	0	0	0	0	0	0	0	0	0	0	0	0	0	0	0	0	0	0	0	3	0	0	d__Eukaryota; p__Rhodophyta; c__Bangiophyceae; o__Bangiales; f__Bangiaceae; g__Neoporphyra; s__Neoporphyra haitanensis
ASV_1033	0	0	0	0	0	0	0	0	0	0	0	0	0	0	0	0	0	0	0	3	0	16	0	0	d__Eukaryota; p__Rhodophyta; c__Bangiophyceae; o__Bangiales; f__Bangiaceae; g__Neoporphyra; s__Neoporphyra haitanensis
ASV_1034	0	0	0	0	0	0	0	0	0	0	0	0	0	0	0	0	0	0	0	0	0	26	5	1	d__Bacteria; p__Cyanobacteria; c__Cyanophyceae; o__Nostocales; f__Nostocaceae; g__Nostoc; s__uncultured Nostoc sp.
ASV_1035	0	0	0	0	0	0	0	0	0	0	0	0	0	0	0	0	0	0	0	0	0	0	0	3	d__Bacteria; p__Cyanobacteria; c__Cyanophyceae; o__Synechococcales; f__Synechococcaceae; g__Synechococcus; s__Synechococcus sp. 1002
ASV_1036	0	0	0	0	0	0	0	0	0	0	0	0	0	1	0	0	0	0	0	0	0	1	0	1	d__Bacteria; p__Cyanobacteria; c__Cyanophyceae; o__Synechococcales; f__Synechococcaceae; g__Synechococcus; s__Synechococcus sp. CB0101
ASV_1037	0	0	0	0	0	0	0	0	0	0	0	0	0	0	0	0	0	0	2	0	2	5	3	3	d__Bacteria; p__Cyanobacteria; c__Cyanophyceae; o__Nostocales; f__Calotrichaceae; g__Calothrix; s__Calothrix parasitica
ASV_1038	0	0	0	0	0	0	0	0	0	0	0	0	0	0	0	0	0	0	0	0	0	5	0	0	d__Eukaryota; p__Rhodophyta; c__Bangiophyceae; o__Bangiales; f__Bangiaceae; g__Neoporphyra; s__Neoporphyra haitanensis
ASV_1039	0	0	0	0	0	0	0	0	0	0	0	0	0	2	0	0	0	0	0	1	0	1	1	0	d__Eukaryota; p__Rhodophyta; c__Compsopogonophyceae; o__Rhodochaetales; f__Rhodochaetaceae; g__Rhodochaete; s__Rhodochaete parvula
ASV_1040	0	0	0	0	0	0	0	0	0	0	0	0	0	0	0	0	0	0	0	0	0	2	0	3	d__Bacteria; p__Cyanobacteria; c__Cyanophyceae; o__Chroococcidiopsidales; f__Chroococcidiopsidaceae; g__Chroococcidiopsis; s__uncultured Chroococcidiopsis sp.
ASV_1041	0	0	0	0	0	0	0	0	0	0	0	0	0	0	0	0	0	0	0	0	0	4	0	0	d__Bacteria; p__Cyanobacteria; c__Cyanophyceae; o__Synechococcales; f__Leptolyngbyaceae; g__Leptolyngbya; s__Leptolyngbya sp. Uher2000/2452
ASV_1042	0	0	0	0	0	0	0	0	0	0	0	0	0	0	0	0	0	0	0	0	0	4	0	0	d__Eukaryota; p__Rhodophyta; c__Bangiophyceae; o__Bangiales; f__Bangiaceae; g__Neoporphyra; s__Neoporphyra haitanensis
ASV_1043	0	0	0	0	0	0	0	0	0	0	0	0	0	0	0	0	0	0	0	0	0	2	0	0	d__Eukaryota; p__Rhodophyta; c__Bangiophyceae; o__Bangiales; f__Bangiaceae; g__Neoporphyra; s__Neoporphyra haitanensis
ASV_1044	0	0	0	0	0	0	0	0	0	0	0	0	0	0	0	0	0	0	0	0	0	4	0	0	d__Bacteria; p__Cyanobacteria; c__Cyanophyceae; o__Synechococcales; f__Merismopediaceae; g__Merismopedia; s__Merismopedia tenuissima
ASV_1045	0	0	0	0	0	0	0	0	0	0	0	0	0	0	0	0	0	0	0	2	0	1	0	1	d__Eukaryota; p__Rhodophyta; c__Bangiophyceae; o__Bangiales; f__Bangiaceae; g__Neoporphyra; s__Neoporphyra haitanensis
ASV_1046	0	0	0	0	0	0	0	0	0	0	0	0	0	0	2	0	0	0	1	1	0	13	2	0	d__Bacteria; p__Cyanobacteria; c__Cyanophyceae; o__Synechococcales; f__Prochlorotrichaceae; g__Nodosilinea; s__Nodosilinea epilithica
ASV_1047	0	0	0	0	0	0	0	0	0	0	0	0	0	0	0	0	0	0	0	0	0	2	0	0	d__Eukaryota; p__Cryptista; c__Cryptophyceae; o__Cryptomonadales; f__Cryptomonadaceae; g__Cryptomonas; s__Cryptomonas sp. Sinjeong 080610A
ASV_1048	0	0	0	0	0	0	0	0	0	0	0	0	0	0	0	0	0	0	0	1	0	1	0	0	d__Bacteria; p__Cyanobacteria; c__Cyanophyceae; o__Nostocales; f__Calotrichaceae; g__Calothrix; s__Calothrix sp. PCC 7507
ASV_1049	0	0	0	0	0	0	0	0	0	0	0	0	0	1	0	0	0	0	0	0	0	0	0	3	d__Bacteria; p__Cyanobacteria; c__Cyanophyceae; o__Nostocales; f__Tolypothrichaceae; g__Tolypothrix; s__uncultured Tolypothrix sp.
ASV_1050	0	0	0	0	0	0	0	0	0	0	0	0	0	0	0	0	0	0	0	0	0	2	0	0	d__Eukaryota; p__Rhodophyta; c__Compsopogonophyceae; o__Rhodochaetales; f__Rhodochaetaceae; g__Rhodochaete; s__Rhodochaete parvula
ASV_1051	0	0	0	0	0	0	0	0	0	0	0	0	0	0	0	0	0	0	0	2	0	1	0	0	d__Eukaryota; p__Rhodophyta; c__Bangiophyceae; o__Bangiales; f__Bangiaceae; g__Neoporphyra; s__Neoporphyra haitanensis
ASV_1052	0	0	0	0	0	0	0	0	0	0	0	0	0	0	0	0	0	0	0	0	0	3	0	0	d__Bacteria; p__Cyanobacteria; c__Cyanophyceae; o__Nostocales; f__Nostocaceae; g__Nostoc; s__Nostoc sp.
ASV_1053	0	0	0	0	0	0	0	0	0	0	0	0	0	0	0	0	0	0	0	1	0	7	0	0	d__Eukaryota; p__Rhodophyta; c__Bangiophyceae; o__Bangiales; f__Bangiaceae; g__Neoporphyra; s__Neoporphyra haitanensis
ASV_1054	0	0	0	0	0	0	0	0	0	0	0	0	0	1	0	0	0	0	0	1	0	2	0	0	d__Bacteria; p__Cyanobacteria; c__Cyanophyceae; o__Synechococcales; f__Merismopediaceae; g__Merismopedia; s__Merismopedia tenuissima
ASV_1055	0	0	0	0	0	0	0	0	0	0	0	0	0	0	0	0	0	0	0	0	0	2	0	0	d__Eukaryota; p__Miozoa; c__Dinophyceae; o__Dinophysiales; f__Dinophysiaceae; g__Dinophysis; s__Dinophysis acuta
ASV_1056	0	0	0	0	0	0	0	0	0	0	0	0	0	0	0	0	0	0	0	0	0	3	0	0	d__Bacteria; p__Cyanobacteria; c__Cyanophyceae; o__Synechococcales; f__Synechococcaceae; g__Synechococcus; s__uncultured Synechococcus sp.
ASV_1057	0	0	0	0	0	0	0	0	0	0	0	0	0	2	2	0	0	0	0	0	0	0	0	5	d__Eukaryota; p__Rhodophyta; c__Compsopogonophyceae; o__Rhodochaetales; f__Rhodochaetaceae; g__Rhodochaete; s__Rhodochaete parvula
ASV_1058	0	0	0	0	0	0	0	0	0	0	0	0	0	0	0	2	0	3	0	0	0	6	0	0	d__Eukaryota; p__Chlorophyta; c__Trebouxiophyceae; o__Trebouxiales; f__Trebouxiaceae; g__Symbiochloris; s__Symbiochloris irregularis
ASV_1059	0	0	0	0	0	0	0	0	0	0	0	0	0	0	2	0	1	2	0	2	0	6	2	9	d__Eukaryota; p__Rhodophyta; c__Compsopogonophyceae; o__Rhodochaetales; f__Rhodochaetaceae; g__Rhodochaete; s__Rhodochaete parvula
ASV_1060	0	0	0	0	0	0	0	0	0	0	0	0	0	1	2	0	2	1	0	0	3	2	0	0	d__Eukaryota; p__Chlorophyta; c__Trebouxiophyceae; o__Trebouxiales; f__Trebouxiaceae; g__Lobosphaera; s__Lobosphaera incisa
ASV_1061	0	0	0	0	0	0	0	0	0	0	0	0	0	0	0	0	0	0	0	0	0	2	0	0	d__Eukaryota; p__Rhodophyta; c__Bangiophyceae; o__Bangiales; f__Bangiaceae; g__Neoporphyra; s__Neoporphyra haitanensis
ASV_1062	0	0	0	0	0	0	0	0	0	0	0	0	0	0	0	0	0	0	1	0	0	1	0	0	d__Eukaryota; p__Rhodophyta; c__Compsopogonophyceae; o__Rhodochaetales; f__Rhodochaetaceae; g__Rhodochaete; s__Rhodochaete parvula
ASV_1063	0	0	0	0	0	0	0	0	0	0	0	0	0	1	0	0	0	0	0	0	0	1	0	0	d__Eukaryota; p__Rhodophyta; c__Bangiophyceae; o__Bangiales; f__Bangiaceae; g__Neoporphyra; s__Neoporphyra haitanensis
ASV_1064	0	0	0	0	0	0	0	0	0	0	0	0	0	0	0	0	0	0	0	0	0	1	0	1	d__Eukaryota; p__Rhodophyta; c__Bangiophyceae; o__Bangiales; f__Bangiaceae; g__Neoporphyra; s__Neoporphyra haitanensis
ASV_1065	0	0	0	0	0	0	0	0	0	0	0	0	0	2	1	0	0	0	0	1	0	3	0	1	d__Bacteria; p__Cyanobacteria; c__Cyanophyceae; o__Nostocales; f__Nostocaceae; g__Camptylonemopsis; s__Camptylonemopsis sp. 04241-00001
ASV_1066	0	0	0	0	0	0	0	0	0	0	0	0	0	1	0	0	0	0	2	0	0	8	2	2	d__Bacteria; p__Cyanobacteria; c__Cyanophyceae; o__Nostocales; f__Aphanizomenonaceae; g__Dolichospermum; s__Dolichospermum compactum
ASV_1067	0	0	0	0	0	0	0	0	0	0	0	0	0	0	0	0	0	0	0	0	0	2	0	0	d__Bacteria; p__Cyanobacteria; c__Cyanophyceae; o__Nostocales; f__Nostocaceae; g__Anabaena; s__Anabaena sp. WA102
ASV_1068	0	0	0	0	0	0	0	0	0	0	0	0	0	1	0	1	4	6	4	0	5	14	14	22	d__Eukaryota; p__Rhodophyta; c__Bangiophyceae; o__Bangiales; f__Bangiaceae; g__Neoporphyra; s__Neoporphyra haitanensis
ASV_1069	0	0	0	0	0	0	0	0	0	0	0	0	0	1	0	0	0	0	0	0	0	3	0	0	d__Bacteria; p__Cyanobacteria; c__Cyanophyceae; o__Nostocales; f__Calotrichaceae; g__Calothrix; s__Calothrix parasitica
ASV_1070	0	0	0	0	0	0	0	0	0	0	0	0	0	0	0	0	0	0	0	0	0	3	6	1	d__Bacteria; p__Cyanobacteria; c__Cyanophyceae; o__Nostocales; f__Calotrichaceae; g__Calothrix; s__Calothrix parasitica
ASV_1071	0	0	0	0	0	0	0	0	0	0	0	0	0	0	0	0	1	0	2	0	0	1	1	4	d__Bacteria; p__Cyanobacteria; c__Cyanophyceae; o__Nostocales; f__Nostocaceae; g__Anabaena; s__Anabaena sp. WA102
ASV_1072	0	0	0	0	0	0	0	0	0	0	0	0	0	1	2	0	3	0	8	4	3	4	5	9	d__Bacteria; p__Cyanobacteria; c__Cyanophyceae; o__Synechococcales; f__Synechococcaceae; g__Synechococcus; s__Synechococcus sp. CB0101
ASV_1073	0	0	0	0	0	0	0	0	0	0	0	0	0	0	0	0	0	0	0	0	0	0	0	3	d__Eukaryota; p__Rhodophyta; c__Compsopogonophyceae; o__Rhodochaetales; f__Rhodochaetaceae; g__Rhodochaete; s__Rhodochaete parvula
ASV_1074	0	0	0	0	0	0	0	0	0	0	0	0	0	1	0	0	0	0	0	0	0	2	0	0	d__Bacteria; p__Cyanobacteria; c__unclassified; o__unclassified; f__unclassified; g__unclassified; s__uncultured cyanobacterium
ASV_1075	0	0	0	0	0	0	0	0	0	0	0	0	0	2	21	80	35	22	1	16	1	41	6	15	d__Eukaryota; p__Rhodophyta; c__Compsopogonophyceae; o__Rhodochaetales; f__Rhodochaetaceae; g__Rhodochaete; s__Rhodochaete parvula
ASV_1076	0	0	0	0	0	0	0	0	0	0	0	0	0	0	0	0	0	0	0	1	0	1	0	0	d__Eukaryota; p__Rhodophyta; c__Bangiophyceae; o__Bangiales; f__Bangiaceae; g__Neoporphyra; s__Neoporphyra haitanensis
ASV_1077	0	0	0	0	0	0	0	0	0	0	0	0	0	2	0	0	0	0	0	0	0	2	0	0	d__Bacteria; p__Cyanobacteria; c__Cyanophyceae; o__Nostocales; f__Nostocaceae; g__Cylindrospermum; s__Cylindrospermum sp. NIES-4074
ASV_1078	0	0	0	0	0	0	0	0	0	0	0	0	0	0	0	0	2	1	0	11	1	6	4	5	d__Eukaryota; p__Rhodophyta; c__Compsopogonophyceae; o__Rhodochaetales; f__Rhodochaetaceae; g__Rhodochaete; s__Rhodochaete parvula
ASV_1079	0	0	0	0	0	0	0	0	0	0	0	0	0	0	1	0	0	0	0	0	0	2	0	0	d__Eukaryota; p__Rhodophyta; c__Bangiophyceae; o__Bangiales; f__Bangiaceae; g__Neoporphyra; s__Neoporphyra haitanensis
ASV_1080	0	0	0	0	0	0	0	0	0	0	0	0	0	1	0	0	0	0	0	0	0	4	0	0	d__Bacteria; p__Cyanobacteria; c__Cyanophyceae; o__Synechococcales; f__Merismopediaceae; g__Merismopedia; s__Merismopedia tenuissima
ASV_1081	0	0	0	0	0	0	0	0	0	0	0	0	0	0	0	0	3	0	0	0	0	0	0	6	d__Bacteria; p__Cyanobacteria; c__ Cyanophyceae; o__Spirulinales; f__Spirulinaceae; g__Spirulina; s__Spirulina major
ASV_1082	0	0	0	0	0	0	0	0	0	0	0	0	0	0	0	0	0	1	0	1	0	1	1	0	d__Eukaryota; p__Rhodophyta; c__Compsopogonophyceae; o__Rhodochaetales; f__Rhodochaetaceae; g__Rhodochaete; s__Rhodochaete parvula
ASV_1083	0	0	0	0	0	0	0	0	0	0	0	0	0	0	0	0	0	0	0	0	0	2	0	0	d__Eukaryota; p__Rhodophyta; c__Bangiophyceae; o__Bangiales; f__Bangiaceae; g__Neoporphyra; s__Neoporphyra haitanensis
ASV_1084	0	0	0	0	0	0	0	0	0	0	0	0	0	1	0	0	0	0	0	0	0	6	0	0	d__Bacteria; p__Cyanobacteria; c__Cyanophyceae; o__Nostocales; f__Nostocaceae; g__Camptylonemopsis; s__Camptylonemopsis sp. 04241-00001
ASV_1085	0	0	0	0	0	0	0	0	0	0	0	0	0	7	0	0	0	0	0	2	0	16	0	0	d__Eukaryota; p__Rhodophyta; c__Bangiophyceae; o__Bangiales; f__Bangiaceae; g__Neoporphyra; s__Neoporphyra haitanensis
ASV_1086	0	0	0	0	0	0	0	0	0	0	0	0	0	0	0	0	0	0	0	0	0	2	0	0	d__Eukaryota; p__Rhodophyta; c__Bangiophyceae; o__Bangiales; f__Bangiaceae; g__Neoporphyra; s__Neoporphyra haitanensis
ASV_1087	0	0	0	0	0	0	0	0	0	0	0	0	0	2	1	1	0	0	1	1	0	4	0	0	d__Eukaryota; p__Rhodophyta; c__Compsopogonophyceae; o__Rhodochaetales; f__Rhodochaetaceae; g__Rhodochaete; s__Rhodochaete parvula
ASV_1088	0	0	0	0	0	0	0	0	0	0	0	0	9	7	41	16	31	58	116	30	91	1083	22	555	d__Bacteria; p__Cyanobacteria; c__Cyanophyceae; o__Oscillatoriales; f__Gomontiellaceae; g__Crinalium; s__Crinalium epipsammum
ASV_1089	0	0	0	0	0	0	0	0	0	0	0	0	0	9	59	152	282	99	4	11	22	31	41	57	d__Eukaryota; p__Rhodophyta; c__Bangiophyceae; o__Bangiales; f__Bangiaceae; g__Neoporphyra; s__Neoporphyra haitanensis
ASV_1090	0	0	0	0	0	0	0	0	0	0	0	0	0	0	0	0	0	0	0	0	0	0	0	3	d__Bacteria; p__Cyanobacteria; c__Cyanophyceae; o__Synechococcales; f__Synechococcaceae; g__Dactylococcopsis; s__Dactylococcopsis salina
ASV_1091	0	0	0	0	0	0	0	0	0	0	0	0	0	0	0	0	0	0	0	0	0	10	0	0	d__Eukaryota; p__Cryptista; c__Cryptophyceae; o__Cryptomonadales; f__Cryptomonadaceae; g__Plagioselmis; s__Plagioselmis nannoplanctica
ASV_1092	0	0	0	0	0	0	0	0	0	0	0	0	0	0	0	0	0	0	0	0	0	2	0	0	d__Eukaryota; p__Rhodophyta; c__Bangiophyceae; o__Bangiales; f__Bangiaceae; g__Neoporphyra; s__Neoporphyra haitanensis
ASV_1093	0	0	0	0	0	0	0	0	0	0	0	0	0	0	1	0	0	0	0	1	2	28	3	14	d__Bacteria; p__Cyanobacteria; c__Cyanophyceae; o__Synechococcales; f__Prochlorotrichaceae; g__Nodosilinea; s__Nodosilinea sp. Rehakova 1960/20
ASV_1094	0	0	0	0	0	0	0	0	0	0	0	0	0	0	0	0	0	0	0	0	1	3	1	0	d__Eukaryota; p__Rhodophyta; c__Compsopogonophyceae; o__Rhodochaetales; f__Rhodochaetaceae; g__Rhodochaete; s__Rhodochaete parvula
ASV_1095	0	0	0	0	0	0	0	0	0	0	0	0	0	0	0	0	0	0	0	0	0	3	1	0	d__Eukaryota; p__Rhodophyta; c__Compsopogonophyceae; o__Rhodochaetales; f__Rhodochaetaceae; g__Rhodochaete; s__Rhodochaete parvula
ASV_1096	0	0	0	0	0	0	0	0	0	0	0	0	0	0	2	0	0	1	1	1	0	2	5	3	d__Bacteria; p__Cyanobacteria; c__Cyanophyceae; o__Nostocales; f__Calotrichaceae; g__Calothrix; s__Calothrix sp. PCC 7507
ASV_1097	0	0	0	0	0	0	0	0	0	0	0	0	0	0	0	0	0	0	0	0	0	3	0	0	d__Eukaryota; p__Rhodophyta; c__Bangiophyceae; o__Bangiales; f__Bangiaceae; g__Neoporphyra; s__Neoporphyra haitanensis
ASV_1098	0	0	0	0	0	0	0	0	0	0	0	0	0	0	0	0	0	0	0	0	0	0	1	6	d__Bacteria; p__Cyanobacteria; c__Cyanophyceae; o__Synechococcales; f__Merismopediaceae; g__Merismopedia; s__Merismopedia tenuissima
ASV_1099	0	0	0	0	0	0	0	0	0	0	0	0	0	4	0	0	0	0	0	9	0	13	0	0	d__Eukaryota; p__Rhodophyta; c__Bangiophyceae; o__Bangiales; f__Bangiaceae; g__Neoporphyra; s__Neoporphyra haitanensis
ASV_1100	0	0	0	0	0	0	0	0	0	0	0	0	0	0	0	0	0	0	0	0	0	2	0	0	d__Eukaryota; p__Rhodophyta; c__Bangiophyceae; o__Bangiales; f__Bangiaceae; g__Neoporphyra; s__Neoporphyra haitanensis
ASV_1101	0	0	0	0	0	0	0	0	0	0	0	0	0	0	0	0	0	0	0	0	1	3	0	1	d__Bacteria; p__Cyanobacteria; c__Cyanophyceae; o__Nostocales; f__Calotrichaceae; g__Calothrix; s__Calothrix sp. 336/3
ASV_1102	0	0	0	0	0	0	0	0	0	0	0	0	0	0	1	0	0	0	0	1	0	7	0	0	d__Eukaryota; p__Rhodophyta; c__Bangiophyceae; o__Bangiales; f__Bangiaceae; g__Neoporphyra; s__Neoporphyra haitanensis
ASV_1103	0	0	0	0	0	0	0	0	0	0	0	0	0	1	0	0	0	0	0	0	0	3	0	0	d__Eukaryota; p__Rhodophyta; c__Bangiophyceae; o__Bangiales; f__Bangiaceae; g__Neoporphyra; s__Neoporphyra haitanensis
ASV_1104	0	0	0	0	0	0	0	0	0	0	0	0	0	0	0	0	0	0	0	0	0	3	0	0	d__Bacteria; p__Cyanobacteria; c__Cyanophyceae; o__Synechococcales; f__Merismopediaceae; g__Merismopedia; s__Merismopedia tenuissima
ASV_1105	0	0	0	0	0	0	0	0	0	0	0	0	0	0	0	0	0	0	1	0	0	1	0	0	d__Bacteria; p__Cyanobacteria; c__Cyanophyceae; o__Nostocales; f__Calotrichaceae; g__Calothrix; s__Calothrix parasitica
ASV_1106	0	0	0	0	0	0	0	0	0	0	0	0	0	0	0	0	0	0	0	0	0	2	1	2	d__Bacteria; p__Cyanobacteria; c__Cyanophyceae; o__Nostocales; f__Nostocaceae; g__Anabaena; s__Anabaena sp. WA102
ASV_1107	0	0	0	0	0	0	0	0	0	0	0	0	0	0	0	0	0	0	0	0	0	4	0	8	d__Bacteria; p__Cyanobacteria; c__Cyanophyceae; o__Oscillatoriales; f__uncultured Oscillatoriales cyanobacterium; g__uncultured Oscillatoriales cyanobacterium; s__uncultured Oscillatoriales cyanobacterium
ASV_1108	0	0	0	0	0	0	0	0	0	0	0	0	0	1	0	0	0	0	0	0	1	1	0	0	d__Eukaryota; p__Rhodophyta; c__Bangiophyceae; o__Bangiales; f__Bangiaceae; g__Neoporphyra; s__Neoporphyra haitanensis
ASV_1109	0	0	0	0	0	0	0	0	0	0	0	0	0	0	0	0	0	0	0	1	0	3	7	5	d__Bacteria; p__Cyanobacteria; c__Cyanophyceae; o__Synechococcales; f__Synechococcaceae; g__Synechococcus; s__Synechococcus sp. 1002
ASV_1110	0	0	0	0	0	0	0	0	0	0	0	0	0	0	0	0	0	0	0	0	0	2	0	0	d__Eukaryota; p__Rhodophyta; c__Bangiophyceae; o__Bangiales; f__Bangiaceae; g__Neoporphyra; s__Neoporphyra haitanensis
ASV_1111	0	0	0	0	0	0	0	0	0	0	0	0	0	0	0	0	0	0	0	0	0	3	0	0	d__Eukaryota; p__Rhodophyta; c__Bangiophyceae; o__Bangiales; f__Bangiaceae; g__Neoporphyra; s__Neoporphyra haitanensis
ASV_1112	0	0	0	0	0	0	0	0	0	0	0	0	0	0	0	0	0	0	0	0	0	2	0	0	d__Bacteria; p__Cyanobacteria; c__Cyanophyceae; o__Synechococcales; f__Merismopediaceae; g__Merismopedia; s__Merismopedia tenuissima
ASV_1113	0	0	0	0	0	0	0	0	0	0	0	0	0	0	0	0	0	0	0	0	0	2	0	0	d__Eukaryota; p__Rhodophyta; c__Bangiophyceae; o__Bangiales; f__Bangiaceae; g__Neoporphyra; s__Neoporphyra haitanensis
ASV_1114	0	0	0	0	0	0	0	0	0	0	0	0	0	0	0	0	0	0	0	0	0	0	1	7	d__Bacteria; p__Cyanobacteria; c__Cyanophyceae; o__Oscillatoriales; f__Gomontiellaceae; g__Crinalium; s__Crinalium epipsammum
ASV_1115	0	0	0	0	0	0	0	0	0	0	0	0	0	0	10	1	9	7	0	5	0	12	9	8	d__Eukaryota; p__Rhodophyta; c__Compsopogonophyceae; o__Rhodochaetales; f__Rhodochaetaceae; g__Rhodochaete; s__Rhodochaete parvula
ASV_1116	0	0	0	0	0	0	0	0	0	0	0	0	0	0	0	0	0	0	0	0	0	2	0	0	d__Eukaryota; p__Rhodophyta; c__Compsopogonophyceae; o__Rhodochaetales; f__Rhodochaetaceae; g__Rhodochaete; s__Rhodochaete parvula
ASV_1117	0	0	0	0	0	0	0	0	0	0	0	0	0	0	0	0	0	0	0	1	0	9	0	0	d__Eukaryota; p__Rhodophyta; c__Bangiophyceae; o__Bangiales; f__Bangiaceae; g__Neoporphyra; s__Neoporphyra haitanensis
ASV_1118	0	0	0	0	0	0	0	0	0	0	0	0	0	0	0	0	0	0	0	0	0	3	0	1	d__Bacteria; p__Cyanobacteria; c__Cyanophyceae; o__Synechococcales; f__Synechococcaceae; g__Synechococcus; s__Synechococcus sp. 1002
ASV_1119	0	0	0	0	0	0	0	0	0	0	0	0	0	1	0	0	0	0	0	0	0	1	0	0	d__Bacteria; p__Cyanobacteria; c__Cyanophyceae; o__Nostocales; f__Calotrichaceae; g__Calothrix; s__Calothrix sp. 336/3
ASV_1120	0	0	0	0	0	0	0	0	0	0	0	0	0	0	0	0	0	0	0	2	0	1	0	0	d__Eukaryota; p__Miozoa; c__Dinophyceae; o__Dinophysiales; f__Dinophysiaceae; g__Dinophysis; s__Dinophysis acuta
ASV_1121	0	0	0	0	0	0	0	0	0	0	0	0	0	0	0	0	0	0	0	0	0	2	1	6	d__Eukaryota; p__Rhodophyta; c__Compsopogonophyceae; o__Rhodochaetales; f__Rhodochaetaceae; g__Rhodochaete; s__Rhodochaete parvula
ASV_1122	0	0	0	0	0	0	0	0	0	0	0	0	0	0	0	0	0	0	0	1	0	5	0	0	d__Eukaryota; p__Rhodophyta; c__Bangiophyceae; o__Bangiales; f__Bangiaceae; g__Neoporphyra; s__Neoporphyra haitanensis
ASV_1123	0	0	0	0	0	0	0	0	0	0	0	0	0	0	1	0	0	3	0	5	0	7	7	3	d__Eukaryota; p__Rhodophyta; c__Compsopogonophyceae; o__Rhodochaetales; f__Rhodochaetaceae; g__Rhodochaete; s__Rhodochaete parvula
ASV_1124	0	0	0	0	0	0	0	0	0	0	0	0	0	0	0	0	0	0	0	0	0	2	0	0	d__Eukaryota; p__Rhodophyta; c__Bangiophyceae; o__Bangiales; f__Bangiaceae; g__Neoporphyra; s__Neoporphyra haitanensis
ASV_1125	0	0	0	0	0	0	0	0	0	0	0	0	0	0	0	0	0	0	0	1	0	2	0	0	d__Eukaryota; p__Rhodophyta; c__Bangiophyceae; o__Bangiales; f__Bangiaceae; g__Neoporphyra; s__Neoporphyra haitanensis
ASV_1126	0	0	0	0	0	0	0	0	0	0	0	0	0	0	0	0	0	0	0	0	0	1	1	0	d__Eukaryota; p__Rhodophyta; c__Bangiophyceae; o__Bangiales; f__Bangiaceae; g__Neoporphyra; s__Neoporphyra haitanensis
ASV_1127	0	0	0	0	0	0	0	0	0	0	0	0	0	0	0	0	0	0	0	0	0	3	0	0	d__Eukaryota; p__Rhodophyta; c__Bangiophyceae; o__Bangiales; f__Bangiaceae; g__Neoporphyra; s__Neoporphyra haitanensis
ASV_1128	0	0	0	0	0	0	0	0	0	0	0	0	0	0	0	0	0	0	0	0	0	2	0	0	d__Eukaryota; p__Rhodophyta; c__Bangiophyceae; o__Bangiales; f__Bangiaceae; g__Neoporphyra; s__Neoporphyra haitanensis
ASV_1129	0	0	0	0	0	0	0	0	0	0	0	0	0	0	0	0	0	0	1	0	0	2	0	4	d__Bacteria; p__Cyanobacteria; c__Cyanophyceae; o__Nostocales; f__Tolypothrichaceae; g__Tolypothrix; s__uncultured Tolypothrix sp.
ASV_1130	0	0	0	0	0	0	0	0	0	0	0	0	0	0	0	0	0	0	0	0	0	5	0	1	d__Eukaryota; p__Rhodophyta; c__Bangiophyceae; o__Bangiales; f__Bangiaceae; g__Neoporphyra; s__Neoporphyra haitanensis
ASV_1131	0	0	0	0	0	0	0	0	0	0	0	0	0	0	0	0	0	0	0	0	0	3	0	0	d__Eukaryota; p__Rhodophyta; c__Bangiophyceae; o__Bangiales; f__Bangiaceae; g__Neoporphyra; s__Neoporphyra haitanensis
ASV_1132	0	0	0	0	0	0	0	0	0	0	0	0	0	0	0	0	0	0	0	1	0	1	0	0	d__Eukaryota; p__Rhodophyta; c__Bangiophyceae; o__Bangiales; f__Bangiaceae; g__Neoporphyra; s__Neoporphyra haitanensis
ASV_1133	0	0	0	0	0	0	0	0	0	0	0	0	0	0	0	0	0	0	0	1	0	1	0	0	d__Bacteria; p__Cyanobacteria; c__Cyanophyceae; o__Synechococcales; f__Prochlorotrichaceae; g__Nodosilinea; s__Nodosilinea sp. Rehakova 1960/20
ASV_1134	0	0	0	0	0	0	0	0	0	0	0	0	0	0	0	0	0	0	0	0	0	5	0	0	d__Eukaryota; p__Rhodophyta; c__Bangiophyceae; o__Bangiales; f__Bangiaceae; g__Neoporphyra; s__Neoporphyra haitanensis
ASV_1135	0	0	0	0	0	0	0	0	0	0	0	0	0	0	0	0	0	0	1	1	1	16	6	8	d__Bacteria; p__Cyanobacteria; c__Cyanophyceae; o__Nostocales; f__Nostocaceae; g__Nostoc; s__Nostoc sp. 'Lobaria pulmonaria (5183) cyanobiont'
ASV_1136	0	0	0	0	0	0	0	0	0	0	0	0	0	4	0	0	0	0	0	1	0	35	0	2	d__Eukaryota; p__Rhodophyta; c__Bangiophyceae; o__Bangiales; f__Bangiaceae; g__Neoporphyra; s__Neoporphyra haitanensis
ASV_1137	0	0	0	0	0	0	0	0	0	0	0	0	0	0	0	0	0	0	0	0	0	1	0	3	d__Bacteria; p__Cyanobacteria; c__Cyanophyceae; o__Synechococcales; f__Leptolyngbyaceae; g__Leptolyngbya; s__Leptolyngbya sp. Uher2000/2452
ASV_1138	0	0	0	0	0	0	0	0	0	0	0	0	0	1	0	0	0	0	0	1	0	1	1	0	d__Eukaryota; p__Rhodophyta; c__Bangiophyceae; o__Bangiales; f__Bangiaceae; g__Neoporphyra; s__Neoporphyra haitanensis
ASV_1139	0	0	0	0	0	0	0	0	0	0	0	0	0	0	0	0	0	2	0	1	0	6	0	8	d__Eukaryota; p__Rhodophyta; c__Compsopogonophyceae; o__Rhodochaetales; f__Rhodochaetaceae; g__Rhodochaete; s__Rhodochaete parvula
ASV_1140	0	0	0	0	0	0	0	0	0	0	0	0	0	0	1	0	0	1	0	0	1	3	0	2	d__Eukaryota; p__Rhodophyta; c__Bangiophyceae; o__Bangiales; f__Bangiaceae; g__Neoporphyra; s__Neoporphyra haitanensis
ASV_1141	0	0	0	0	0	0	0	0	0	0	0	0	0	1	0	0	0	0	0	2	1	2	2	3	d__Bacteria; p__Cyanobacteria; c__Cyanophyceae; o__Synechococcales; f__Synechococcaceae; g__Synechococcus; s__Synechococcus sp. CB0101
ASV_1142	0	0	0	0	0	0	0	0	0	0	0	0	0	0	0	0	0	0	0	0	0	2	1	0	d__Bacteria; p__Cyanobacteria; c__Cyanophyceae; o__Synechococcales; f__Synechococcaceae; g__Synechococcus; s__Synechococcus sp. CB0101
ASV_1143	0	0	0	0	0	0	0	0	0	0	0	0	0	0	0	0	0	0	0	0	0	2	0	0	d__Eukaryota; p__Rhodophyta; c__Bangiophyceae; o__Bangiales; f__Bangiaceae; g__Neoporphyra; s__Neoporphyra haitanensis
ASV_1144	0	0	0	0	0	0	0	0	0	0	0	0	0	0	0	0	0	0	0	0	0	3	2	2	d__Bacteria; p__Cyanobacteria; c__Cyanophyceae; o__Nostocales; f__Calotrichaceae; g__Calothrix; s__Calothrix parasitica
ASV_1145	0	0	0	0	0	0	0	0	0	0	0	0	0	2	3	3	2	2	9	0	9	16	19	21	d__Bacteria; p__Cyanobacteria; c__Cyanophyceae; o__Nostocales; f__Calotrichaceae; g__Calothrix; s__Calothrix parasitica
ASV_1146	0	0	0	0	0	0	0	0	0	0	0	0	0	1	0	0	0	0	0	0	0	3	0	1	d__Eukaryota; p__Rhodophyta; c__Bangiophyceae; o__Bangiales; f__Bangiaceae; g__Neoporphyra; s__Neoporphyra haitanensis
ASV_1147	0	0	0	0	0	0	0	0	0	0	0	0	0	2	2	0	1	2	0	0	2	0	3	9	d__Eukaryota; p__Rhodophyta; c__Compsopogonophyceae; o__Rhodochaetales; f__Rhodochaetaceae; g__Rhodochaete; s__Rhodochaete parvula
ASV_1148	0	0	0	0	0	0	0	0	0	0	0	0	0	1	0	0	0	0	0	0	0	2	0	0	d__Bacteria; p__Cyanobacteria; c__Cyanophyceae; o__Synechococcales; f__Synechococcaceae; g__Thermosynechococcus; s__Thermosynechococcus sp. NK55a
ASV_1149	0	0	0	0	0	0	0	0	0	0	0	0	0	1	6	0	2	2	2	2	3	3	2	1	d__Bacteria; p__Cyanobacteria; c__Cyanophyceae; o__Nostocales; f__Aphanizomenonaceae; g__Dolichospermum; s__Dolichospermum compactum
ASV_1150	0	0	0	0	0	0	0	0	0	0	0	0	0	0	0	0	0	0	0	2	0	8	0	0	d__Eukaryota; p__Rhodophyta; c__Bangiophyceae; o__Bangiales; f__Bangiaceae; g__Neoporphyra; s__Neoporphyra haitanensis
ASV_1151	0	0	0	0	0	0	0	0	0	0	0	0	0	1	1	0	0	0	0	0	1	1	0	0	d__Bacteria; p__Cyanobacteria; c__Cyanophyceae; o__Synechococcales; f__Merismopediaceae; g__Merismopedia; s__Merismopedia tenuissima
ASV_1152	0	0	0	0	0	0	0	0	0	0	0	0	0	0	0	0	0	0	0	0	0	0	0	5	d__Bacteria; p__Cyanobacteria; c__Cyanophyceae; o__Nostocales; f__Aphanizomenonaceae; g__Dolichospermum; s__Dolichospermum compactum
ASV_1153	0	0	0	0	0	0	0	0	0	0	0	0	0	1	0	0	0	0	0	0	0	2	0	0	d__Eukaryota; p__Miozoa; c__Dinophyceae; o__Dinophysiales; f__Dinophysiaceae; g__Dinophysis; s__Dinophysis acuta
ASV_1154	0	0	0	0	0	0	0	0	0	0	0	0	0	1	1	3	0	0	0	0	0	5	0	3	d__Bacteria; p__Cyanobacteria; c__unclassified; o__unclassified; f__unclassified; g__unclassified; s__cyanobacterium ARS06627_00002
ASV_1155	0	0	0	0	0	0	0	0	0	0	0	0	0	0	0	2	0	0	0	0	0	6	0	0	d__Bacteria; p__Cyanobacteria; c__Cyanophyceae; o__Oscillatoriales; f__Microcoleaceae; g__Microcoleus; s__Microcoleus sp. PCC 7113
ASV_1156	0	0	0	0	0	0	0	0	0	0	0	0	0	0	0	0	0	0	0	0	0	2	0	0	d__Eukaryota; p__Rhodophyta; c__Bangiophyceae; o__Bangiales; f__Bangiaceae; g__Neoporphyra; s__Neoporphyra haitanensis
ASV_1157	0	0	0	0	0	0	0	0	0	0	0	0	0	0	1	0	0	0	0	0	0	1	0	0	d__Eukaryota; p__Miozoa; c__Dinophyceae; o__Dinophysiales; f__Dinophysiaceae; g__Dinophysis; s__Dinophysis fortii
ASV_1158	0	0	0	0	0	0	0	0	0	0	0	0	0	0	0	0	0	0	0	0	0	7	0	0	d__Eukaryota; p__Rhodophyta; c__Bangiophyceae; o__Bangiales; f__Bangiaceae; g__Neoporphyra; s__Neoporphyra haitanensis
ASV_1159	0	0	0	0	0	0	0	0	0	0	0	0	0	35	2	0	0	0	0	7	0	55	0	11	d__Eukaryota; p__Rhodophyta; c__Bangiophyceae; o__Bangiales; f__Bangiaceae; g__Neoporphyra; s__Neoporphyra haitanensis
ASV_1160	0	0	0	0	0	0	0	0	0	0	0	0	0	0	0	0	0	0	0	0	0	2	0	0	d__Bacteria; p__Cyanobacteria; c__Cyanophyceae; o__Nostocales; f__Hapalosiphonaceae; g__Nostochopsis; s__Nostochopsis sp. ARS04207_00001
ASV_1161	0	0	0	0	0	0	0	0	0	0	0	0	0	3	1	0	0	0	1	0	0	5	7	1	d__Bacteria; p__Cyanobacteria; c__Cyanophyceae; o__Synechococcales; f__Synechococcaceae; g__Synechococcus; s__Synechococcus sp. CB0101
ASV_1162	0	0	0	0	0	0	0	0	0	0	0	0	0	0	0	0	0	0	0	0	0	2	1	0	d__Bacteria; p__Cyanobacteria; c__Cyanophyceae; o__Nostocales; f__Calotrichaceae; g__Calothrix; s__Calothrix parasitica
ASV_1163	0	0	0	0	0	0	0	0	0	0	0	0	0	0	0	0	0	0	0	0	0	4	0	0	d__Eukaryota; p__Rhodophyta; c__Bangiophyceae; o__Bangiales; f__Bangiaceae; g__Neoporphyra; s__Neoporphyra haitanensis
ASV_1164	0	0	0	0	0	0	0	0	0	0	0	0	0	0	0	0	0	0	0	2	0	10	0	0	d__Eukaryota; p__Rhodophyta; c__Bangiophyceae; o__Bangiales; f__Bangiaceae; g__Neoporphyra; s__Neoporphyra haitanensis
ASV_1165	0	0	0	0	0	0	0	0	0	0	0	0	0	0	0	0	0	0	0	0	0	3	2	0	d__Bacteria; p__Cyanobacteria; c__Cyanophyceae; o__Synechococcales; f__Synechococcaceae; g__Thermosynechococcus; s__Thermosynechococcus sp. NK55a
ASV_1166	0	0	0	0	0	0	0	0	0	0	0	0	0	0	0	0	0	1	0	0	0	1	0	0	d__Eukaryota; p__Rhodophyta; c__Compsopogonophyceae; o__Rhodochaetales; f__Rhodochaetaceae; g__Rhodochaete; s__Rhodochaete parvula
ASV_1167	0	0	0	0	0	0	0	0	0	0	0	0	149	78	32	0	16	22	37	58	31	69	49	57	d__Eukaryota; p__Rhodophyta; c__Bangiophyceae; o__Bangiales; f__Bangiaceae; g__Neoporphyra; s__Neoporphyra haitanensis
ASV_1168	0	0	0	0	0	0	0	0	0	0	0	0	0	0	3	0	4	2	13	0	5	30	48	60	d__Bacteria; p__Cyanobacteria; c__Cyanophyceae; o__Synechococcales; f__Synechococcaceae; g__Thermosynechococcus; s__Thermosynechococcus sp. NK55a
ASV_1169	0	0	0	0	0	0	0	0	0	0	0	0	0	0	0	0	0	0	0	0	0	3	0	0	d__Eukaryota; p__Rhodophyta; c__Bangiophyceae; o__Bangiales; f__Bangiaceae; g__Neoporphyra; s__Neoporphyra haitanensis
ASV_1170	0	0	0	0	0	0	0	0	0	0	0	0	0	0	0	0	0	0	0	1	0	4	0	0	d__Eukaryota; p__Rhodophyta; c__Bangiophyceae; o__Bangiales; f__Bangiaceae; g__Neoporphyra; s__Neoporphyra haitanensis
ASV_1171	0	0	0	0	0	0	0	0	0	0	0	0	0	0	0	0	0	0	0	0	0	1	1	1	d__Eukaryota; p__Rhodophyta; c__Compsopogonophyceae; o__Rhodochaetales; f__Rhodochaetaceae; g__Rhodochaete; s__Rhodochaete parvula
ASV_1172	0	0	0	0	0	0	0	0	0	0	0	0	0	1	0	0	0	0	0	0	0	16	0	1	d__Eukaryota; p__Rhodophyta; c__Bangiophyceae; o__Bangiales; f__Bangiaceae; g__Neoporphyra; s__Neoporphyra haitanensis
ASV_1173	0	0	0	0	0	0	0	0	0	0	0	0	0	0	15	3	0	4	4	0	1	2	2	1	d__Bacteria; p__Cyanobacteria; c__Cyanophyceae; o__Synechococcales; f__Merismopediaceae; g__Merismopedia; s__Merismopedia tenuissima
ASV_1174	0	0	0	0	0	0	0	0	0	0	0	0	0	0	5	0	1	0	7	1	2	6	24	11	d__Eukaryota; p__Rhodophyta; c__Compsopogonophyceae; o__Rhodochaetales; f__Rhodochaetaceae; g__Rhodochaete; s__Rhodochaete parvula
ASV_1175	0	0	0	0	0	0	0	0	0	0	0	0	0	0	0	0	0	0	0	0	0	1	4	0	d__Eukaryota; p__Rhodophyta; c__Compsopogonophyceae; o__Rhodochaetales; f__Rhodochaetaceae; g__Rhodochaete; s__Rhodochaete parvula
ASV_1176	0	0	0	0	0	0	0	0	0	0	0	0	0	0	0	0	0	0	0	0	0	3	0	0	d__Eukaryota; p__Rhodophyta; c__Bangiophyceae; o__Bangiales; f__Bangiaceae; g__Neoporphyra; s__Neoporphyra haitanensis
ASV_1177	0	0	0	0	0	0	0	0	0	0	0	0	0	5	11	0	2	5	16	10	2	5	13	7	d__Eukaryota; p__Rhodophyta; c__Compsopogonophyceae; o__Rhodochaetales; f__Rhodochaetaceae; g__Rhodochaete; s__Rhodochaete parvula
ASV_1178	0	0	0	0	0	0	0	0	0	0	0	0	0	0	0	0	0	0	0	0	0	1	1	0	d__Bacteria; p__Cyanobacteria; c__Cyanophyceae; o__Synechococcales; f__Prochlorotrichaceae; g__Nodosilinea; s__Nodosilinea sp. Rehakova 1960/20
ASV_1179	0	0	0	0	0	0	0	0	0	0	0	0	0	0	0	0	0	0	0	0	0	5	1	6	d__Eukaryota; p__Rhodophyta; c__Bangiophyceae; o__Bangiales; f__Bangiaceae; g__Neoporphyra; s__Neoporphyra haitanensis
ASV_1180	0	0	0	0	0	0	0	0	0	0	0	0	0	0	0	0	0	0	0	1	0	1	0	1	d__Eukaryota; p__Rhodophyta; c__Compsopogonophyceae; o__Rhodochaetales; f__Rhodochaetaceae; g__Rhodochaete; s__Rhodochaete parvula
ASV_1181	0	0	0	0	0	0	0	0	0	0	0	0	0	0	1	0	0	0	1	4	1	4	2	1	d__Bacteria; p__Cyanobacteria; c__Cyanophyceae; o__Nostocales; f__Aphanizomenonaceae; g__Dolichospermum; s__Dolichospermum akankoense
ASV_1182	0	0	0	0	0	0	0	0	0	0	0	0	0	0	2	0	0	0	0	1	1	11	0	1	d__Eukaryota; p__Rhodophyta; c__Bangiophyceae; o__Bangiales; f__Bangiaceae; g__Neoporphyra; s__Neoporphyra haitanensis
ASV_1183	0	0	0	0	0	0	0	0	0	0	0	0	0	0	0	0	0	0	0	0	0	6	0	1	d__Eukaryota; p__Rhodophyta; c__Compsopogonophyceae; o__Rhodochaetales; f__Rhodochaetaceae; g__Rhodochaete; s__Rhodochaete parvula
ASV_1184	0	0	0	0	0	0	0	0	0	0	0	0	15	2	0	0	0	0	0	2	0	37	0	26	d__Eukaryota; p__Rhodophyta; c__Bangiophyceae; o__Bangiales; f__Bangiaceae; g__Neoporphyra; s__Neoporphyra haitanensis
ASV_1185	0	0	0	0	0	0	0	0	0	0	0	0	0	0	0	0	1	0	0	1	0	3	0	2	d__Eukaryota; p__Rhodophyta; c__Bangiophyceae; o__Bangiales; f__Bangiaceae; g__Neoporphyra; s__Neoporphyra haitanensis
ASV_1186	0	0	0	0	0	0	0	0	0	0	0	0	0	0	0	0	0	0	0	0	0	2	0	0	d__Eukaryota; p__Rhodophyta; c__Bangiophyceae; o__Bangiales; f__Bangiaceae; g__Neoporphyra; s__Neoporphyra haitanensis
ASV_1187	0	0	0	0	0	0	0	0	0	0	0	0	0	0	0	0	0	0	0	0	0	1	0	2	d__Eukaryota; p__Rhodophyta; c__Bangiophyceae; o__Bangiales; f__Bangiaceae; g__Neoporphyra; s__Neoporphyra haitanensis
ASV_1188	0	0	0	0	0	0	0	0	0	0	0	0	0	0	0	0	0	0	0	0	0	4	0	0	d__Eukaryota; p__Rhodophyta; c__Bangiophyceae; o__Bangiales; f__Bangiaceae; g__Neoporphyra; s__Neoporphyra haitanensis
ASV_1189	0	0	0	0	0	0	0	0	0	0	0	0	0	0	0	0	0	1	0	1	0	1	0	0	d__Eukaryota; p__Rhodophyta; c__Compsopogonophyceae; o__Rhodochaetales; f__Rhodochaetaceae; g__Rhodochaete; s__Rhodochaete parvula
ASV_1190	0	0	0	0	0	0	0	0	0	0	0	0	1	2	5	1	8	4	11	36	9	29	16	52	d__Bacteria; p__Cyanobacteria; c__Cyanophyceae; o__Synechococcales; f__Synechococcaceae; g__Synechococcus; s__Synechococcus sp. CB0101
ASV_1191	0	0	0	0	0	0	0	0	0	0	0	0	0	0	0	0	0	0	0	0	0	2	0	0	d__Eukaryota; p__Rhodophyta; c__Bangiophyceae; o__Bangiales; f__Bangiaceae; g__Neoporphyra; s__Neoporphyra haitanensis
ASV_1192	0	0	0	0	0	0	0	0	0	0	0	0	0	0	0	0	0	0	0	0	0	2	0	0	d__Bacteria; p__Cyanobacteria; c__unclassified; o__unclassified; f__unclassified; g__unclassified; s__cyanobacterium ARS04068_00002
ASV_1193	0	0	0	0	0	0	0	0	0	0	0	0	0	2	0	0	0	0	0	0	0	2	0	0	d__Bacteria; p__Cyanobacteria; c__Cyanophyceae; o__Synechococcales; f__Merismopediaceae; g__Merismopedia; s__Merismopedia tenuissima
ASV_1194	0	0	0	0	0	0	0	0	0	0	0	0	0	2	0	0	0	0	0	1	0	16	0	0	d__Bacteria; p__Cyanobacteria; c__Cyanophyceae; o__Synechococcales; f__Merismopediaceae; g__Merismopedia; s__Merismopedia tenuissima
ASV_1195	0	0	0	0	0	0	0	0	0	0	0	0	0	0	0	0	0	1	4	1	0	2	0	1	d__Bacteria; p__Cyanobacteria; c__Cyanophyceae; o__Nostocales; f__Calotrichaceae; g__Calothrix; s__Calothrix parasitica
ASV_1196	0	0	0	0	0	0	0	0	0	0	0	0	0	0	0	0	0	0	0	1	0	5	0	1	d__Eukaryota; p__Rhodophyta; c__Bangiophyceae; o__Bangiales; f__Bangiaceae; g__Neoporphyra; s__Neoporphyra haitanensis
ASV_1197	0	0	0	0	0	0	0	0	0	0	0	0	0	0	0	0	0	0	0	0	0	2	0	1	d__Eukaryota; p__Rhodophyta; c__Bangiophyceae; o__Bangiales; f__Bangiaceae; g__Neoporphyra; s__Neoporphyra haitanensis
ASV_1198	0	0	0	0	0	0	0	0	0	0	0	0	0	0	3	0	0	0	3	0	0	1	2	0	d__Bacteria; p__Cyanobacteria; c__Cyanophyceae; o__Nostocales; f__Calotrichaceae; g__Calothrix; s__Calothrix parasitica
ASV_1199	0	0	0	0	0	0	0	0	0	0	0	0	0	0	2	0	1	0	0	0	0	1	1	3	d__Eukaryota; p__Rhodophyta; c__Compsopogonophyceae; o__Rhodochaetales; f__Rhodochaetaceae; g__Rhodochaete; s__Rhodochaete parvula
ASV_1200	0	0	0	0	0	0	0	0	0	0	0	0	0	0	0	0	0	0	0	0	0	2	0	0	d__Eukaryota; p__Rhodophyta; c__Compsopogonophyceae; o__Rhodochaetales; f__Rhodochaetaceae; g__Rhodochaete; s__Rhodochaete parvula
ASV_1201	0	0	0	0	0	0	0	0	0	0	0	0	0	0	0	0	0	0	0	1	0	2	0	0	d__Eukaryota; p__Rhodophyta; c__Bangiophyceae; o__Bangiales; f__Bangiaceae; g__Neoporphyra; s__Neoporphyra haitanensis
ASV_1202	0	0	0	0	0	0	0	0	0	0	0	0	0	0	0	0	0	0	0	0	0	3	0	1	d__Bacteria; p__Cyanobacteria; c__Cyanophyceae; o__Synechococcales; f__Synechococcaceae; g__Synechococcus; s__Synechococcus sp. CB0101
ASV_1203	0	0	0	0	0	0	0	0	0	0	0	0	0	0	0	0	0	0	0	2	0	1	0	0	d__Eukaryota; p__Rhodophyta; c__Bangiophyceae; o__Bangiales; f__Bangiaceae; g__Neoporphyra; s__Neoporphyra haitanensis
ASV_1204	0	0	0	0	0	0	0	0	0	0	0	0	0	1	0	0	0	0	0	0	0	2	0	2	d__Bacteria; p__Cyanobacteria; c__Cyanophyceae; o__Synechococcales; f__Merismopediaceae; g__Merismopedia; s__Merismopedia tenuissima
ASV_1205	0	0	0	0	0	0	0	0	0	0	0	0	2	14	57	8	14	24	45	3	20	2	1	14	d__Eukaryota; p__Miozoa; c__Dinophyceae; o__Dinophysiales; f__Dinophysiaceae; g__Dinophysis; s__Dinophysis fortii
ASV_1206	0	0	0	0	0	0	0	0	0	0	0	0	0	0	0	0	0	0	0	1	0	9	0	0	d__Eukaryota; p__Rhodophyta; c__Bangiophyceae; o__Bangiales; f__Bangiaceae; g__Neoporphyra; s__Neoporphyra haitanensis
ASV_1207	0	0	0	0	0	0	0	0	0	0	0	0	0	0	0	0	0	0	0	4	0	2	0	2	d__Eukaryota; p__Rhodophyta; c__Bangiophyceae; o__Bangiales; f__Bangiaceae; g__Neoporphyra; s__Neoporphyra haitanensis
ASV_1208	0	0	0	0	0	0	0	0	0	0	0	0	0	1	1	0	0	0	0	2	1	1	2	2	d__Bacteria; p__Cyanobacteria; c__Cyanophyceae; o__Synechococcales; f__Synechococcaceae; g__Synechococcus; s__Synechococcus sp. CB0101
ASV_1209	0	0	0	0	0	0	0	0	0	0	0	0	0	0	0	0	0	0	0	0	0	2	0	0	d__Eukaryota; p__Rhodophyta; c__Bangiophyceae; o__Bangiales; f__Bangiaceae; g__Neoporphyra; s__Neoporphyra haitanensis
ASV_1210	0	0	0	0	0	0	0	0	0	0	0	0	0	1	0	0	0	1	2	0	1	3	1	1	d__Bacteria; p__Cyanobacteria; c__Cyanophyceae; o__Synechococcales; f__Synechococcaceae; g__Synechococcus; s__Synechococcus sp. 1002
ASV_1211	0	0	0	0	0	0	0	0	0	0	0	0	0	0	0	0	0	0	0	3	0	9	0	2	d__Eukaryota; p__Rhodophyta; c__Bangiophyceae; o__Bangiales; f__Bangiaceae; g__Neoporphyra; s__Neoporphyra haitanensis
ASV_1212	0	0	0	0	0	0	0	0	0	0	0	0	0	0	0	0	0	0	3	0	1	0	0	6	d__Eukaryota; p__Miozoa; c__Dinophyceae; o__Dinophysiales; f__Dinophysiaceae; g__Dinophysis; s__Dinophysis acuta
ASV_1213	0	0	0	0	0	0	0	0	0	0	0	0	0	0	0	0	0	0	0	1	0	1	1	0	d__Bacteria; p__Cyanobacteria; c__Cyanophyceae; o__Nostocales; f__Calotrichaceae; g__Calothrix; s__Calothrix sp. 336/3
ASV_1214	0	0	0	0	0	0	0	0	0	0	0	0	0	0	0	0	0	0	0	2	0	1	0	0	d__Eukaryota; p__Rhodophyta; c__Bangiophyceae; o__Bangiales; f__Bangiaceae; g__Neoporphyra; s__Neoporphyra haitanensis
ASV_1215	0	0	0	0	0	0	0	0	0	0	0	0	0	0	0	0	0	0	0	0	0	1	2	1	d__Bacteria; p__Cyanobacteria; c__Cyanophyceae; o__Nostocales; f__Calotrichaceae; g__Calothrix; s__Calothrix sp. 336/3
ASV_1216	0	0	0	0	0	0	0	0	0	0	0	0	0	2	0	0	0	4	0	2	0	7	0	0	d__Eukaryota; p__Rhodophyta; c__Compsopogonophyceae; o__Rhodochaetales; f__Rhodochaetaceae; g__Rhodochaete; s__Rhodochaete parvula
ASV_1217	0	0	0	0	0	0	0	0	0	0	0	0	0	3	19	10	10	40	13	57	4	21	31	46	d__Eukaryota; p__Rhodophyta; c__Compsopogonophyceae; o__Rhodochaetales; f__Rhodochaetaceae; g__Rhodochaete; s__Rhodochaete parvula
ASV_1218	0	0	0	0	0	0	0	0	0	0	0	0	0	0	0	0	0	0	0	7	0	2	0	1	d__Bacteria; p__Cyanobacteria; c__Cyanophyceae; o__Synechococcales; f__Merismopediaceae; g__Merismopedia; s__Merismopedia tenuissima
ASV_1219	0	0	0	0	0	0	0	0	0	0	0	0	0	0	0	0	0	0	0	0	0	2	0	0	d__Bacteria; p__Cyanobacteria; c__Cyanophyceae; o__Nostocales; f__Nostocaceae; g__Anabaena; s__Anabaena sp. WA102
ASV_1220	0	0	0	0	0	0	0	0	0	0	0	0	0	0	1	0	0	1	0	1	0	2	1	1	d__Eukaryota; p__Rhodophyta; c__Compsopogonophyceae; o__Rhodochaetales; f__Rhodochaetaceae; g__Rhodochaete; s__Rhodochaete parvula
ASV_1221	0	0	0	0	0	0	0	0	0	0	0	0	0	0	0	0	0	0	0	1	0	10	0	1	d__Bacteria; p__Cyanobacteria; c__Cyanophyceae; o__Synechococcales; f__Synechococcaceae; g__Synechococcus; s__Synechococcus sp. CB0101
ASV_1222	0	0	0	0	0	0	0	0	0	0	0	0	0	0	0	0	0	0	0	0	0	1	2	0	d__Eukaryota; p__Miozoa; c__Dinophyceae; o__Dinophysiales; f__Dinophysiaceae; g__Dinophysis; s__Dinophysis acuta
ASV_1223	0	0	0	0	0	0	0	0	0	0	0	0	0	0	2	0	0	0	0	6	0	8	3	4	d__Eukaryota; p__Rhodophyta; c__Compsopogonophyceae; o__Rhodochaetales; f__Rhodochaetaceae; g__Rhodochaete; s__Rhodochaete parvula
ASV_1224	0	0	0	0	0	0	0	0	0	0	0	0	0	0	0	0	0	0	0	0	0	3	0	0	d__Eukaryota; p__Rhodophyta; c__Bangiophyceae; o__Bangiales; f__Bangiaceae; g__Neoporphyra; s__Neoporphyra haitanensis
ASV_1225	0	0	0	0	0	0	0	0	0	0	0	0	0	0	0	0	0	0	0	0	1	1	0	0	d__Bacteria; p__Cyanobacteria; c__Cyanophyceae; o__Nostocales; f__Aphanizomenonaceae; g__Dolichospermum; s__Dolichospermum compactum
ASV_1226	0	0	0	0	0	0	0	0	0	0	0	0	1	1	0	0	0	0	0	0	0	5	0	6	d__Eukaryota; p__Rhodophyta; c__Bangiophyceae; o__Bangiales; f__Bangiaceae; g__Neoporphyra; s__Neoporphyra haitanensis
ASV_1227	0	0	0	0	0	0	0	0	0	0	0	0	0	0	0	0	0	0	0	2	0	1	3	0	d__Bacteria; p__Cyanobacteria; c__Cyanophyceae; o__Synechococcales; f__Prochlorotrichaceae; g__Nodosilinea; s__uncultured Nodosilinea sp.
ASV_1228	0	0	0	0	0	0	0	0	0	0	0	0	0	0	0	0	0	0	0	0	0	2	0	0	d__Eukaryota; p__Rhodophyta; c__Bangiophyceae; o__Bangiales; f__Bangiaceae; g__Neoporphyra; s__Neoporphyra haitanensis
ASV_1229	0	0	0	0	0	0	0	0	0	0	0	0	0	0	0	0	0	0	0	0	0	1	0	1	d__Bacteria; p__Cyanobacteria; c__Cyanophyceae; o__Synechococcales; f__Merismopediaceae; g__Merismopedia; s__Merismopedia tenuissima
ASV_1230	0	0	0	0	0	0	0	0	0	0	0	0	0	0	0	0	0	0	0	0	1	1	0	0	d__Eukaryota; p__Chlorophyta; c__Trebouxiophyceae; o__Trebouxiales; f__Trebouxiaceae; g__Lobosphaera; s__Lobosphaera incisa
ASV_1231	0	0	0	0	0	0	0	0	0	0	0	0	0	0	0	0	0	0	0	0	0	2	0	0	d__Eukaryota; p__Miozoa; c__Dinophyceae; o__Dinophysiales; f__Dinophysiaceae; g__Dinophysis; s__Dinophysis acuta
ASV_1232	0	0	0	0	0	0	0	0	0	0	0	0	0	0	0	0	0	0	0	0	0	1	2	0	d__Bacteria; p__Cyanobacteria; c__Cyanophyceae; o__Synechococcales; f__Synechococcaceae; g__Synechococcus; s__Synechococcus sp. CB0101
ASV_1233	0	0	0	0	0	0	0	0	0	0	0	0	0	0	0	0	0	0	0	2	0	6	0	0	d__Eukaryota; p__Rhodophyta; c__Bangiophyceae; o__Bangiales; f__Bangiaceae; g__Neoporphyra; s__Neoporphyra haitanensis
ASV_1234	0	0	0	0	0	0	0	0	0	0	0	0	0	0	4	1	0	2	0	1	0	1	0	0	d__Bacteria; p__Cyanobacteria; c__Cyanophyceae; o__Synechococcales; f__Merismopediaceae; g__Merismopedia; s__Merismopedia tenuissima
ASV_1235	0	0	0	0	0	0	0	0	0	0	0	0	0	3	2	2	3	14	5	22	1	4	13	9	d__Eukaryota; p__Rhodophyta; c__Compsopogonophyceae; o__Rhodochaetales; f__Rhodochaetaceae; g__Rhodochaete; s__Rhodochaete parvula
ASV_1236	0	0	0	0	0	0	0	0	0	0	0	0	0	0	0	0	0	0	0	0	0	3	0	0	d__Bacteria; p__Cyanobacteria; c__Cyanophyceae; o__Synechococcales; f__Oculatellaceae; g__Tildeniella; s__Tildeniella nuda
ASV_1237	0	0	0	0	0	0	0	0	0	0	0	0	0	0	1	0	0	0	0	0	0	1	0	1	d__Eukaryota; p__Rhodophyta; c__Compsopogonophyceae; o__Rhodochaetales; f__Rhodochaetaceae; g__Rhodochaete; s__Rhodochaete parvula
ASV_1238	0	0	0	0	0	0	0	0	0	0	0	0	0	0	0	0	0	0	0	2	0	5	0	0	d__Eukaryota; p__Rhodophyta; c__Bangiophyceae; o__Bangiales; f__Bangiaceae; g__Neoporphyra; s__Neoporphyra haitanensis
ASV_1239	0	0	0	0	0	0	0	0	0	0	0	0	0	1	0	0	0	0	0	2	0	23	0	1	d__Eukaryota; p__Rhodophyta; c__Bangiophyceae; o__Bangiales; f__Bangiaceae; g__Neoporphyra; s__Neoporphyra haitanensis
ASV_1240	0	0	0	0	0	0	0	0	0	0	0	0	4	344	42	72	9	49	0	4	16	33	7	126	d__Eukaryota; p__Bacillariophyta; c__Bacillariophyceae; o__Naviculales; f__Amphipleuraceae; g__Halamphora; s__Halamphora calidilacuna
ASV_1241	0	0	0	0	0	0	0	0	0	0	0	0	0	0	0	0	0	0	0	0	0	0	0	3	d__Bacteria; p__Cyanobacteria; c__Cyanophyceae; o__Synechococcales; f__Prochlorotrichaceae; g__Halomicronema; s__Halomicronema hongdechloris
ASV_1242	0	0	0	0	0	0	0	0	0	0	0	0	0	0	0	0	0	0	0	0	0	2	0	0	d__Eukaryota; p__Rhodophyta; c__Bangiophyceae; o__Bangiales; f__Bangiaceae; g__Neoporphyra; s__Neoporphyra haitanensis
ASV_1243	0	0	0	0	0	0	0	0	0	0	0	0	0	5	10	1	0	3	4	8	1	8	14	5	d__Bacteria; p__Cyanobacteria; c__Cyanophyceae; o__Nostocales; f__Nostocaceae; g__Cylindrospermum; s__Cylindrospermum stagnale
ASV_1244	0	0	0	0	0	0	0	0	0	0	0	0	0	0	0	0	0	0	0	0	0	2	0	0	d__Bacteria; p__Cyanobacteria; c__Cyanophyceae; o__Synechococcales; f__Merismopediaceae; g__Merismopedia; s__Merismopedia tenuissima
ASV_1245	0	0	0	0	0	0	0	0	0	0	0	0	0	0	0	0	0	0	0	2	0	1	0	0	d__Eukaryota; p__Rhodophyta; c__Bangiophyceae; o__Bangiales; f__Bangiaceae; g__Neoporphyra; s__Neoporphyra haitanensis
ASV_1246	0	0	0	0	0	0	0	0	0	0	0	0	0	0	0	1	3	0	0	0	0	1	1	1	d__Eukaryota; p__Rhodophyta; c__Compsopogonophyceae; o__Rhodochaetales; f__Rhodochaetaceae; g__Rhodochaete; s__Rhodochaete parvula
ASV_1247	0	0	0	0	0	0	0	0	0	0	0	0	0	0	0	0	0	2	0	3	0	3	0	0	d__Eukaryota; p__Rhodophyta; c__Compsopogonophyceae; o__Rhodochaetales; f__Rhodochaetaceae; g__Rhodochaete; s__Rhodochaete parvula
ASV_1248	0	0	0	0	0	0	0	0	0	0	0	0	0	6	0	0	0	0	0	2	0	10	0	2	d__Eukaryota; p__Rhodophyta; c__Bangiophyceae; o__Bangiales; f__Bangiaceae; g__Neoporphyra; s__Neoporphyra haitanensis
ASV_1249	0	0	0	0	0	0	0	0	0	0	0	0	0	0	0	0	0	0	0	0	0	2	0	0	d__Bacteria; p__Cyanobacteria; c__Cyanophyceae; o__Synechococcales; f__Merismopediaceae; g__Merismopedia; s__Merismopedia tenuissima
ASV_1250	0	0	0	0	0	0	0	0	0	0	0	0	0	0	0	0	0	0	0	0	0	2	0	16	d__Eukaryota; p__Rhodophyta; c__Bangiophyceae; o__Bangiales; f__Bangiaceae; g__Neoporphyra; s__Neoporphyra haitanensis
ASV_1251	0	0	0	0	0	0	0	0	0	0	0	0	0	1	0	0	0	1	0	0	0	2	0	0	d__Bacteria; p__Cyanobacteria; c__Cyanophyceae; o__Nostocales; f__Calotrichaceae; g__Calothrix; s__Calothrix parasitica
ASV_1252	0	0	0	0	0	0	0	0	0	0	0	0	0	0	1	0	0	0	0	0	2	17	0	2	d__Bacteria; p__Cyanobacteria; c__Cyanophyceae; o__Synechococcales; f__Leptolyngbyaceae; g__Leptolyngbya; s__Leptolyngbya sp. SEV43C1
ASV_1253	0	0	0	0	0	0	0	0	0	0	0	0	0	0	0	0	0	0	1	0	0	1	0	0	d__Eukaryota; p__Rhodophyta; c__Compsopogonophyceae; o__Rhodochaetales; f__Rhodochaetaceae; g__Rhodochaete; s__Rhodochaete parvula
ASV_1254	0	0	0	0	0	0	0	0	0	0	0	0	0	0	0	0	0	0	0	0	0	2	0	0	d__Eukaryota; p__Rhodophyta; c__Bangiophyceae; o__Bangiales; f__Bangiaceae; g__Neoporphyra; s__Neoporphyra haitanensis
ASV_1255	0	0	0	0	0	0	0	0	0	0	0	0	0	0	0	0	0	0	0	0	0	2	0	0	d__Eukaryota; p__Miozoa; c__Dinophyceae; o__Dinophysiales; f__Dinophysiaceae; g__Dinophysis; s__Dinophysis acuta
ASV_1256	0	0	0	0	0	0	0	0	0	0	0	0	0	3	1	0	0	0	1	0	0	0	0	3	d__Eukaryota; p__Rhodophyta; c__Bangiophyceae; o__Bangiales; f__Bangiaceae; g__Neoporphyra; s__Neoporphyra haitanensis
ASV_1257	0	0	0	0	0	0	0	0	0	0	0	0	0	0	2	0	0	0	1	1	1	2	0	6	d__Bacteria; p__Cyanobacteria; c__Cyanophyceae; o__Nostocales; f__Nostocaceae; g__Cylindrospermum; s__Cylindrospermum stagnale
ASV_1258	0	0	0	0	0	0	0	0	0	0	0	0	0	0	0	0	0	0	0	0	0	9	2	1	d__Bacteria; p__Cyanobacteria; c__Cyanophyceae; o__Synechococcales; f__Synechococcaceae; g__Thermosynechococcus; s__Thermosynechococcus sp. NK55a
ASV_1259	0	0	0	0	0	0	0	0	0	0	0	0	0	0	0	0	0	1	0	1	0	1	0	0	d__Eukaryota; p__Rhodophyta; c__Compsopogonophyceae; o__Rhodochaetales; f__Rhodochaetaceae; g__Rhodochaete; s__Rhodochaete parvula
ASV_1260	0	0	0	0	0	0	0	0	0	0	0	0	0	2	3	0	0	1	1	11	0	28	15	34	d__Bacteria; p__Cyanobacteria; c__Cyanophyceae; o__Nostocales; f__Calotrichaceae; g__Calothrix; s__Calothrix parasitica
ASV_1261	0	0	0	0	0	0	0	0	0	0	0	0	0	0	0	0	2	8	1	5	0	1	2	2	d__Eukaryota; p__Rhodophyta; c__Compsopogonophyceae; o__Rhodochaetales; f__Rhodochaetaceae; g__Rhodochaete; s__Rhodochaete parvula
ASV_1262	0	0	0	0	0	0	0	0	0	0	0	0	0	0	2	1	11	3	1	7	0	3	14	6	d__Eukaryota; p__Rhodophyta; c__Compsopogonophyceae; o__Rhodochaetales; f__Rhodochaetaceae; g__Rhodochaete; s__Rhodochaete parvula
ASV_1263	0	0	0	0	0	0	0	0	0	0	0	0	0	1	11	5	6	1	6	1	3	51	38	50	d__Bacteria; p__Cyanobacteria; c__Cyanophyceae; o__Synechococcales; f__Merismopediaceae; g__Merismopedia; s__Merismopedia tenuissima
ASV_1264	0	0	0	0	0	0	0	0	0	0	0	0	3	1	14	0	3	10	16	9	19	5	12	34	d__Bacteria; p__Cyanobacteria; c__Cyanophyceae; o__Synechococcales; f__Synechococcaceae; g__Thermosynechococcus; s__Thermosynechococcus sp. NK55a
ASV_1265	0	0	0	0	0	0	0	0	0	0	0	0	0	0	0	0	0	0	0	0	0	2	0	0	d__Eukaryota; p__Rhodophyta; c__Bangiophyceae; o__Bangiales; f__Bangiaceae; g__Neoporphyra; s__Neoporphyra haitanensis
ASV_1266	0	0	0	0	0	0	0	0	0	0	0	0	0	1	0	0	0	0	0	0	0	1	0	0	d__Eukaryota; p__Rhodophyta; c__Bangiophyceae; o__Bangiales; f__Bangiaceae; g__Neoporphyra; s__Neoporphyra haitanensis
ASV_1267	0	0	0	0	0	0	0	0	0	0	0	0	0	1	0	0	0	0	2	1	1	4	1	2	d__Bacteria; p__Cyanobacteria; c__Cyanophyceae; o__Synechococcales; f__Synechococcaceae; g__Synechococcus; s__Synechococcus sp. CB0101
ASV_1268	0	0	0	0	0	0	0	0	0	0	0	0	0	0	0	0	0	0	0	0	0	1	0	1	d__Bacteria; p__Cyanobacteria; c__Cyanophyceae; o__Synechococcales; f__Merismopediaceae; g__Merismopedia; s__Merismopedia tenuissima
ASV_1269	0	0	0	0	0	0	0	0	0	0	0	0	0	0	0	0	0	0	0	0	0	2	0	0	d__Eukaryota; p__Rhodophyta; c__Bangiophyceae; o__Bangiales; f__Bangiaceae; g__Neoporphyra; s__Neoporphyra haitanensis
ASV_1270	0	0	0	0	0	0	0	0	0	0	0	0	0	1	0	0	0	0	0	0	0	1	0	0	d__Bacteria; p__Cyanobacteria; c__Gloeomargaritaceae; o__Gloeoemargaritales; f__Gloeomargaritaceae; g__Gloeomargarita; s__Gloeomargarita lithophora
ASV_1271	0	0	0	0	0	0	0	0	0	0	0	0	0	0	0	0	0	0	0	0	0	10	0	2	d__Eukaryota; p__Rhodophyta; c__Bangiophyceae; o__Bangiales; f__Bangiaceae; g__Neoporphyra; s__Neoporphyra haitanensis
ASV_1272	0	0	0	0	0	0	0	0	0	0	0	0	0	0	0	6	0	4	0	0	0	0	3	4	d__Eukaryota; p__Rhodophyta; c__Compsopogonophyceae; o__Rhodochaetales; f__Rhodochaetaceae; g__Rhodochaete; s__Rhodochaete parvula
ASV_1273	0	0	0	0	0	0	0	0	0	0	0	0	0	0	0	0	0	0	0	1	0	2	0	0	d__Eukaryota; p__Rhodophyta; c__Bangiophyceae; o__Bangiales; f__Bangiaceae; g__Neoporphyra; s__Neoporphyra haitanensis
ASV_1274	0	0	0	0	0	0	0	0	0	0	0	0	0	0	0	0	0	0	0	0	1	1	1	0	d__Bacteria; p__Cyanobacteria; c__Cyanophyceae; o__Nostocales; f__Nostocaceae; g__Trichormus; s__Trichormus azollae
ASV_1275	0	0	0	0	0	0	0	0	0	0	0	0	0	0	0	0	0	0	0	0	0	3	2	0	d__Eukaryota; p__Rhodophyta; c__Bangiophyceae; o__Bangiales; f__Bangiaceae; g__Neoporphyra; s__Neoporphyra haitanensis
ASV_1276	0	0	0	0	0	0	0	0	0	0	0	0	0	0	0	0	1	0	0	0	0	1	0	0	d__Bacteria; p__Cyanobacteria; c__Cyanophyceae; o__Nostocales; f__Aphanizomenonaceae; g__Dolichospermum; s__Dolichospermum akankoense
ASV_1277	0	0	0	0	0	0	0	0	0	0	0	0	0	1	0	0	0	0	0	0	0	4	0	0	d__Eukaryota; p__Cryptista; c__Cryptophyceae; o__Cryptomonadales; f__Cryptomonadaceae; g__Cryptomonas; s__Cryptomonas curvata
ASV_1278	0	0	0	0	0	0	0	0	0	0	0	0	0	0	0	0	0	0	0	0	0	1	0	2	d__Bacteria; p__Cyanobacteria; c__Cyanophyceae; o__Synechococcales; f__Prochlorotrichaceae; g__Nodosilinea; s__uncultured Nodosilinea sp.
ASV_1279	0	0	0	0	0	0	0	0	0	0	0	0	0	0	5	2	0	1	0	0	0	0	0	3	d__Bacteria; p__Cyanobacteria; c__Cyanophyceae; o__Synechococcales; f__Merismopediaceae; g__Merismopedia; s__Merismopedia tenuissima
ASV_1280	0	0	0	0	0	0	0	0	0	0	0	0	0	0	0	0	0	0	1	0	0	1	1	0	d__Bacteria; p__Cyanobacteria; c__Cyanophyceae; o__Nostocales; f__Calotrichaceae; g__Calothrix; s__Calothrix sp. 336/3
ASV_1281	0	0	0	0	0	0	0	0	0	0	0	0	0	1	0	0	0	0	0	0	0	1	0	0	d__Eukaryota; p__Rhodophyta; c__Bangiophyceae; o__Bangiales; f__Bangiaceae; g__Neoporphyra; s__Neoporphyra haitanensis
ASV_1282	0	0	0	0	0	0	0	0	0	0	0	0	0	0	0	0	0	0	0	0	0	2	0	0	d__Eukaryota; p__Rhodophyta; c__Bangiophyceae; o__Bangiales; f__Bangiaceae; g__Neoporphyra; s__Neoporphyra haitanensis
ASV_1283	0	0	0	0	0	0	0	0	0	0	0	0	0	0	0	0	0	0	0	0	0	2	0	0	d__Eukaryota; p__Rhodophyta; c__Bangiophyceae; o__Bangiales; f__Bangiaceae; g__Neoporphyra; s__Neoporphyra haitanensis
ASV_1284	0	0	0	0	0	0	0	0	0	0	0	0	0	11	1	0	0	0	0	9	0	79	0	9	d__Eukaryota; p__Rhodophyta; c__Bangiophyceae; o__Bangiales; f__Bangiaceae; g__Neoporphyra; s__Neoporphyra haitanensis
ASV_1285	0	0	0	0	0	0	0	0	0	0	0	0	0	0	1	1	0	4	1	5	0	8	4	2	d__Eukaryota; p__Rhodophyta; c__Compsopogonophyceae; o__Rhodochaetales; f__Rhodochaetaceae; g__Rhodochaete; s__Rhodochaete parvula
ASV_1286	0	0	0	0	0	0	0	0	0	0	0	0	0	0	16	22	8	12	6	5	6	0	3	15	d__Eukaryota; p__Rhodophyta; c__Compsopogonophyceae; o__Rhodochaetales; f__Rhodochaetaceae; g__Rhodochaete; s__Rhodochaete parvula
ASV_1287	0	0	0	0	0	0	0	0	0	0	0	0	0	1	0	0	0	0	0	0	0	3	0	0	d__Eukaryota; p__Rhodophyta; c__Bangiophyceae; o__Bangiales; f__Bangiaceae; g__Neoporphyra; s__Neoporphyra haitanensis
ASV_1288	0	0	0	0	0	0	0	0	0	0	0	0	0	0	0	0	0	0	0	0	0	4	0	0	d__Eukaryota; p__Rhodophyta; c__Bangiophyceae; o__Bangiales; f__Bangiaceae; g__Neoporphyra; s__Neoporphyra haitanensis
ASV_1289	0	0	0	0	0	0	0	0	0	0	0	0	0	0	0	0	0	0	1	0	0	1	1	0	d__Bacteria; p__Cyanobacteria; c__Cyanophyceae; o__Synechococcales; f__Prochlorotrichaceae; g__Nodosilinea; s__uncultured Nodosilinea sp.
ASV_1290	0	0	0	0	0	0	0	0	0	0	0	0	0	1	0	0	0	0	0	0	0	1	0	0	d__Eukaryota; p__Rhodophyta; c__Compsopogonophyceae; o__Rhodochaetales; f__Rhodochaetaceae; g__Rhodochaete; s__Rhodochaete parvula
ASV_1291	0	0	0	0	0	0	0	0	0	0	0	0	0	1	0	0	0	0	0	0	0	1	0	0	d__Bacteria; p__Cyanobacteria; c__Cyanophyceae; o__Synechococcales; f__Synechococcaceae; g__Synechococcus; s__Synechococcus sp. 1002
ASV_1292	0	0	0	0	0	0	0	0	0	0	0	0	0	2	0	0	0	0	0	4	1	5	3	0	d__Bacteria; p__Cyanobacteria; c__Cyanophyceae; o__Nostocales; f__Calotrichaceae; g__Calothrix; s__Calothrix sp. 336/3
ASV_1293	0	0	0	0	0	0	0	0	0	0	0	0	0	3	0	0	0	0	0	0	0	15	18	2	d__Bacteria; p__Cyanobacteria; c__Cyanophyceae; o__Nostocales; f__Tolypothrichaceae; g__Tolypothrix; s__uncultured Tolypothrix sp.
ASV_1294	0	0	0	0	0	0	0	0	0	0	0	0	0	1	0	0	0	0	0	2	0	7	11	0	d__Bacteria; p__Cyanobacteria; c__Cyanophyceae; o__Synechococcales; f__Synechococcaceae; g__Synechococcus; s__Synechococcus sp. CB0101
ASV_1295	0	0	0	0	0	0	0	0	0	0	0	0	0	4	7	1	12	7	10	6	13	5	13	5	d__Eukaryota; p__Rhodophyta; c__Bangiophyceae; o__Bangiales; f__Bangiaceae; g__Neoporphyra; s__Neoporphyra haitanensis
ASV_1296	0	0	0	0	0	0	0	0	0	0	0	0	0	0	0	0	0	2	0	1	0	2	0	0	d__Eukaryota; p__Rhodophyta; c__Compsopogonophyceae; o__Rhodochaetales; f__Rhodochaetaceae; g__Rhodochaete; s__Rhodochaete parvula
ASV_1297	0	0	0	0	0	0	0	0	0	0	0	0	0	0	0	0	0	0	0	0	0	2	0	0	d__Eukaryota; p__Rhodophyta; c__Bangiophyceae; o__Bangiales; f__Bangiaceae; g__Neoporphyra; s__Neoporphyra haitanensis
ASV_1298	0	0	0	0	0	0	0	0	0	0	0	0	0	2	5	0	7	33	0	45	3	66	47	18	d__Eukaryota; p__Rhodophyta; c__Compsopogonophyceae; o__Rhodochaetales; f__Rhodochaetaceae; g__Rhodochaete; s__Rhodochaete parvula
ASV_1299	0	0	0	0	0	0	0	0	0	0	0	0	0	0	2	0	1	0	1	3	0	13	2	9	d__Bacteria; p__Cyanobacteria; c__Cyanophyceae; o__Synechococcales; f__Synechococcaceae; g__Synechococcus; s__Synechococcus sp. CB0101
ASV_1300	0	0	0	0	0	0	0	0	0	0	0	0	1	0	0	0	0	0	18	3	6	4	1	6	d__Bacteria; p__Cyanobacteria; c__Cyanophyceae; o__Nostocales; f__Scytonemataceae; g__Scytonematopsis; s__Scytonematopsis contorta
ASV_1301	0	0	0	0	0	0	0	0	0	0	0	0	0	0	0	0	0	0	0	0	0	2	9	1	d__Bacteria; p__Cyanobacteria; c__Cyanophyceae; o__Nostocales; f__Calotrichaceae; g__Calothrix; s__Calothrix parasitica
ASV_1302	0	0	0	0	0	0	0	0	0	0	0	0	0	0	1	0	0	0	0	1	1	2	1	1	d__Bacteria; p__Cyanobacteria; c__Cyanophyceae; o__Nostocales; f__Tolypothrichaceae; g__Tolypothrix; s__uncultured Tolypothrix sp.
ASV_1303	0	0	0	0	0	0	0	0	0	0	0	0	0	0	0	0	0	0	0	0	0	6	1	4	d__Bacteria; p__Cyanobacteria; c__Cyanophyceae; o__Nostocales; f__Nostocaceae; g__Anabaena; s__Anabaena sp. WA102
ASV_1304	0	0	0	0	0	0	0	0	0	0	0	0	0	0	0	0	0	0	0	0	0	1	1	0	d__Eukaryota; p__Rhodophyta; c__Compsopogonophyceae; o__Rhodochaetales; f__Rhodochaetaceae; g__Rhodochaete; s__Rhodochaete parvula
ASV_1305	0	0	0	0	0	0	0	0	0	0	0	0	0	0	0	0	0	0	0	7	0	6	0	0	d__Eukaryota; p__Miozoa; c__Dinophyceae; o__Dinophysiales; f__Dinophysiaceae; g__Dinophysis; s__Dinophysis acuta
ASV_1306	0	0	0	0	0	0	0	0	0	0	0	0	0	0	0	0	0	0	0	0	0	8	0	0	d__Eukaryota; p__Rhodophyta; c__Bangiophyceae; o__Bangiales; f__Bangiaceae; g__Neoporphyra; s__Neoporphyra haitanensis
ASV_1307	0	0	0	0	0	0	0	0	0	0	0	0	0	0	3	2	1	1	0	1	0	3	2	39	d__Eukaryota; p__Rhodophyta; c__Compsopogonophyceae; o__Rhodochaetales; f__Rhodochaetaceae; g__Rhodochaete; s__Rhodochaete parvula
ASV_1308	0	0	0	0	0	0	0	0	0	0	0	0	0	5	10	1	12	5	25	9	24	62	35	204	d__Bacteria; p__Cyanobacteria; c__Cyanophyceae; o__Nostocales; f__Aphanizomenonaceae; g__Dolichospermum; s__Dolichospermum compactum
ASV_1309	0	0	0	0	0	0	0	0	0	0	0	0	0	0	0	0	0	0	0	0	0	4	0	0	d__Eukaryota; p__Rhodophyta; c__Bangiophyceae; o__Bangiales; f__Bangiaceae; g__Neoporphyra; s__Neoporphyra haitanensis
ASV_1310	0	0	0	0	0	0	0	0	0	0	0	0	0	2	6	6	7	1	3	5	1	16	15	8	d__Eukaryota; p__Rhodophyta; c__Compsopogonophyceae; o__Rhodochaetales; f__Rhodochaetaceae; g__Rhodochaete; s__Rhodochaete parvula
ASV_1311	0	0	0	0	0	0	0	0	0	0	0	0	0	0	0	0	0	0	0	0	0	3	0	0	d__Bacteria; p__Cyanobacteria; c__Cyanophyceae; o__Synechococcales; f__Merismopediaceae; g__Merismopedia; s__Merismopedia tenuissima
ASV_1312	0	0	0	0	0	0	0	0	0	0	0	0	0	1	0	0	0	0	0	0	0	1	0	0	d__Bacteria; p__Cyanobacteria; c__Cyanophyceae; o__Nostocales; f__Calotrichaceae; g__Calothrix; s__Calothrix sp. 336/3
ASV_1313	0	0	0	0	0	0	0	0	0	0	0	0	0	2	0	0	0	0	1	2	1	2	1	0	d__Bacteria; p__Cyanobacteria; c__Cyanophyceae; o__Nostocales; f__Calotrichaceae; g__Calothrix; s__Calothrix sp. 336/3
ASV_1314	0	0	0	0	0	0	0	0	0	0	0	0	0	0	0	0	0	0	0	0	0	3	0	1	d__Eukaryota; p__Rhodophyta; c__Bangiophyceae; o__Bangiales; f__Bangiaceae; g__Neoporphyra; s__Neoporphyra haitanensis
ASV_1315	0	0	0	0	0	0	0	0	0	0	0	0	29	52	0	0	0	0	0	0	0	0	6	1	d__Eukaryota; p__Miozoa; c__Dinophyceae; o__Dinophysiales; f__Dinophysiaceae; g__Dinophysis; s__Dinophysis fortii
ASV_1316	0	0	0	0	0	0	0	0	0	0	0	0	2	49	0	0	0	0	0	17	0	52	0	2	d__Eukaryota; p__Rhodophyta; c__Bangiophyceae; o__Bangiales; f__Bangiaceae; g__Neoporphyra; s__Neoporphyra haitanensis
ASV_1317	0	0	0	0	0	0	0	0	0	0	0	0	0	0	0	0	0	0	0	0	0	5	0	0	d__Eukaryota; p__Rhodophyta; c__Bangiophyceae; o__Bangiales; f__Bangiaceae; g__Neoporphyra; s__Neoporphyra haitanensis
ASV_1318	0	0	0	0	0	0	0	0	0	0	0	0	0	0	2	0	0	0	0	0	1	3	4	0	d__Bacteria; p__Cyanobacteria; c__Cyanophyceae; o__Synechococcales; f__Synechococcaceae; g__Synechococcus; s__Synechococcus sp. 1002
ASV_1319	0	0	0	0	0	0	0	0	0	0	0	0	0	0	0	0	0	0	0	1	0	2	0	0	d__Eukaryota; p__Rhodophyta; c__Bangiophyceae; o__Bangiales; f__Bangiaceae; g__Neoporphyra; s__Neoporphyra haitanensis
ASV_1320	0	0	0	0	0	0	0	0	0	0	0	0	0	0	0	0	0	0	0	0	0	2	0	2	d__Bacteria; p__Cyanobacteria; c__Cyanophyceae; o__Spirulinales; f__Lusitaniellaceae; g__Lusitaniella; s__Lusitaniella coriacea
ASV_1321	0	0	0	0	0	0	0	0	0	0	0	0	0	0	0	0	0	0	0	0	0	2	0	0	d__Eukaryota; p__Rhodophyta; c__Bangiophyceae; o__Bangiales; f__Bangiaceae; g__Neoporphyra; s__Neoporphyra haitanensis
ASV_1322	0	0	0	0	0	0	0	0	0	0	0	0	0	0	0	0	0	0	0	1	0	5	0	0	d__Eukaryota; p__Rhodophyta; c__Bangiophyceae; o__Bangiales; f__Bangiaceae; g__Neoporphyra; s__Neoporphyra haitanensis
ASV_1323	0	0	0	0	0	0	0	0	0	0	0	0	2	10	0	0	0	0	0	0	0	0	0	0	d__Eukaryota; p__Chlorophyta; c__Chlorophyceae; o__Chlamydomonadales; f__Haematococcaceae; g__Haematococcus; s__Haematococcus lacustris
ASV_1324	0	0	0	0	0	0	0	0	0	0	0	0	0	0	1	0	1	1	0	1	0	2	2	0	d__Eukaryota; p__Rhodophyta; c__Compsopogonophyceae; o__Rhodochaetales; f__Rhodochaetaceae; g__Rhodochaete; s__Rhodochaete parvula
ASV_1325	0	0	0	0	0	0	0	0	0	0	0	0	0	0	0	0	0	0	0	0	0	2	0	0	d__Bacteria; p__Cyanobacteria; c__Cyanophyceae; o__Synechococcales; f__Merismopediaceae; g__Merismopedia; s__Merismopedia tenuissima
ASV_1326	0	0	0	0	0	0	0	0	0	0	0	0	0	0	0	0	0	0	0	2	0	2	0	0	d__Eukaryota; p__Rhodophyta; c__Bangiophyceae; o__Bangiales; f__Bangiaceae; g__Neoporphyra; s__Neoporphyra haitanensis
ASV_1327	0	0	0	0	0	0	0	0	0	0	0	0	0	0	0	0	0	0	0	0	0	4	0	0	d__Eukaryota; p__Rhodophyta; c__Bangiophyceae; o__Bangiales; f__Bangiaceae; g__Neoporphyra; s__Neoporphyra haitanensis
ASV_1328	0	0	0	0	0	0	0	0	0	0	0	0	0	0	0	0	0	0	0	0	1	2	0	0	d__Bacteria; p__Cyanobacteria; c__Cyanophyceae; o__Nostocales; f__Calotrichaceae; g__Calothrix; s__Calothrix parasitica
ASV_1329	0	0	0	0	0	0	0	0	0	0	0	0	0	0	2	0	0	0	1	1	0	4	1	0	d__Bacteria; p__Cyanobacteria; c__Cyanophyceae; o__Nostocales; f__Calotrichaceae; g__Calothrix; s__Calothrix sp. 336/3
ASV_1330	0	0	0	0	0	0	0	0	0	0	0	0	0	0	1	0	0	0	0	0	0	1	0	0	d__Eukaryota; p__Rhodophyta; c__Compsopogonophyceae; o__Rhodochaetales; f__Rhodochaetaceae; g__Rhodochaete; s__Rhodochaete parvula
ASV_1331	0	0	0	0	0	0	0	0	0	0	0	0	1	4	0	0	0	0	0	0	0	0	0	0	d__Bacteria; p__Cyanobacteria; c__Cyanophyceae; o__Oscillatoriales; f__Cyanothecaceae; g__Cyanothece; s__Cyanothece sp. PCC 7425
ASV_1332	0	0	0	0	0	0	0	0	0	0	0	0	0	0	2	0	0	0	1	0	0	2	0	2	d__Bacteria; p__Cyanobacteria; c__Cyanophyceae; o__Synechococcales; f__Synechococcaceae; g__Synechococcus; s__Synechococcus sp. 1002
ASV_1333	0	0	0	0	0	0	0	0	0	0	0	0	0	0	0	0	0	0	0	0	0	2	0	1	d__Bacteria; p__Cyanobacteria; c__Cyanophyceae; o__Nostocales; f__Calotrichaceae; g__Calothrix; s__Calothrix parasitica
ASV_1334	0	0	0	0	0	0	0	0	0	0	0	0	0	5	0	0	0	0	0	1	0	0	1	1	d__Bacteria; p__Cyanobacteria; c__Cyanophyceae; o__Nostocales; f__Chlorogloeopsidaceae; g__Chlorogloeopsis; s__Chlorogloeopsis sp. P12A
ASV_1335	0	0	0	0	0	0	0	0	0	0	0	0	0	4	0	0	0	0	0	1	0	7	1	1	d__Bacteria; p__Cyanobacteria; c__Cyanophyceae; o__Nostocales; f__Aphanizomenonaceae; g__Dolichospermum; s__Dolichospermum compactum
ASV_1336	0	0	0	0	0	0	0	0	0	0	0	0	0	0	0	0	0	0	0	0	0	2	0	0	d__Eukaryota; p__Chlorophyta; c__Chlorophyceae; o__Chlamydomonadales; f__Asteromonadaceae; g__Halochlorella; s__Halochlorella rubescens
ASV_1337	0	0	0	0	0	0	0	0	0	0	0	0	0	4	0	0	0	0	0	0	0	15	0	0	d__Eukaryota; p__Rhodophyta; c__Bangiophyceae; o__Bangiales; f__Bangiaceae; g__Neoporphyra; s__Neoporphyra haitanensis
ASV_1338	0	0	0	0	0	0	0	0	0	0	0	0	2	4	2	0	0	0	5	0	1	5	4	0	d__Bacteria; p__Cyanobacteria; c__Cyanophyceae; o__Nostocales; f__Nostocaceae; g__Camptylonemopsis; s__Camptylonemopsis sp. 04241-00001
ASV_1339	0	0	0	0	0	0	0	0	0	0	0	0	0	0	0	0	0	0	0	0	0	2	0	0	d__Bacteria; p__Cyanobacteria; c__Cyanophyceae; o__Nostocales; f__Aphanizomenonaceae; g__Dolichospermum; s__Dolichospermum compactum
ASV_1340	0	0	0	0	0	0	0	0	0	0	0	0	0	0	0	0	0	0	0	0	0	2	0	0	d__Bacteria; p__Cyanobacteria; c__Cyanophyceae; o__Synechococcales; f__Merismopediaceae; g__Merismopedia; s__Merismopedia tenuissima
ASV_1341	0	0	0	0	0	0	0	0	0	0	0	0	0	0	1	0	3	1	2	0	0	1	1	0	d__Bacteria; p__Cyanobacteria; c__Cyanophyceae; o__Nostocales; f__Calotrichaceae; g__Calothrix; s__Calothrix parasitica
ASV_1342	0	0	0	0	0	0	0	0	0	0	0	0	0	0	0	0	0	0	0	0	0	3	0	0	d__Eukaryota; p__Rhodophyta; c__Bangiophyceae; o__Bangiales; f__Bangiaceae; g__Neoporphyra; s__Neoporphyra haitanensis
ASV_1343	0	0	0	0	0	0	0	0	0	0	0	0	0	0	15	1	3	2	0	16	1	16	5	31	d__Eukaryota; p__Rhodophyta; c__Compsopogonophyceae; o__Rhodochaetales; f__Rhodochaetaceae; g__Rhodochaete; s__Rhodochaete parvula
ASV_1344	0	0	0	0	0	0	0	0	0	0	0	0	0	0	0	0	0	0	0	0	0	3	0	0	d__Bacteria; p__Cyanobacteria; c__Cyanophyceae; o__Oscillatoriales; f__Gomontiellaceae; g__Crinalium; s__Crinalium epipsammum
ASV_1345	0	0	0	0	0	0	0	0	0	0	0	0	0	3	0	0	0	0	0	0	0	0	0	0	d__Bacteria; p__Cyanobacteria; c__Cyanophyceae; o__Synechococcales; f__Merismopediaceae; g__Merismopedia; s__Merismopedia tenuissima
ASV_1346	0	0	0	0	0	0	0	0	0	0	0	0	0	0	1	0	0	0	0	1	0	2	0	0	d__Bacteria; p__Cyanobacteria; c__Cyanophyceae; o__Nostocales; f__Nostocaceae; g__Nostoc; s__Nostoc sp. NIES-3756
ASV_1347	0	0	0	0	0	0	0	0	0	0	0	0	0	3	1	0	0	8	0	0	0	6	5	2	d__Eukaryota; p__Rhodophyta; c__Compsopogonophyceae; o__Rhodochaetales; f__Rhodochaetaceae; g__Rhodochaete; s__Rhodochaete parvula
ASV_1348	0	0	0	0	0	0	0	0	0	0	0	0	0	2	0	0	0	0	0	0	0	2	0	0	d__Eukaryota; p__Rhodophyta; c__Bangiophyceae; o__Bangiales; f__Bangiaceae; g__Neoporphyra; s__Neoporphyra haitanensis
ASV_1349	0	0	0	0	0	0	0	0	0	0	0	0	0	0	0	0	0	0	0	0	0	1	1	0	d__Bacteria; p__Cyanobacteria; c__Cyanophyceae; o__Nostocales; f__Calotrichaceae; g__Calothrix; s__Calothrix parasitica
ASV_1350	0	0	0	0	0	0	0	0	0	0	0	0	0	0	0	0	0	0	0	0	0	4	0	0	d__Eukaryota; p__Rhodophyta; c__Bangiophyceae; o__Bangiales; f__Bangiaceae; g__Neoporphyra; s__Neoporphyra haitanensis
ASV_1351	0	0	0	0	0	0	0	0	0	0	0	0	0	0	0	0	0	0	0	0	0	2	0	0	d__Eukaryota; p__Rhodophyta; c__Bangiophyceae; o__Bangiales; f__Bangiaceae; g__Neoporphyra; s__Neoporphyra haitanensis
ASV_1352	0	0	0	0	0	0	0	0	0	0	0	0	0	1	0	0	0	0	0	0	0	9	2	0	d__Bacteria; p__Cyanobacteria; c__Cyanophyceae; o__Synechococcales; f__Synechococcaceae; g__Synechococcus; s__Synechococcus sp. 1002
ASV_1353	0	0	0	0	0	0	0	0	0	0	0	0	0	7	0	0	0	0	0	0	0	0	0	0	d__Bacteria; p__Cyanobacteria; c__Cyanophyceae; o__Nostocales; f__Calotrichaceae; g__Calothrix; s__Calothrix sp. 336/3
ASV_1354	0	0	0	0	0	0	0	0	0	0	0	0	0	11	0	0	0	0	0	1	0	18	4	0	d__Bacteria; p__Cyanobacteria; c__Cyanophyceae; o__Nostocales; f__Tolypothrichaceae; g__Tolypothrix; s__uncultured Tolypothrix sp.
ASV_1355	0	0	0	0	0	0	0	0	0	0	0	0	0	0	0	0	0	0	0	0	0	2	0	0	d__Bacteria; p__Cyanobacteria; c__Cyanophyceae; o__Synechococcales; f__Merismopediaceae; g__Merismopedia; s__Merismopedia tenuissima
ASV_1356	0	0	0	0	0	0	0	0	0	0	0	0	0	4	0	0	0	0	0	0	0	2	15	4	d__Bacteria; p__Cyanobacteria; c__Cyanophyceae; o__Nostocales; f__Calotrichaceae; g__Calothrix; s__Calothrix parasitica
ASV_1357	0	0	0	0	0	0	0	0	0	0	0	0	0	0	0	0	0	0	0	0	0	10	0	1	d__Eukaryota; p__Rhodophyta; c__Bangiophyceae; o__Bangiales; f__Bangiaceae; g__Neoporphyra; s__Neoporphyra haitanensis
ASV_1358	0	0	0	0	0	0	0	0	0	0	0	0	0	0	0	0	0	0	0	1	0	4	0	0	d__Eukaryota; p__Rhodophyta; c__Bangiophyceae; o__Bangiales; f__Bangiaceae; g__Neoporphyra; s__Neoporphyra haitanensis
ASV_1359	0	0	0	0	0	0	0	0	0	0	0	0	0	0	0	0	0	0	0	1	0	1	0	0	d__Eukaryota; p__Rhodophyta; c__Bangiophyceae; o__Bangiales; f__Bangiaceae; g__Neoporphyra; s__Neoporphyra haitanensis
ASV_1360	0	0	0	0	0	0	0	0	0	0	0	0	0	8	4	2	0	0	0	3	3	1	2	0	d__Bacteria; p__Cyanobacteria; c__unclassified; o__unclassified; f__unclassified; g__unclassified; s__uncultured cyanobacterium
ASV_1361	0	0	0	0	0	0	0	0	0	0	0	0	0	0	1	0	2	1	2	0	1	1	1	0	d__Bacteria; p__Cyanobacteria; c__Cyanophyceae; o__Synechococcales; f__Synechococcaceae; g__Synechococcus; s__Synechococcus sp. CB0101
ASV_1362	0	0	0	0	0	0	0	0	0	0	0	0	0	0	0	0	0	0	0	0	0	2	0	0	d__Eukaryota; p__Rhodophyta; c__Bangiophyceae; o__Bangiales; f__Bangiaceae; g__Neoporphyra; s__Neoporphyra haitanensis
ASV_1363	0	0	0	0	0	0	0	0	0	0	0	0	0	0	0	0	0	0	0	0	0	4	0	0	d__Eukaryota; p__Rhodophyta; c__Bangiophyceae; o__Bangiales; f__Bangiaceae; g__Neoporphyra; s__Neoporphyra haitanensis
ASV_1364	0	0	0	0	0	0	0	0	0	0	0	0	0	0	0	0	0	0	0	0	0	1	0	1	d__Bacteria; p__Cyanobacteria; c__Cyanophyceae; o__Synechococcales; f__Synechococcaceae; g__Synechococcus; s__Synechococcus sp. 1002
ASV_1365	0	0	0	0	0	0	0	0	0	0	0	0	0	0	0	0	0	0	0	0	0	6	5	0	d__Eukaryota; p__Rhodophyta; c__Compsopogonophyceae; o__Rhodochaetales; f__Rhodochaetaceae; g__Rhodochaete; s__Rhodochaete parvula
ASV_1366	0	0	0	0	0	0	0	0	0	0	0	0	0	0	0	0	0	0	0	0	0	1	1	0	d__Bacteria; p__Cyanobacteria; c__Cyanophyceae; o__Nostocales; f__Hapalosiphonaceae; g__Nostochopsis; s__Nostochopsis sp. ARS04207_00001
ASV_1367	0	0	0	0	0	0	0	0	0	0	0	0	0	5	0	0	0	0	0	0	0	0	0	0	d__Eukaryota; p__Chlorophyta; c__Chlorophyceae; o__Chlamydomonadales; f__Haematococcaceae; g__Haematococcus; s__Haematococcus lacustris
ASV_1368	0	0	0	0	0	0	0	0	0	0	0	0	0	0	0	0	0	0	0	1	0	1	0	0	d__Eukaryota; p__Rhodophyta; c__Bangiophyceae; o__Bangiales; f__Bangiaceae; g__Neoporphyra; s__Neoporphyra haitanensis
ASV_1369	0	0	0	0	0	0	0	0	0	0	0	0	0	0	0	0	0	0	0	0	0	1	2	0	d__Bacteria; p__Cyanobacteria; c__Cyanophyceae; o__Synechococcales; f__Synechococcaceae; g__Synechococcus; s__Synechococcus sp. 1002
ASV_1370	0	0	0	0	0	0	0	0	0	0	0	0	0	2	0	0	0	0	0	0	0	2	0	0	d__Eukaryota; p__Rhodophyta; c__Bangiophyceae; o__Bangiales; f__Bangiaceae; g__Neoporphyra; s__Neoporphyra haitanensis
ASV_1371	0	0	0	0	0	0	0	0	0	0	0	0	0	0	0	0	0	0	0	0	0	2	0	0	d__Bacteria; p__Cyanobacteria; c__Cyanophyceae; o__Synechococcales; f__Merismopediaceae; g__Merismopedia; s__Merismopedia tenuissima
ASV_1372	0	0	0	0	0	0	0	0	0	0	0	0	0	0	1	0	1	0	1	1	0	1	1	1	d__Eukaryota; p__Rhodophyta; c__Bangiophyceae; o__Bangiales; f__Bangiaceae; g__Neoporphyra; s__Neoporphyra haitanensis
ASV_1373	0	0	0	0	0	0	0	0	0	0	0	0	0	1	0	0	0	0	0	0	0	1	0	0	d__Bacteria; p__Cyanobacteria; c__Cyanophyceae; o__Nostocales; f__Tolypothrichaceae; g__Tolypothrix; s__uncultured Tolypothrix sp.
ASV_1374	0	0	0	0	0	0	0	0	0	0	0	0	0	16	0	0	0	0	0	1	0	0	1	0	d__Eukaryota; p__Rhodophyta; c__Compsopogonophyceae; o__Rhodochaetales; f__Rhodochaetaceae; g__Rhodochaete; s__Rhodochaete parvula
ASV_1375	0	0	0	0	0	0	0	0	0	0	0	0	0	0	4	0	1	1	1	0	8	1	1	0	d__Eukaryota; p__Rhodophyta; c__Bangiophyceae; o__Bangiales; f__Bangiaceae; g__Neoporphyra; s__Neoporphyra haitanensis
ASV_1376	0	0	0	0	0	0	0	0	0	0	0	0	0	0	0	0	0	0	0	15	0	13	0	0	d__Eukaryota; p__Rhodophyta; c__Bangiophyceae; o__Bangiales; f__Bangiaceae; g__Neoporphyra; s__Neoporphyra haitanensis
ASV_1377	0	0	0	0	0	0	0	0	0	0	0	0	0	0	0	0	1	0	0	0	0	3	5	0	d__Eukaryota; p__Rhodophyta; c__Bangiophyceae; o__Bangiales; f__Bangiaceae; g__Neoporphyra; s__Neoporphyra haitanensis
ASV_1378	0	0	0	0	0	0	0	0	0	0	0	0	0	0	0	0	0	0	0	1	1	4	1	0	d__Bacteria; p__Cyanobacteria; c__Cyanophyceae; o__Nostocales; f__Calotrichaceae; g__Calothrix; s__Calothrix sp. 336/3
ASV_1379	0	0	0	0	0	0	0	0	0	0	0	0	0	0	0	0	0	0	0	1	0	2	0	0	d__Eukaryota; p__Rhodophyta; c__Bangiophyceae; o__Bangiales; f__Bangiaceae; g__Neoporphyra; s__Neoporphyra haitanensis
ASV_1380	0	0	0	0	0	0	0	0	0	0	0	0	6	60	311	4	89	255	257	219	266	112	158	80	d__Bacteria; p__Cyanobacteria; c__Cyanophyceae; o__Nostocales; f__Nostocaceae; g__Camptylonemopsis; s__Camptylonemopsis sp. 04241-00001
ASV_1381	0	0	0	0	0	0	0	0	0	0	0	0	0	0	0	0	0	1	0	0	0	1	0	0	d__Bacteria; p__Cyanobacteria; c__Cyanophyceae; o__Synechococcales; f__Leptolyngbyaceae; g__Leptolyngbya; s__Leptolyngbya sp. SEV53C28
ASV_1382	0	0	0	0	0	0	0	0	0	0	0	0	0	1	0	0	0	0	0	0	0	1	1	0	d__Bacteria; p__Cyanobacteria; c__Cyanophyceae; o__Synechococcales; f__Prochlorotrichaceae; g__Nodosilinea; s__uncultured Nodosilinea sp.
ASV_1383	0	0	0	0	0	0	0	0	0	0	0	0	0	2	13	0	7	38	1	16	2	71	36	24	d__Eukaryota; p__Rhodophyta; c__Compsopogonophyceae; o__Rhodochaetales; f__Rhodochaetaceae; g__Rhodochaete; s__Rhodochaete parvula
ASV_1384	0	0	0	0	0	0	0	0	0	0	0	0	0	0	0	0	0	0	0	0	0	3	0	0	d__Eukaryota; p__Rhodophyta; c__Bangiophyceae; o__Bangiales; f__Bangiaceae; g__Neoporphyra; s__Neoporphyra haitanensis
ASV_1385	0	0	0	0	0	0	0	0	0	0	0	0	0	0	0	0	0	0	0	0	0	2	0	0	d__Eukaryota; p__Miozoa; c__Dinophyceae; o__Dinophysiales; f__Dinophysiaceae; g__Dinophysis; s__Dinophysis acuta
ASV_1386	0	0	0	0	0	0	0	0	0	0	0	0	0	3	0	0	0	0	0	0	0	0	0	0	d__Eukaryota; p__Rhodophyta; c__Bangiophyceae; o__Bangiales; f__Bangiaceae; g__Neoporphyra; s__Neoporphyra haitanensis
ASV_1387	0	0	0	0	0	0	0	0	0	0	0	0	0	0	0	0	0	0	0	0	0	3	0	0	d__Bacteria; p__Cyanobacteria; c__Cyanophyceae; o__Nostocales; f__Calotrichaceae; g__Calothrix; s__Calothrix parasitica
ASV_1388	0	0	0	0	0	0	0	0	0	0	0	0	0	7	17	0	0	0	2	1	2	2	0	3	d__Bacteria; p__Cyanobacteria; c__Cyanophyceae; o__Synechococcales; f__Merismopediaceae; g__Merismopedia; s__Merismopedia tenuissima
ASV_1389	0	0	0	0	0	0	0	0	0	0	0	0	0	0	0	0	0	0	0	1	0	2	0	0	d__Eukaryota; p__Rhodophyta; c__Bangiophyceae; o__Bangiales; f__Bangiaceae; g__Neoporphyra; s__Neoporphyra haitanensis
ASV_1390	0	0	0	0	0	0	0	0	0	0	0	0	0	0	0	0	0	0	0	0	0	2	0	0	d__Eukaryota; p__Rhodophyta; c__Bangiophyceae; o__Bangiales; f__Bangiaceae; g__Neoporphyra; s__Neoporphyra haitanensis
ASV_1391	0	0	0	0	0	0	0	0	0	0	0	0	0	0	0	0	0	0	0	0	0	2	0	0	d__Eukaryota; p__Rhodophyta; c__Bangiophyceae; o__Bangiales; f__Bangiaceae; g__Neoporphyra; s__Neoporphyra haitanensis
ASV_1392	0	0	0	0	0	0	0	0	0	0	0	0	0	0	0	0	0	0	0	1	0	6	0	0	d__Eukaryota; p__Rhodophyta; c__Bangiophyceae; o__Bangiales; f__Bangiaceae; g__Neoporphyra; s__Neoporphyra haitanensis
ASV_1393	0	0	0	0	0	0	0	0	0	0	0	0	0	0	0	0	0	0	0	0	0	1	0	1	d__Eukaryota; p__Rhodophyta; c__Compsopogonophyceae; o__Rhodochaetales; f__Rhodochaetaceae; g__Rhodochaete; s__Rhodochaete parvula
ASV_1394	0	0	0	0	0	0	0	0	0	0	0	0	0	1	0	0	0	0	0	0	0	2	0	0	d__Eukaryota; p__Rhodophyta; c__Bangiophyceae; o__Bangiales; f__Bangiaceae; g__Neoporphyra; s__Neoporphyra haitanensis
ASV_1395	0	0	0	0	0	0	0	0	0	0	0	0	0	4	0	0	0	0	0	0	0	0	0	0	d__Eukaryota; p__Miozoa; c__Dinophyceae; o__Dinophysiales; f__Dinophysiaceae; g__Dinophysis; s__Dinophysis caudata
ASV_1396	0	0	0	0	0	0	0	0	0	0	0	0	0	0	0	0	0	0	0	1	0	3	0	0	d__Eukaryota; p__Rhodophyta; c__Bangiophyceae; o__Bangiales; f__Bangiaceae; g__Neoporphyra; s__Neoporphyra haitanensis
ASV_1397	0	0	0	0	0	0	0	0	0	0	0	0	0	0	0	0	0	0	0	0	0	4	0	0	d__Eukaryota; p__Rhodophyta; c__Bangiophyceae; o__Bangiales; f__Bangiaceae; g__Neoporphyra; s__Neoporphyra haitanensis
ASV_1398	0	0	0	0	0	0	0	0	0	0	0	0	0	0	0	0	0	0	0	0	0	6	0	1	d__Eukaryota; p__Rhodophyta; c__Bangiophyceae; o__Bangiales; f__Bangiaceae; g__Neoporphyra; s__Neoporphyra haitanensis
ASV_1399	0	0	0	0	0	0	0	0	0	0	0	0	0	0	0	0	0	0	0	0	0	2	0	0	d__Eukaryota; p__Rhodophyta; c__Bangiophyceae; o__Bangiales; f__Bangiaceae; g__Neoporphyra; s__Neoporphyra haitanensis
ASV_1400	0	0	0	0	0	0	0	0	0	0	0	0	0	0	1	2	2	4	0	1	1	1	1	0	d__Eukaryota; p__Rhodophyta; c__Compsopogonophyceae; o__Rhodochaetales; f__Rhodochaetaceae; g__Rhodochaete; s__Rhodochaete parvula
ASV_1401	0	0	0	0	0	0	0	0	0	0	0	0	0	0	0	0	0	0	0	0	0	1	1	0	d__Bacteria; p__Cyanobacteria; c__Cyanophyceae; o__Nostocales; f__Calotrichaceae; g__Calothrix; s__Calothrix sp. 336/3
ASV_1402	0	0	0	0	0	0	0	0	0	0	0	0	0	4	0	0	0	0	0	0	0	0	0	0	d__Eukaryota; p__Chlorophyta; c__Chlorophyceae; o__Chlamydomonadales; f__Haematococcaceae; g__Haematococcus; s__Haematococcus lacustris
ASV_1403	0	0	0	0	0	0	0	0	0	0	0	0	0	1	0	0	1	0	0	0	0	1	3	1	d__Bacteria; p__Cyanobacteria; c__Cyanophyceae; o__Synechococcales; f__Prochloraceae; g__Prochlorococcus; s__Prochlorococcus marinus
ASV_1404	0	0	0	0	0	0	0	0	0	0	0	0	0	0	1	0	2	0	1	0	0	10	4	4	d__Bacteria; p__Cyanobacteria; c__Cyanophyceae; o__Nostocales; f__Calotrichaceae; g__Calothrix; s__Calothrix sp. 336/3
ASV_1405	0	0	0	0	0	0	0	0	0	0	0	0	0	0	0	0	0	0	0	3	0	2	0	0	d__Eukaryota; p__Rhodophyta; c__Bangiophyceae; o__Bangiales; f__Bangiaceae; g__Neoporphyra; s__Neoporphyra haitanensis
ASV_1406	0	0	0	0	0	0	0	0	0	0	0	0	0	4	0	0	0	0	0	6	0	12	0	0	d__Eukaryota; p__Rhodophyta; c__Bangiophyceae; o__Bangiales; f__Bangiaceae; g__Neoporphyra; s__Neoporphyra haitanensis
ASV_1407	0	0	0	0	0	0	0	0	0	0	0	0	0	1	3	0	0	0	2	4	5	7	22	10	d__Eukaryota; p__Rhodophyta; c__Bangiophyceae; o__Bangiales; f__Bangiaceae; g__Neoporphyra; s__Neoporphyra haitanensis
ASV_1408	0	0	0	0	0	0	0	0	0	0	0	0	0	0	0	0	0	0	0	0	0	5	0	0	d__Eukaryota; p__Rhodophyta; c__Bangiophyceae; o__Bangiales; f__Bangiaceae; g__Neoporphyra; s__Neoporphyra haitanensis
ASV_1409	0	0	0	0	0	0	0	0	0	0	0	0	0	3	5	0	1	2	17	16	8	26	21	12	d__Bacteria; p__Cyanobacteria; c__Cyanophyceae; o__Nostocales; f__Calotrichaceae; g__Calothrix; s__Calothrix parasitica
ASV_1410	0	0	0	0	0	0	0	0	0	0	0	0	0	1	0	0	0	0	0	0	0	1	0	0	d__Bacteria; p__Cyanobacteria; c__Cyanophyceae; o__Synechococcales; f__Synechococcaceae; g__Synechococcus; s__Synechococcus sp. CB0101
ASV_1411	0	0	0	0	0	0	0	0	0	0	0	0	0	3	0	0	0	0	0	0	0	0	0	0	d__Bacteria; p__Cyanobacteria; c__Cyanophyceae; o__Oscillatoriales; f__Gomontiellaceae; g__Crinalium; s__Crinalium epipsammum
ASV_1412	0	0	0	0	0	0	0	0	0	0	0	0	0	0	0	0	0	0	0	1	0	1	0	0	d__Eukaryota; p__Rhodophyta; c__Bangiophyceae; o__Bangiales; f__Bangiaceae; g__Neoporphyra; s__Neoporphyra haitanensis
ASV_1413	0	0	0	0	0	0	0	0	0	0	0	0	0	0	19	0	5	2	10	7	10	10	4	79	d__Eukaryota; p__Rhodophyta; c__Compsopogonophyceae; o__Rhodochaetales; f__Rhodochaetaceae; g__Rhodochaete; s__Rhodochaete parvula
ASV_1414	0	0	0	0	0	0	0	0	0	0	0	0	0	1	0	0	0	0	0	0	0	1	0	0	d__Bacteria; p__Cyanobacteria; c__Cyanophyceae; o__Nostocales; f__Nostocaceae; g__Anabaena; s__Anabaena sp. WA102
ASV_1415	0	0	0	0	0	0	0	0	0	0	0	0	0	2	0	0	0	0	0	8	0	24	0	1	d__Eukaryota; p__Rhodophyta; c__Bangiophyceae; o__Bangiales; f__Bangiaceae; g__Neoporphyra; s__Neoporphyra haitanensis
ASV_1416	0	0	0	0	0	0	0	0	0	0	0	0	1	3	0	0	0	0	0	0	0	0	2	0	d__Bacteria; p__Cyanobacteria; c__Cyanophyceae; o__Synechococcales; f__Synechococcaceae; g__Synechococcus; s__Synechococcus sp. CB0101
ASV_1417	0	0	0	0	0	0	0	0	0	0	0	0	0	6	1	2	0	8	1	4	0	34	7	6	d__Eukaryota; p__Rhodophyta; c__Compsopogonophyceae; o__Rhodochaetales; f__Rhodochaetaceae; g__Rhodochaete; s__Rhodochaete parvula
ASV_1418	0	0	0	0	0	0	0	0	0	0	0	0	0	0	0	0	0	0	0	0	0	5	0	0	d__Eukaryota; p__Rhodophyta; c__Bangiophyceae; o__Bangiales; f__Bangiaceae; g__Neoporphyra; s__Neoporphyra haitanensis
ASV_1419	0	0	0	0	0	0	0	0	0	0	0	0	0	0	0	0	0	0	0	0	0	3	0	0	d__Eukaryota; p__Rhodophyta; c__Bangiophyceae; o__Bangiales; f__Bangiaceae; g__Neoporphyra; s__Neoporphyra haitanensis
ASV_1420	0	0	0	0	0	0	0	0	0	0	0	0	0	1	0	0	0	0	0	4	0	4	0	0	d__Eukaryota; p__Rhodophyta; c__Bangiophyceae; o__Bangiales; f__Bangiaceae; g__Neoporphyra; s__Neoporphyra haitanensis
ASV_1421	0	0	0	0	0	0	0	0	0	0	0	0	0	3	0	0	0	0	0	0	0	0	0	0	d__Bacteria; p__Cyanobacteria; c__Cyanophyceae; o__Synechococcales; f__Prochloraceae; g__Prochlorococcus; s__Prochlorococcus marinus
ASV_1422	0	0	0	0	0	0	0	0	0	0	0	0	0	0	0	0	0	0	0	1	0	2	3	0	d__Bacteria; p__Cyanobacteria; c__Cyanophyceae; o__Nostocales; f__Calotrichaceae; g__Calothrix; s__Calothrix parasitica
ASV_1423	0	0	0	0	0	0	0	0	0	0	0	0	0	2	0	0	0	0	0	0	0	4	3	0	d__Eukaryota; p__Rhodophyta; c__Compsopogonophyceae; o__Rhodochaetales; f__Rhodochaetaceae; g__Rhodochaete; s__Rhodochaete parvula
ASV_1424	0	0	0	0	0	0	0	0	0	0	0	0	0	0	0	0	0	1	0	0	0	1	0	0	d__Eukaryota; p__Rhodophyta; c__Compsopogonophyceae; o__Rhodochaetales; f__Rhodochaetaceae; g__Rhodochaete; s__Rhodochaete parvula
ASV_1425	0	0	0	0	0	0	0	0	0	0	0	0	0	0	0	0	0	0	0	0	0	1	1	4	d__Bacteria; p__Cyanobacteria; c__Cyanophyceae; o__Nostocales; f__Nostocaceae; g__Camptylonemopsis; s__Camptylonemopsis sp. 04241-00001
ASV_1426	0	0	0	0	0	0	0	0	0	0	0	0	0	0	0	0	0	0	0	0	0	1	2	0	d__Eukaryota; p__Rhodophyta; c__Bangiophyceae; o__Bangiales; f__Bangiaceae; g__Neoporphyra; s__Neoporphyra haitanensis
ASV_1427	0	0	0	0	0	0	0	0	0	0	0	0	0	0	0	0	0	0	0	0	0	1	0	1	d__Eukaryota; p__Rhodophyta; c__Bangiophyceae; o__Bangiales; f__Bangiaceae; g__Neoporphyra; s__Neoporphyra haitanensis
ASV_1428	0	0	0	0	0	0	0	0	0	0	0	0	2	11	0	0	0	0	0	0	0	0	0	0	d__Bacteria; p__Cyanobacteria; c__Cyanophyceae; o__Synechococcales; f__Prochlorotrichaceae; g__Nodosilinea; s__uncultured Nodosilinea sp.
ASV_1429	0	0	0	0	0	0	0	0	0	0	0	0	0	0	0	0	0	0	0	4	0	6	0	0	d__Eukaryota; p__Rhodophyta; c__Bangiophyceae; o__Bangiales; f__Bangiaceae; g__Neoporphyra; s__Neoporphyra haitanensis
ASV_1430	0	0	0	0	0	0	0	0	0	0	0	0	0	0	0	0	0	0	0	1	0	7	0	0	d__Eukaryota; p__Rhodophyta; c__Bangiophyceae; o__Bangiales; f__Bangiaceae; g__Neoporphyra; s__Neoporphyra haitanensis
ASV_1431	0	0	0	0	0	0	0	0	0	0	0	0	0	0	0	0	0	0	0	0	0	2	0	0	d__Eukaryota; p__Rhodophyta; c__Bangiophyceae; o__Bangiales; f__Bangiaceae; g__Neoporphyra; s__Neoporphyra haitanensis
ASV_1432	0	0	0	0	0	0	0	0	0	0	0	0	0	0	0	0	1	1	0	1	0	4	2	3	d__Eukaryota; p__Rhodophyta; c__Compsopogonophyceae; o__Rhodochaetales; f__Rhodochaetaceae; g__Rhodochaete; s__Rhodochaete parvula
ASV_1433	0	0	0	0	0	0	0	0	0	0	0	0	0	0	2	0	0	1	4	4	10	24	11	38	d__Eukaryota; p__Rhodophyta; c__Compsopogonophyceae; o__Rhodochaetales; f__Rhodochaetaceae; g__Rhodochaete; s__Rhodochaete parvula
ASV_1434	0	0	0	0	0	0	0	0	0	0	0	0	0	1	0	0	0	0	0	5	0	5	0	1	d__Bacteria; p__Cyanobacteria; c__Cyanophyceae; o__Nostocales; f__Nostocaceae; g__Nostoc; s__uncultured Nostoc sp.
ASV_1435	0	0	0	0	0	0	0	0	0	0	0	0	0	5	0	0	0	0	0	0	0	0	0	0	d__Eukaryota; p__Miozoa; c__Dinophyceae; o__Dinophysiales; f__Dinophysiaceae; g__Dinophysis; s__Dinophysis acuta
ASV_1436	0	0	0	0	0	0	0	0	0	0	0	0	0	1	0	0	0	0	0	0	0	2	0	0	d__Bacteria; p__Cyanobacteria; c__Cyanophyceae; o__Nostocales; f__Calotrichaceae; g__Calothrix; s__Calothrix parasitica
ASV_1437	0	0	0	0	0	0	0	0	0	0	0	0	0	0	1	0	1	0	1	0	1	2	1	1	d__Bacteria; p__Cyanobacteria; c__Cyanophyceae; o__Nostocales; f__Calotrichaceae; g__Calothrix; s__Calothrix parasitica
ASV_1438	0	0	0	0	0	0	0	0	0	0	0	0	0	2	5	0	1	2	3	1	2	3	1	0	d__Bacteria; p__Cyanobacteria; c__Cyanophyceae; o__Synechococcales; f__Merismopediaceae; g__Merismopedia; s__Merismopedia tenuissima
ASV_1439	0	0	0	0	0	0	0	0	0	0	0	0	0	0	0	0	0	0	0	1	0	1	0	0	d__Eukaryota; p__Rhodophyta; c__Bangiophyceae; o__Bangiales; f__Bangiaceae; g__Neoporphyra; s__Neoporphyra haitanensis
ASV_1440	0	0	0	0	0	0	0	0	0	0	0	0	0	0	0	0	0	0	0	2	0	3	0	0	d__Eukaryota; p__Rhodophyta; c__Bangiophyceae; o__Bangiales; f__Bangiaceae; g__Neoporphyra; s__Neoporphyra haitanensis
ASV_1441	0	0	0	0	0	0	0	0	0	0	0	0	0	0	0	0	0	0	0	1	0	1	0	1	d__Eukaryota; p__Rhodophyta; c__Bangiophyceae; o__Bangiales; f__Bangiaceae; g__Neoporphyra; s__Neoporphyra haitanensis
ASV_1442	0	0	0	0	0	0	0	0	0	0	0	0	0	0	0	0	0	0	0	0	0	6	3	15	d__Eukaryota; p__Rhodophyta; c__Compsopogonophyceae; o__Rhodochaetales; f__Rhodochaetaceae; g__Rhodochaete; s__Rhodochaete parvula
ASV_1443	0	0	0	0	0	0	0	0	0	0	0	0	0	3	0	0	0	0	0	0	0	0	0	0	d__Eukaryota; p__Rhodophyta; c__Bangiophyceae; o__Bangiales; f__Bangiaceae; g__Neoporphyra; s__Neoporphyra haitanensis
ASV_1444	0	0	0	0	0	0	0	0	0	0	0	0	0	0	0	0	0	0	0	0	0	2	0	0	d__Eukaryota; p__Rhodophyta; c__Bangiophyceae; o__Bangiales; f__Bangiaceae; g__Neoporphyra; s__Neoporphyra haitanensis
ASV_1445	0	0	0	0	0	0	0	0	0	0	0	0	0	0	0	0	0	0	0	0	0	2	0	0	d__Bacteria; p__Cyanobacteria; c__Cyanophyceae; o__Nostocales; f__Calotrichaceae; g__Calothrix; s__Calothrix sp. 336/3
ASV_1446	0	0	0	0	0	0	0	0	0	0	0	0	0	0	0	0	0	0	0	1	0	1	0	0	d__Eukaryota; p__Rhodophyta; c__Bangiophyceae; o__Bangiales; f__Bangiaceae; g__Neoporphyra; s__Neoporphyra haitanensis
ASV_1447	0	0	0	0	0	0	0	0	0	0	0	0	0	0	0	0	0	0	0	0	0	4	0	0	d__Bacteria; p__Cyanobacteria; c__Cyanophyceae; o__Nostocales; f__Nostocaceae; g__Nostoc; s__Nostoc sp. NIES-3756
ASV_1448	0	0	0	0	0	0	0	0	0	0	0	0	0	0	0	0	0	0	0	0	0	3	0	0	d__Eukaryota; p__Rhodophyta; c__Bangiophyceae; o__Bangiales; f__Bangiaceae; g__Neoporphyra; s__Neoporphyra haitanensis
ASV_1449	0	0	0	0	0	0	0	0	0	0	0	0	0	0	0	0	0	0	0	0	0	4	1	0	d__Bacteria; p__Cyanobacteria; c__unclassified; o__unclassified; f__unclassified; g__unclassified; s__uncultured cyanobacterium
ASV_1450	0	0	0	0	0	0	0	0	0	0	0	0	14	708	31	1904	1	10	0	0	5	15	0	63	d__Eukaryota; p__Miozoa; c__Dinophyceae; o__Dinophysiales; f__Dinophysiaceae; g__Dinophysis; s__Dinophysis acuta
ASV_1451	0	0	0	0	0	0	0	0	0	0	0	0	0	3	0	0	0	0	0	0	0	0	0	0	d__Bacteria; p__Cyanobacteria; c__Cyanophyceae; o__Spirulinales; f__Spirulinaceae; g__Spirulina; s__Spirulina major
ASV_1452	0	0	0	0	0	0	0	0	0	0	0	0	0	0	0	0	0	0	0	1	0	1	0	0	d__Eukaryota; p__Rhodophyta; c__Compsopogonophyceae; o__Rhodochaetales; f__Rhodochaetaceae; g__Rhodochaete; s__Rhodochaete parvula
ASV_1453	0	0	0	0	0	0	0	0	0	0	0	0	0	0	0	2	0	0	0	0	0	5	0	2	d__Bacteria; p__Cyanobacteria; c__Cyanophyceae; o__Chroococcidiopsidales; f__Chroococcidiopsidaceae; g__Chroococcidiopsis; s__uncultured Chroococcidiopsis sp.
ASV_1454	0	0	0	0	0	0	0	0	0	0	0	0	0	1	0	0	0	0	0	1	0	1	0	1	d__Bacteria; p__Cyanobacteria; c__Cyanophyceae; o__Synechococcales; f__Merismopediaceae; g__Merismopedia; s__Merismopedia tenuissima
ASV_1455	0	0	0	0	0	0	0	0	0	0	0	0	0	3	0	0	0	0	0	24	0	16	0	4	d__Eukaryota; p__Rhodophyta; c__Bangiophyceae; o__Bangiales; f__Bangiaceae; g__Neoporphyra; s__Neoporphyra haitanensis
ASV_1456	0	0	0	0	0	0	0	0	0	0	0	0	0	3	2	1	0	0	0	0	0	6	0	2	d__Bacteria; p__Cyanobacteria; c__unclassified; o__unclassified; f__unclassified; g__unclassified; s__uncultured cyanobacterium
ASV_1457	0	0	0	0	0	0	0	0	0	0	0	0	0	0	0	0	0	0	0	0	0	4	0	0	d__Eukaryota; p__Rhodophyta; c__Bangiophyceae; o__Bangiales; f__Bangiaceae; g__Neoporphyra; s__Neoporphyra haitanensis
ASV_1458	0	0	0	0	0	0	0	0	0	0	0	0	0	2	0	0	0	0	0	0	0	5	2	1	d__Bacteria; p__Cyanobacteria; c__Cyanophyceae; o__Nostocales; f__Calotrichaceae; g__Calothrix; s__Calothrix sp. 336/3
ASV_1459	0	0	0	0	0	0	0	0	0	0	0	0	0	1	0	0	0	0	0	0	0	1	1	0	d__Bacteria; p__Cyanobacteria; c__Cyanophyceae; o__Nostocales; f__Tolypothrichaceae; g__Tolypothrix; s__uncultured Tolypothrix sp.
ASV_1460	0	0	0	0	0	0	0	0	0	0	0	0	0	0	0	0	0	0	0	3	0	2	0	0	d__Eukaryota; p__Cryptista; c__Cryptophyceae; o__Cryptomonadales; f__Cryptomonadaceae; g__Plagioselmis; s__Plagioselmis nannoplanctica
ASV_1461	0	0	0	0	0	0	0	0	0	0	0	0	133	74	4	0	0	2	0	2	0	12	17	1	d__Bacteria; p__Cyanobacteria; c__Cyanophyceae; o__Oscillatoriales; f__Oscillatoriaceae; g__Plectonema; s__Plectonema terebrans
ASV_1462	0	0	0	0	0	0	0	0	0	0	0	0	0	0	0	0	0	0	0	0	0	2	2	0	d__Bacteria; p__Cyanobacteria; c__Cyanophyceae; o__Synechococcales; f__Prochlorotrichaceae; g__Nodosilinea; s__Nodosilinea sp. Rehakova 1960/20
ASV_1463	0	0	0	0	0	0	0	0	0	0	0	0	0	0	0	0	0	0	0	0	0	3	0	0	d__Eukaryota; p__Rhodophyta; c__Bangiophyceae; o__Bangiales; f__Bangiaceae; g__Neoporphyra; s__Neoporphyra haitanensis
ASV_1464	0	0	0	0	0	0	0	0	0	0	0	0	0	0	0	0	0	0	0	0	0	2	0	0	d__Bacteria; p__Cyanobacteria; c__Cyanophyceae; o__Nostocales; f__Calotrichaceae; g__Calothrix; s__Calothrix sp. 336/3
ASV_1465	0	0	0	0	0	0	0	0	0	0	0	0	0	0	0	0	0	0	0	0	0	1	1	0	d__Eukaryota; p__Rhodophyta; c__Compsopogonophyceae; o__Rhodochaetales; f__Rhodochaetaceae; g__Rhodochaete; s__Rhodochaete parvula
ASV_1466	0	0	0	0	0	0	0	0	0	0	0	0	0	0	0	0	0	0	0	0	0	4	0	0	d__Eukaryota; p__Rhodophyta; c__Bangiophyceae; o__Bangiales; f__Bangiaceae; g__Neoporphyra; s__Neoporphyra haitanensis
ASV_1467	0	0	0	0	0	0	0	0	0	0	0	0	0	0	1	0	0	1	0	0	1	2	0	0	d__Eukaryota; p__Rhodophyta; c__Compsopogonophyceae; o__Rhodochaetales; f__Rhodochaetaceae; g__Rhodochaete; s__Rhodochaete parvula
ASV_1468	0	0	0	0	0	0	0	0	0	0	0	0	0	4	0	0	0	0	0	0	0	0	0	0	d__Bacteria; p__Cyanobacteria; c__Cyanophyceae; o__Chroococcidiopsidales; f__Chroococcidiopsidaceae; g__Chroococcidiopsis; s__uncultured Chroococcidiopsis sp.
ASV_1469	0	0	0	0	0	0	0	0	0	0	0	0	0	0	0	0	0	0	0	3	0	11	0	0	d__Eukaryota; p__Rhodophyta; c__Bangiophyceae; o__Bangiales; f__Bangiaceae; g__Neoporphyra; s__Neoporphyra haitanensis
ASV_1470	0	0	0	0	0	0	0	0	0	0	0	0	0	0	0	0	0	0	0	0	0	2	0	0	d__Eukaryota; p__Rhodophyta; c__Bangiophyceae; o__Bangiales; f__Bangiaceae; g__Neoporphyra; s__Neoporphyra haitanensis
ASV_1471	0	0	0	0	0	0	0	0	0	0	0	0	0	0	2	0	0	2	0	0	2	5	1	5	d__Eukaryota; p__Rhodophyta; c__Bangiophyceae; o__Bangiales; f__Bangiaceae; g__Neoporphyra; s__Neoporphyra haitanensis
ASV_1472	0	0	0	0	0	0	0	0	0	0	0	0	0	2	0	0	0	0	0	0	0	1	4	1	d__Bacteria; p__Cyanobacteria; c__Cyanophyceae; o__Nostocales; f__Nostocaceae; g__Cylindrospermum; s__Cylindrospermum sp. NIES-4074
ASV_1473	0	0	0	0	0	0	0	0	0	0	0	0	5	11	0	0	0	0	0	0	0	4	1	0	d__Bacteria; p__Cyanobacteria; c__Cyanophyceae; o__Nostocales; f__Calotrichaceae; g__Calothrix; s__Calothrix sp. 336/3
ASV_1474	0	0	0	0	0	0	0	0	0	0	0	0	0	0	0	0	0	1	1	0	0	1	0	1	d__Eukaryota; p__Rhodophyta; c__Bangiophyceae; o__Bangiales; f__Bangiaceae; g__Neoporphyra; s__Neoporphyra haitanensis
ASV_1475	0	0	0	0	0	0	0	0	0	0	0	0	0	0	0	0	0	0	0	0	0	2	0	0	d__Eukaryota; p__Rhodophyta; c__Bangiophyceae; o__Bangiales; f__Bangiaceae; g__Neoporphyra; s__Neoporphyra haitanensis
ASV_1476	0	0	0	0	0	0	0	0	0	0	0	0	0	0	0	0	1	0	0	0	0	1	0	0	d__Eukaryota; p__Rhodophyta; c__Bangiophyceae; o__Bangiales; f__Bangiaceae; g__Neoporphyra; s__Neoporphyra haitanensis
ASV_1477	0	0	0	0	0	0	0	0	0	0	0	0	0	0	0	0	0	0	0	0	0	2	0	2	d__Bacteria; p__Cyanobacteria; c__Cyanophyceae; o__Synechococcales; f__Merismopediaceae; g__Merismopedia; s__Merismopedia tenuissima
ASV_1478	0	0	0	0	0	0	0	0	0	0	0	0	0	0	0	0	0	0	0	0	0	2	0	0	d__Eukaryota; p__Chlorophyta; c__Trebouxiophyceae; o__Trebouxiales; f__Trebouxiaceae; g__Lobosphaera; s__Lobosphaera incisa
ASV_1479	0	0	0	0	0	0	0	0	0	0	0	0	0	0	0	0	0	0	0	0	0	3	0	0	d__Eukaryota; p__Miozoa; c__Dinophyceae; o__Dinophysiales; f__Dinophysiaceae; g__Dinophysis; s__Dinophysis acuta
ASV_1480	0	0	0	0	0	0	0	0	0	0	0	0	0	9	0	0	0	0	0	0	0	0	0	0	d__Eukaryota; p__Chlorophyta; c__Chlorophyceae; o__Chlamydomonadales; f__Haematococcaceae; g__Haematococcus; s__Haematococcus lacustris
ASV_1481	0	0	0	0	0	0	0	0	0	0	0	0	0	0	0	0	0	0	0	0	0	3	0	0	d__Bacteria; p__Cyanobacteria; c__Cyanophyceae; o__Synechococcales; f__Synechococcaceae; g__Synechococcus; s__Synechococcus sp. C9
ASV_1482	0	0	0	0	0	0	0	0	0	0	0	0	0	0	0	0	0	0	0	1	0	1	0	0	d__Eukaryota; p__Rhodophyta; c__Bangiophyceae; o__Bangiales; f__Bangiaceae; g__Neoporphyra; s__Neoporphyra haitanensis
ASV_1483	0	0	0	0	0	0	0	0	0	0	0	0	0	0	0	0	0	0	0	0	0	1	1	0	d__Bacteria; p__Cyanobacteria; c__Cyanophyceae; o__Nostocales; f__Calotrichaceae; g__Calothrix; s__Calothrix sp. 336/3
ASV_1484	0	0	0	0	0	0	0	0	0	0	0	0	0	0	0	0	0	0	3	0	0	1	1	0	d__Eukaryota; p__Rhodophyta; c__Bangiophyceae; o__Bangiales; f__Bangiaceae; g__Neoporphyra; s__Neoporphyra haitanensis
ASV_1485	0	0	0	0	0	0	0	0	0	0	0	0	0	0	0	0	0	0	0	1	0	14	0	0	d__Eukaryota; p__Rhodophyta; c__Bangiophyceae; o__Bangiales; f__Bangiaceae; g__Neoporphyra; s__Neoporphyra haitanensis
ASV_1486	0	0	0	0	0	0	0	0	0	0	0	0	0	0	0	0	0	0	2	0	0	1	1	3	d__Bacteria; p__Cyanobacteria; c__Cyanophyceae; o__Nostocales; f__Calotrichaceae; g__Calothrix; s__Calothrix parasitica
ASV_1487	0	0	0	0	0	0	0	0	0	0	0	0	0	10	0	0	0	0	0	0	0	0	0	0	d__Bacteria; p__Cyanobacteria; c__Cyanophyceae; o__Nostocales; f__Calotrichaceae; g__Calothrix; s__Calothrix parasitica
ASV_1488	0	0	0	0	0	0	0	0	0	0	0	0	0	0	0	0	0	0	0	1	0	2	0	0	d__Eukaryota; p__Rhodophyta; c__Bangiophyceae; o__Bangiales; f__Bangiaceae; g__Neoporphyra; s__Neoporphyra haitanensis
ASV_1489	0	0	0	0	0	0	0	0	0	0	0	0	0	0	0	0	0	0	0	0	0	2	0	0	d__Bacteria; p__Cyanobacteria; c__Cyanophyceae; o__Synechococcales; f__Merismopediaceae; g__Merismopedia; s__Merismopedia tenuissima
ASV_1490	0	0	0	0	0	0	0	0	0	0	0	0	0	5	0	0	0	0	0	0	0	6	5	0	d__Bacteria; p__Cyanobacteria; c__Cyanophyceae; o__Synechococcales; f__Synechococcaceae; g__Thermosynechococcus; s__Thermosynechococcus vulcanus
ASV_1491	0	0	0	0	0	0	0	0	0	0	0	0	0	1	0	0	0	0	0	1	0	6	4	0	d__Bacteria; p__Cyanobacteria; c__Cyanophyceae; o__Nostocales; f__Calotrichaceae; g__Calothrix; s__Calothrix parasitica
ASV_1492	0	0	0	0	0	0	0	0	0	0	0	0	0	0	1	12	0	3	0	0	0	2	2	14	d__Eukaryota; p__Rhodophyta; c__Compsopogonophyceae; o__Rhodochaetales; f__Rhodochaetaceae; g__Rhodochaete; s__Rhodochaete parvula
ASV_1493	0	0	0	0	0	0	0	0	0	0	0	0	0	0	0	0	0	0	0	0	0	3	0	0	d__Eukaryota; p__Rhodophyta; c__Bangiophyceae; o__Bangiales; f__Bangiaceae; g__Neoporphyra; s__Neoporphyra haitanensis
ASV_1494	0	0	0	0	0	0	0	0	0	0	0	0	0	3	0	0	0	0	0	0	0	0	0	0	d__Bacteria; p__Cyanobacteria; c__Cyanophyceae; o__Synechococcales; f__Merismopediaceae; g__Merismopedia; s__Merismopedia tenuissima
ASV_1495	0	0	0	0	0	0	0	0	0	0	0	0	0	0	0	0	0	0	0	0	0	2	0	0	d__Bacteria; p__Cyanobacteria; c__Cyanophyceae; o__Oscillatoriales; f__Cyanothecaceae; g__Cyanothece; s__Cyanothece sp. PCC 7425
ASV_1496	0	0	0	0	0	0	0	0	0	0	0	0	0	0	0	0	0	0	0	1	0	1	0	0	d__Eukaryota; p__Rhodophyta; c__Bangiophyceae; o__Bangiales; f__Bangiaceae; g__Neoporphyra; s__Neoporphyra haitanensis
ASV_1497	0	0	0	0	0	0	0	0	0	0	0	0	0	3	0	0	0	0	0	0	0	12	0	1	d__Eukaryota; p__Rhodophyta; c__Bangiophyceae; o__Bangiales; f__Bangiaceae; g__Neoporphyra; s__Neoporphyra haitanensis
ASV_1498	0	0	0	0	0	0	0	0	0	0	0	0	0	0	0	2	1	0	0	4	0	5	0	6	d__Eukaryota; p__Rhodophyta; c__Compsopogonophyceae; o__Rhodochaetales; f__Rhodochaetaceae; g__Rhodochaete; s__Rhodochaete parvula
ASV_1499	0	0	0	0	0	0	0	0	0	0	0	0	0	0	0	0	0	0	0	0	0	2	0	0	d__Eukaryota; p__Rhodophyta; c__Bangiophyceae; o__Bangiales; f__Bangiaceae; g__Neoporphyra; s__Neoporphyra haitanensis
ASV_1500	0	0	0	0	0	0	0	0	0	0	0	0	0	0	1	0	1	0	0	1	0	1	0	0	d__Eukaryota; p__Rhodophyta; c__Compsopogonophyceae; o__Rhodochaetales; f__Rhodochaetaceae; g__Rhodochaete; s__Rhodochaete parvula
ASV_1501	0	0	0	0	0	0	0	0	0	0	0	0	0	10	2	1	0	3	0	0	0	0	0	0	d__Bacteria; p__Cyanobacteria; c__Cyanophyceae; o__Synechococcales; f__Merismopediaceae; g__Merismopedia; s__Merismopedia tenuissima
ASV_1502	0	0	0	0	0	0	0	0	0	0	0	0	0	0	0	0	0	0	0	1	0	1	0	0	d__Eukaryota; p__Chlorophyta; c__Chlorophyceae; o__Chlamydomonadales; f__Asteromonadaceae; g__Halochlorella; s__Halochlorella rubescens
ASV_1503	0	0	0	0	0	0	0	0	0	0	0	0	0	0	0	0	0	0	0	1	0	1	3	2	d__Eukaryota; p__Rhodophyta; c__Bangiophyceae; o__Bangiales; f__Bangiaceae; g__Neoporphyra; s__Neoporphyra haitanensis
ASV_1504	0	0	0	0	0	0	0	0	0	0	0	0	0	0	0	0	0	0	0	1	0	3	0	0	d__Eukaryota; p__Rhodophyta; c__Bangiophyceae; o__Bangiales; f__Bangiaceae; g__Neoporphyra; s__Neoporphyra haitanensis
ASV_1505	0	0	0	0	0	0	0	0	0	0	0	0	0	0	0	0	0	0	0	0	0	2	0	0	d__Bacteria; p__Cyanobacteria; c__Cyanophyceae; o__Synechococcales; f__Prochlorotrichaceae; g__Nodosilinea; s__Nodosilinea sp. Rehakova 1960/20
ASV_1506	0	0	0	0	0	0	0	0	0	0	0	0	0	4	0	0	0	0	1	1	0	4	5	0	d__Bacteria; p__Cyanobacteria; c__Cyanophyceae; o__Nostocales; f__Calotrichaceae; g__Calothrix; s__Calothrix parasitica
ASV_1507	0	0	0	0	0	0	0	0	0	0	0	0	0	0	0	0	0	0	0	0	0	5	0	3	d__Bacteria; p__Cyanobacteria; c__Cyanophyceae; o__Synechococcales; f__Prochlorotrichaceae; g__Nodosilinea; s__Nodosilinea sp. Rehakova 1960/20
ASV_1508	0	0	0	0	0	0	0	0	0	0	0	0	0	0	0	0	0	1	0	0	0	2	0	1	d__Bacteria; p__Cyanobacteria; c__Cyanophyceae; o__Nostocales; f__Tolypothrichaceae; g__Tolypothrix; s__uncultured Tolypothrix sp.
ASV_1509	0	0	0	0	0	0	0	0	0	0	0	0	0	0	0	0	0	0	0	2	0	4	0	0	d__Bacteria; p__Cyanobacteria; c__Cyanophyceae; o__Nostocales; f__Calotrichaceae; g__Calothrix; s__Calothrix parasitica
ASV_1510	0	0	0	0	0	0	0	0	0	0	0	0	0	0	0	0	0	0	0	0	0	3	0	0	d__Eukaryota; p__Rhodophyta; c__Bangiophyceae; o__Bangiales; f__Bangiaceae; g__Neoporphyra; s__Neoporphyra haitanensis
ASV_1511	0	0	0	0	0	0	0	0	0	0	0	0	0	4	0	0	0	0	1	1	8	0	1	0	d__Eukaryota; p__Chlorophyta; c__Chlorophyceae; o__Chlorosarcinales; f__Chlorosarcinaceae; g__Chlorosarcina; s__Chlorosarcina stigmatica
ASV_1512	0	0	0	0	0	0	0	0	0	0	0	0	0	0	0	0	0	0	0	0	0	2	0	0	d__Bacteria; p__Cyanobacteria; c__Cyanophyceae; o__Synechococcales; f__Merismopediaceae; g__Merismopedia; s__Merismopedia tenuissima
ASV_1513	0	0	0	0	0	0	0	0	0	0	0	0	0	0	0	0	0	1	0	0	0	1	1	0	d__Eukaryota; p__Rhodophyta; c__Compsopogonophyceae; o__Rhodochaetales; f__Rhodochaetaceae; g__Rhodochaete; s__Rhodochaete parvula
ASV_1514	0	0	0	0	0	0	0	0	0	0	0	0	0	0	0	0	0	0	0	0	1	1	2	0	d__Bacteria; p__Cyanobacteria; c__Cyanophyceae; o__Nostocales; f__Calotrichaceae; g__Calothrix; s__Calothrix sp. 336/3
ASV_1515	0	0	0	0	0	0	0	0	0	0	0	0	5	8	32	300	78	441	66	290	33	109	113	55	d__Eukaryota; p__Rhodophyta; c__Compsopogonophyceae; o__Rhodochaetales; f__Rhodochaetaceae; g__Rhodochaete; s__Rhodochaete parvula
ASV_1516	0	0	0	0	0	0	0	0	0	0	0	0	1	3	0	0	0	0	0	0	0	0	0	0	d__Eukaryota; p__Rhodophyta; c__Bangiophyceae; o__Bangiales; f__Bangiaceae; g__Neoporphyra; s__Neoporphyra haitanensis
ASV_1517	0	0	0	0	0	0	0	0	0	0	0	0	0	0	0	0	0	0	0	0	0	2	0	0	d__Bacteria; p__Cyanobacteria; c__Cyanophyceae; o__Synechococcales; f__Merismopediaceae; g__Merismopedia; s__Merismopedia tenuissima
ASV_1518	0	0	0	0	0	0	0	0	0	0	0	0	0	0	6	4	6	7	0	11	0	25	5	31	d__Eukaryota; p__Rhodophyta; c__Compsopogonophyceae; o__Rhodochaetales; f__Rhodochaetaceae; g__Rhodochaete; s__Rhodochaete parvula
ASV_1519	0	0	0	0	0	0	0	0	0	0	0	0	0	0	1	1	0	0	0	0	0	1	0	0	d__Eukaryota; p__Rhodophyta; c__Compsopogonophyceae; o__Rhodochaetales; f__Rhodochaetaceae; g__Rhodochaete; s__Rhodochaete parvula
ASV_1520	0	0	0	0	0	0	0	0	0	0	0	0	0	1	0	0	0	0	1	0	0	3	1	7	d__Bacteria; p__Cyanobacteria; c__Cyanophyceae; o__Nostocales; f__Calotrichaceae; g__Calothrix; s__Calothrix parasitica
ASV_1521	0	0	0	0	0	0	0	0	0	0	0	0	0	0	1	0	0	0	0	0	0	3	1	0	d__Bacteria; p__Cyanobacteria; c__Cyanophyceae; o__Nostocales; f__Calotrichaceae; g__Calothrix; s__Calothrix parasitica
ASV_1522	0	0	0	0	0	0	0	0	0	0	0	0	1	14	7	0	1	0	26	4	4	7	16	7	d__Bacteria; p__Cyanobacteria; c__Cyanophyceae; o__Synechococcales; f__Synechococcaceae; g__Synechococcus; s__Synechococcus sp. SynAce01
ASV_1523	0	0	0	0	0	0	0	0	0	0	0	0	0	0	0	0	0	0	0	0	0	2	0	0	d__Bacteria; p__Cyanobacteria; c__Cyanophyceae; o__Synechococcales; f__Oculatellaceae; g__Tildeniella; s__Tildeniella nuda
ASV_1524	0	0	0	0	0	0	0	0	0	0	0	0	0	3	0	0	0	0	0	6	3	10	0	3	d__Bacteria; p__Cyanobacteria; c__Cyanophyceae; o__Synechococcales; f__Synechococcaceae; g__Synechococcus; s__Synechococcus sp. CB0101
ASV_1525	0	0	0	0	0	0	0	0	0	0	0	0	0	0	0	0	0	0	0	1	0	10	4	3	d__Bacteria; p__Cyanobacteria; c__Cyanophyceae; o__Nostocales; f__Calotrichaceae; g__Calothrix; s__Calothrix sp. PCC 7507
ASV_1526	0	0	0	0	0	0	0	0	0	0	0	0	0	0	0	0	0	0	0	0	0	3	0	0	d__Bacteria; p__Cyanobacteria; c__Cyanophyceae; o__Synechococcales; f__Synechococcaceae; g__Thermosynechococcus; s__Thermosynechococcus sp. NK55a
ASV_1527	0	0	0	0	0	0	0	0	0	0	0	0	0	0	0	0	0	0	0	1	0	1	0	0	d__Eukaryota; p__Rhodophyta; c__Bangiophyceae; o__Bangiales; f__Bangiaceae; g__Neoporphyra; s__Neoporphyra haitanensis
ASV_1528	0	0	0	0	0	0	0	0	0	0	0	0	0	0	0	0	0	0	0	0	0	5	0	0	d__Eukaryota; p__Rhodophyta; c__Bangiophyceae; o__Bangiales; f__Bangiaceae; g__Neoporphyra; s__Neoporphyra haitanensis
ASV_1529	0	0	0	0	0	0	0	0	0	0	0	0	0	0	0	0	0	0	0	0	0	4	1	0	d__Bacteria; p__Cyanobacteria; c__Cyanophyceae; o__Nostocales; f__Tolypothrichaceae; g__Tolypothrix; s__uncultured Tolypothrix sp.
ASV_1530	0	0	0	0	0	0	0	0	0	0	0	0	0	10	0	0	0	0	0	0	0	0	0	0	d__Eukaryota; p__Chlorophyta; c__Chlorophyceae; o__Chlamydomonadales; f__Haematococcaceae; g__Haematococcus; s__Haematococcus lacustris
ASV_1531	0	0	0	0	0	0	0	0	0	0	0	0	0	0	0	0	0	0	0	1	0	3	2	2	d__Bacteria; p__Cyanobacteria; c__Cyanophyceae; o__Nostocales; f__Calotrichaceae; g__Calothrix; s__Calothrix sp. 336/3
ASV_1532	0	0	0	0	0	0	0	0	0	0	0	0	0	0	0	0	0	0	0	1	0	1	0	0	d__Eukaryota; p__Rhodophyta; c__Bangiophyceae; o__Bangiales; f__Bangiaceae; g__Neoporphyra; s__Neoporphyra haitanensis
ASV_1533	0	0	0	0	0	0	0	0	0	0	0	0	0	0	1	0	0	0	0	0	1	2	2	3	d__Eukaryota; p__Rhodophyta; c__Bangiophyceae; o__Bangiales; f__Bangiaceae; g__Neoporphyra; s__Neoporphyra haitanensis
ASV_1534	0	0	0	0	0	0	0	0	0	0	0	0	0	0	0	0	0	0	0	0	0	1	1	0	d__Bacteria; p__Cyanobacteria; c__Cyanophyceae; o__Synechococcales; f__Synechococcaceae; g__Synechococcus; s__uncultured Synechococcus sp.
ASV_1535	0	0	0	0	0	0	0	0	0	0	0	0	0	0	0	0	0	0	0	0	0	4	0	1	d__Bacteria; p__Cyanobacteria; c__Cyanophyceae; o__Nostocales; f__Nostocaceae; g__Nostoc; s__uncultured Nostoc sp.
ASV_1536	0	0	0	0	0	0	0	0	0	0	0	0	0	0	0	0	0	0	0	0	0	2	0	0	d__Eukaryota; p__Rhodophyta; c__Bangiophyceae; o__Bangiales; f__Bangiaceae; g__Neoporphyra; s__Neoporphyra haitanensis
ASV_1537	0	0	0	0	0	0	0	0	0	0	0	0	6	4	0	0	0	0	0	0	0	0	0	0	d__Eukaryota; p__Rhodophyta; c__Bangiophyceae; o__Bangiales; f__Bangiaceae; g__Neoporphyra; s__Neoporphyra haitanensis
ASV_1538	0	0	0	0	0	0	0	0	0	0	0	0	0	0	0	0	0	0	0	0	0	3	0	0	d__Eukaryota; p__Rhodophyta; c__Bangiophyceae; o__Bangiales; f__Bangiaceae; g__Neoporphyra; s__Neoporphyra haitanensis
ASV_1539	0	0	0	0	0	0	0	0	0	0	0	0	0	0	0	0	0	0	0	2	0	10	5	1	d__Bacteria; p__Cyanobacteria; c__Cyanophyceae; o__Nostocales; f__Calotrichaceae; g__Calothrix; s__Calothrix sp. PCC 7507
ASV_1540	0	0	0	0	0	0	0	0	0	0	0	0	0	0	0	0	0	0	0	0	0	2	0	0	d__Bacteria; p__Cyanobacteria; c__Cyanophyceae; o__Synechococcales; f__Synechococcaceae; g__Synechococcus; s__Synechococcus sp. CB0101
ASV_1541	0	0	0	0	0	0	0	0	0	0	0	0	0	1	2	0	0	1	4	5	3	28	14	25	d__Bacteria; p__Cyanobacteria; c__Cyanophyceae; o__Nostocales; f__Aphanizomenonaceae; g__Dolichospermum; s__Dolichospermum compactum
ASV_1542	0	0	0	0	0	0	0	0	0	0	0	0	0	3	0	0	0	0	0	0	0	0	0	0	d__Bacteria; p__Cyanobacteria; c__Cyanophyceae; o__Nostocales; f__Nostocaceae; g__Nostoc; s__Nostoc sp. NIES-3756
ASV_1543	0	0	0	0	0	0	0	0	0	0	0	0	0	0	0	0	0	0	0	2	0	2	1	1	d__Eukaryota; p__Rhodophyta; c__Bangiophyceae; o__Bangiales; f__Bangiaceae; g__Neoporphyra; s__Neoporphyra haitanensis
ASV_1544	0	0	0	0	0	0	0	0	0	0	0	0	0	4	0	0	0	0	0	0	0	0	1	0	d__Bacteria; p__Cyanobacteria; c__Cyanophyceae; o__Nostocales; f__Calotrichaceae; g__Calothrix; s__Calothrix sp. 336/3
ASV_1545	0	0	0	0	0	0	0	0	0	0	0	0	0	0	0	0	0	0	0	0	0	1	0	1	d__Bacteria; p__Cyanobacteria; c__Cyanophyceae; o__Synechococcales; f__Prochlorotrichaceae; g__Nodosilinea; s__Nodosilinea sp. Rehakova 1960/20
ASV_1546	0	0	0	0	0	0	0	0	0	0	0	0	0	2	0	0	0	0	0	1	0	1	0	0	d__Bacteria; p__Cyanobacteria; c__Cyanophyceae; o__Nostocales; f__Nostocaceae; g__Nostoc; s__Nostoc sp. NIES-3756
ASV_1547	0	0	0	0	0	0	0	0	0	0	0	0	0	0	0	0	0	0	0	1	0	1	0	0	d__Eukaryota; p__Rhodophyta; c__Bangiophyceae; o__Bangiales; f__Bangiaceae; g__Neoporphyra; s__Neoporphyra haitanensis
ASV_1548	0	0	0	0	0	0	0	0	0	0	0	0	0	0	0	1	2	0	1	0	0	1	0	0	d__Eukaryota; p__Miozoa; c__Dinophyceae; o__Dinophysiales; f__Dinophysiaceae; g__Dinophysis; s__Dinophysis acuta
ASV_1549	0	0	0	0	0	0	0	0	0	0	0	0	0	0	1	0	1	0	1	6	0	11	15	4	d__Bacteria; p__Cyanobacteria; c__Cyanophyceae; o__Nostocales; f__Aphanizomenonaceae; g__Dolichospermum; s__Dolichospermum akankoense
ASV_1550	0	0	0	0	0	0	0	0	0	0	0	0	0	4	0	0	0	0	0	0	2	0	0	0	d__Bacteria; p__Cyanobacteria; c__Cyanophyceae; o__Synechococcales; f__Prochlorotrichaceae; g__Nodosilinea; s__Nodosilinea epilithica
ASV_1551	0	0	0	0	0	0	0	0	0	0	0	0	0	1	0	0	0	0	0	3	0	9	3	5	d__Bacteria; p__Cyanobacteria; c__Cyanophyceae; o__Nostocales; f__Calotrichaceae; g__Calothrix; s__Calothrix sp. 336/3
ASV_1552	0	0	0	0	0	0	0	0	0	0	0	0	0	0	0	0	0	0	0	0	0	1	1	0	d__Bacteria; p__Cyanobacteria; c__Cyanophyceae; o__Nostocales; f__Calotrichaceae; g__Calothrix; s__Calothrix parasitica
ASV_1553	0	0	0	0	0	0	0	0	0	0	0	0	0	0	0	0	0	0	0	1	0	3	0	1	d__Eukaryota; p__Rhodophyta; c__Bangiophyceae; o__Bangiales; f__Bangiaceae; g__Neoporphyra; s__Neoporphyra haitanensis
ASV_1554	0	0	0	0	0	0	0	0	0	0	0	0	0	0	0	0	0	0	0	0	0	2	0	0	d__Bacteria; p__Cyanobacteria; c__Cyanophyceae; o__Nostocales; f__Calotrichaceae; g__Calothrix; s__Calothrix sp. 336/3
ASV_1555	0	0	0	0	0	0	0	0	0	0	0	0	0	0	0	0	0	0	0	0	0	1	1	1	d__Bacteria; p__Cyanobacteria; c__Cyanophyceae; o__Nostocales; f__Calotrichaceae; g__Calothrix; s__Calothrix parasitica
ASV_1556	0	0	0	0	0	0	0	0	0	0	0	0	0	2	0	0	0	0	0	2	0	8	0	0	d__Eukaryota; p__Rhodophyta; c__Bangiophyceae; o__Bangiales; f__Bangiaceae; g__Neoporphyra; s__Neoporphyra haitanensis
ASV_1557	0	0	0	0	0	0	0	0	0	0	0	0	0	14	11	0	1	2	3	0	3	2	1	1	d__Eukaryota; p__Miozoa; c__Dinophyceae; o__Dinophysiales; f__Dinophysiaceae; g__Dinophysis; s__Dinophysis acuta
ASV_1558	0	0	0	0	0	0	0	0	0	0	0	0	0	0	0	0	0	0	0	2	0	13	0	0	d__Eukaryota; p__Rhodophyta; c__Bangiophyceae; o__Bangiales; f__Bangiaceae; g__Neoporphyra; s__Neoporphyra haitanensis
ASV_1559	0	0	0	0	0	0	0	0	0	0	0	0	0	0	0	0	0	0	0	0	0	2	0	0	d__Bacteria; p__Cyanobacteria; c__Cyanophyceae; o__Synechococcales; f__Synechococcaceae; g__Synechococcus; s__Synechococcus elongatus
ASV_1560	0	0	0	0	0	0	0	0	0	0	0	0	0	2	0	0	0	0	0	0	0	2	0	0	d__Eukaryota; p__Rhodophyta; c__Bangiophyceae; o__Bangiales; f__Bangiaceae; g__Neoporphyra; s__Neoporphyra haitanensis
ASV_1561	0	0	0	0	0	0	0	0	0	0	0	0	0	3	0	0	0	0	0	0	2	0	0	4	d__Bacteria; p__Cyanobacteria; c__Cyanophyceae; o__Synechococcales; f__Synechococcaceae; g__Thermosynechococcus; s__Thermosynechococcus vulcanus
ASV_1562	0	0	0	0	0	0	0	0	0	0	0	0	0	0	0	0	1	0	0	0	0	1	0	3	d__Eukaryota; p__Rhodophyta; c__Compsopogonophyceae; o__Rhodochaetales; f__Rhodochaetaceae; g__Rhodochaete; s__Rhodochaete parvula
ASV_1563	0	0	0	0	0	0	0	0	0	0	0	0	0	0	4	1	2	3	11	5	18	6	8	4	d__Bacteria; p__Cyanobacteria; c__Cyanophyceae; o__Nostocales; f__Calotrichaceae; g__Calothrix; s__Calothrix sp. PCC 7507
ASV_1564	0	0	0	0	0	0	0	0	0	0	0	0	0	0	0	0	0	0	0	0	0	4	2	1	d__Bacteria; p__Cyanobacteria; c__Cyanophyceae; o__Nostocales; f__Calotrichaceae; g__Calothrix; s__Calothrix sp. PCC 7507
ASV_1565	0	0	0	0	0	0	0	0	0	0	0	0	0	0	0	0	0	0	0	0	2	4	0	0	d__Eukaryota; p__Rhodophyta; c__Bangiophyceae; o__Bangiales; f__Bangiaceae; g__Neoporphyra; s__Neoporphyra haitanensis
ASV_1566	0	0	0	0	0	0	0	0	0	0	0	0	0	0	0	0	0	0	0	0	0	2	0	0	d__Eukaryota; p__Rhodophyta; c__Bangiophyceae; o__Bangiales; f__Bangiaceae; g__Neoporphyra; s__Neoporphyra haitanensis
ASV_1567	0	0	0	0	0	0	0	0	0	0	0	0	0	2	1	0	0	0	1	2	3	4	2	1	d__Bacteria; p__Cyanobacteria; c__Cyanophyceae; o__Synechococcales; f__Synechococcaceae; g__Thermosynechococcus; s__Thermosynechococcus sp. NK55a
ASV_1568	0	0	0	0	0	0	0	0	0	0	0	0	0	3	0	0	0	0	0	0	0	0	0	0	d__Bacteria; p__Cyanobacteria; c__Cyanophyceae; o__Synechococcales; f__Prochlorotrichaceae; g__Prochlorothrix; s__Prochlorothrix hollandica
ASV_1569	0	0	0	0	0	0	0	0	0	0	0	0	0	0	14	13	11	60	39	55	8	7	17	6	d__Eukaryota; p__Rhodophyta; c__Compsopogonophyceae; o__Rhodochaetales; f__Rhodochaetaceae; g__Rhodochaete; s__Rhodochaete parvula
ASV_1570	0	0	0	0	0	0	0	0	0	0	0	0	0	8	1	0	0	0	5	3	0	3	5	0	d__Bacteria; p__Cyanobacteria; c__Cyanophyceae; o__Synechococcales; f__Merismopediaceae; g__Merismopedia; s__Merismopedia tenuissima
ASV_1571	0	0	0	0	0	0	0	0	0	0	0	0	0	1	0	0	0	0	0	0	0	3	0	0	d__Eukaryota; p__Rhodophyta; c__Bangiophyceae; o__Bangiales; f__Bangiaceae; g__Neoporphyra; s__Neoporphyra haitanensis
ASV_1572	0	0	0	0	0	0	0	0	0	0	0	0	0	0	0	0	0	0	0	0	0	1	1	0	d__Bacteria; p__Cyanobacteria; c__Cyanophyceae; o__Nostocales; f__Calotrichaceae; g__Calothrix; s__Calothrix parasitica
ASV_1573	0	0	0	0	0	0	0	0	0	0	0	0	0	1	1	0	0	0	0	0	0	3	0	0	d__Eukaryota; p__Rhodophyta; c__Bangiophyceae; o__Bangiales; f__Bangiaceae; g__Neoporphyra; s__Neoporphyra haitanensis
ASV_1574	0	0	0	0	0	0	0	0	0	0	0	0	1	0	24	7	179	11	21	3	19	7	6	1	d__Bacteria; p__Cyanobacteria; c__Cyanophyceae; o__Nostocales; f__Calotrichaceae; g__Calothrix; s__Calothrix sp. 336/3
ASV_1575	0	0	0	0	0	0	0	0	0	0	0	0	0	3	0	0	0	0	0	0	0	0	0	0	d__Eukaryota; p__Rhodophyta; c__Compsopogonophyceae; o__Rhodochaetales; f__Rhodochaetaceae; g__Rhodochaete; s__Rhodochaete parvula
ASV_1576	0	0	0	0	0	0	0	0	0	0	0	0	0	4	0	0	0	0	0	0	0	8	7	3	d__Eukaryota; p__Rhodophyta; c__Bangiophyceae; o__Bangiales; f__Bangiaceae; g__Neoporphyra; s__Neoporphyra haitanensis
ASV_1577	0	0	0	0	0	0	0	0	0	0	0	0	0	0	0	0	0	0	0	0	0	2	0	0	d__Eukaryota; p__Rhodophyta; c__Bangiophyceae; o__Bangiales; f__Bangiaceae; g__Neoporphyra; s__Neoporphyra haitanensis
ASV_1578	0	0	0	0	0	0	0	0	0	0	0	0	0	0	0	0	0	0	0	0	0	3	0	0	d__Eukaryota; p__Rhodophyta; c__Bangiophyceae; o__Bangiales; f__Bangiaceae; g__Neoporphyra; s__Neoporphyra haitanensis
ASV_1579	0	0	0	0	0	0	0	0	0	0	0	0	0	0	0	0	0	0	0	0	0	4	2	0	d__Bacteria; p__Cyanobacteria; c__Cyanophyceae; o__Nostocales; f__Tolypothrichaceae; g__Tolypothrix; s__uncultured Tolypothrix sp.
ASV_1580	0	0	0	0	0	0	0	0	0	0	0	0	0	0	0	0	0	0	0	0	0	2	0	0	d__Bacteria; p__Cyanobacteria; c__Cyanophyceae; o__Nostocales; f__Nostocaceae; g__Camptylonemopsis; s__Camptylonemopsis sp. 04241-00001
ASV_1581	0	0	0	0	0	0	0	0	0	0	0	0	0	3	0	0	0	0	0	0	0	0	0	0	d__Eukaryota; p__Rhodophyta; c__Bangiophyceae; o__Bangiales; f__Bangiaceae; g__Neoporphyra; s__Neoporphyra haitanensis
ASV_1582	0	0	0	0	0	0	0	0	0	0	0	0	0	0	0	0	0	0	0	0	0	3	0	0	d__Eukaryota; p__Cryptista; c__Cryptophyceae; o__Cryptomonadales; f__Cryptomonadaceae; g__Plagioselmis; s__Plagioselmis nannoplanctica
ASV_1583	0	0	0	0	0	0	0	0	0	0	0	0	0	0	0	0	0	0	0	0	0	2	0	0	d__Eukaryota; p__Chlorophyta; c__Chlorophyceae; o__Chlamydomonadales; f__Asteromonadaceae; g__Halochlorella; s__Halochlorella rubescens
ASV_1584	0	0	0	0	0	0	0	0	0	0	0	0	0	0	0	0	0	0	0	3	0	5	0	0	d__Eukaryota; p__Rhodophyta; c__Bangiophyceae; o__Bangiales; f__Bangiaceae; g__Neoporphyra; s__Neoporphyra haitanensis
ASV_1585	0	0	0	0	0	0	0	0	0	0	0	0	0	1	0	0	0	0	0	0	0	1	0	0	d__Eukaryota; p__Rhodophyta; c__Bangiophyceae; o__Bangiales; f__Bangiaceae; g__Neoporphyra; s__Neoporphyra haitanensis
ASV_1586	0	0	0	0	0	0	0	0	0	0	0	0	0	0	0	0	0	0	0	0	0	3	0	0	d__Eukaryota; p__Rhodophyta; c__Bangiophyceae; o__Bangiales; f__Bangiaceae; g__Neoporphyra; s__Neoporphyra haitanensis
ASV_1587	0	0	0	0	0	0	0	0	0	0	0	0	0	0	0	0	0	0	0	0	0	2	1	2	d__Bacteria; p__Cyanobacteria; c__Cyanophyceae; o__Synechococcales; f__Synechococcaceae; g__Synechococcus; s__Synechococcus sp. CB0101
ASV_1588	0	0	0	0	0	0	0	0	0	0	0	0	0	3	0	0	0	0	0	0	0	0	0	0	d__Eukaryota; p__Rhodophyta; c__Bangiophyceae; o__Porphyridiales; f__Porphyridiaceae; g__Porphyridium; s__Porphyridium sordidum
ASV_1589	0	0	0	0	0	0	0	0	0	0	0	0	0	1	0	0	0	0	0	0	0	1	0	0	d__Eukaryota; p__Rhodophyta; c__Bangiophyceae; o__Bangiales; f__Bangiaceae; g__Neoporphyra; s__Neoporphyra haitanensis
ASV_1590	0	0	0	0	0	0	0	0	0	0	0	0	0	0	0	0	0	0	0	0	0	3	0	0	d__Bacteria; p__Cyanobacteria; c__Cyanophyceae; o__Nostocales; f__Tolypothrichaceae; g__Tolypothrix; s__uncultured Tolypothrix sp.
ASV_1591	0	0	0	0	0	0	0	0	0	0	0	0	0	0	1	0	0	1	11	1	3	7	5	7	d__Bacteria; p__Cyanobacteria; c__Cyanophyceae; o__Synechococcales; f__Synechococcaceae; g__Synechococcus; s__Synechococcus sp. CB0101
ASV_1592	0	0	0	0	0	0	0	0	0	0	0	0	0	2	1	0	0	0	1	1	0	5	2	2	d__Eukaryota; p__Miozoa; c__Dinophyceae; o__Dinophysiales; f__Dinophysiaceae; g__Dinophysis; s__Dinophysis acuta
ASV_1593	0	0	0	0	0	0	0	0	0	0	0	0	0	0	0	0	0	0	0	0	0	3	0	0	d__Bacteria; p__Cyanobacteria; c__Cyanophyceae; o__Synechococcales; f__Synechococcaceae; g__Synechococcus; s__Synechococcus sp. CB0101
ASV_1594	0	0	0	0	0	0	0	0	0	0	0	0	0	8	0	0	0	0	0	0	0	0	1	0	d__Eukaryota; p__Chlorophyta; c__Chlorophyceae; o__Chlamydomonadales; f__Haematococcaceae; g__Haematococcus; s__Haematococcus lacustris
ASV_1595	0	0	0	0	0	0	0	0	0	0	0	0	0	0	0	0	0	0	0	1	0	1	3	0	d__Bacteria; p__Cyanobacteria; c__Cyanophyceae; o__Synechococcales; f__Prochlorotrichaceae; g__Nodosilinea; s__Nodosilinea epilithica
ASV_1596	0	0	0	0	0	0	0	0	0	0	0	0	0	0	0	0	0	0	0	0	0	2	0	0	d__Bacteria; p__Cyanobacteria; c__Cyanophyceae; o__Synechococcales; f__Merismopediaceae; g__Merismopedia; s__Merismopedia tenuissima
ASV_1597	0	0	0	0	0	0	0	0	0	0	0	0	0	0	0	0	0	0	0	2	0	1	0	0	d__Eukaryota; p__Rhodophyta; c__Bangiophyceae; o__Bangiales; f__Bangiaceae; g__Neoporphyra; s__Neoporphyra haitanensis
ASV_1598	0	0	0	0	0	0	0	0	0	0	0	0	0	0	0	0	0	0	0	0	0	2	0	0	d__Eukaryota; p__Rhodophyta; c__Bangiophyceae; o__Bangiales; f__Bangiaceae; g__Neoporphyra; s__Neoporphyra haitanensis
ASV_1599	0	0	0	0	0	0	0	0	0	0	0	0	0	1	18	0	0	5	0	1	1	8	2	4	d__Bacteria; p__Cyanobacteria; c__Cyanophyceae; o__Synechococcales; f__Merismopediaceae; g__Merismopedia; s__Merismopedia tenuissima
ASV_1600	0	0	0	0	0	0	0	0	0	0	0	0	0	0	2	6	0	0	0	8	0	3	1	2	d__Bacteria; p__Cyanobacteria; c__unclassified; o__unclassified; f__unclassified; g__unclassified; s__uncultured cyanobacterium
ASV_1601	0	0	0	0	0	0	0	0	0	0	0	0	0	1	0	0	0	0	0	0	0	3	0	1	d__Eukaryota; p__Rhodophyta; c__Bangiophyceae; o__Bangiales; f__Bangiaceae; g__Neoporphyra; s__Neoporphyra haitanensis
ASV_1602	0	0	0	0	0	0	0	0	0	0	0	0	0	0	0	0	0	0	0	0	0	3	0	0	d__Eukaryota; p__Rhodophyta; c__Bangiophyceae; o__Bangiales; f__Bangiaceae; g__Neoporphyra; s__Neoporphyra haitanensis
ASV_1603	0	0	0	0	0	0	0	0	0	0	0	0	0	13	0	0	0	0	0	0	0	0	0	2	d__Eukaryota; p__Chlorophyta; c__Chlorophyceae; o__Chlamydomonadales; f__Haematococcaceae; g__Haematococcus; s__Haematococcus lacustris
ASV_1604	0	0	0	0	0	0	0	0	0	0	0	0	0	1	0	0	0	0	0	0	0	1	0	0	d__Eukaryota; p__Rhodophyta; c__Bangiophyceae; o__Bangiales; f__Bangiaceae; g__Neoporphyra; s__Neoporphyra haitanensis
ASV_1605	0	0	0	0	0	0	0	0	0	0	0	0	0	0	0	0	0	0	0	0	0	1	2	0	d__Bacteria; p__Cyanobacteria; c__Cyanophyceae; o__Nostocales; f__Calotrichaceae; g__Calothrix; s__uncultured Calothrix sp.
ASV_1606	0	0	0	0	0	0	0	0	0	0	0	0	0	0	0	2	1	0	0	2	0	4	0	13	d__Bacteria; p__Cyanobacteria; c__Cyanophyceae; o__Synechococcales; f__Synechococcaceae; g__Synechococcus; s__Synechococcus sp. CB0101
ASV_1607	0	0	0	0	0	0	0	0	0	0	0	0	0	0	0	0	0	0	0	0	0	3	1	14	d__Bacteria; p__Cyanobacteria; c__Cyanophyceae; o__Synechococcales; f__Oculatellaceae; g__Tildeniella; s__Tildeniella nuda
ASV_1608	0	0	0	0	0	0	0	0	0	0	0	0	0	0	0	0	0	0	0	0	0	2	0	0	d__Eukaryota; p__Cryptista; c__Cryptophyceae; o__Cryptomonadales; f__Cryptomonadaceae; g__Cryptomonas; s__Cryptomonas sp. Okgeum121809C
ASV_1609	0	0	0	0	0	0	0	0	0	0	0	0	0	0	0	0	0	0	0	0	0	2	0	0	d__Bacteria; p__Cyanobacteria; c__Cyanophyceae; o__Synechococcales; f__Synechococcaceae; g__Synechococcus; s__Synechococcus sp. 1002
ASV_1610	0	0	0	0	0	0	0	0	0	0	0	0	0	2	1	1	2	3	1	2	1	2	2	1	d__Eukaryota; p__Rhodophyta; c__Compsopogonophyceae; o__Rhodochaetales; f__Rhodochaetaceae; g__Rhodochaete; s__Rhodochaete parvula
ASV_1611	0	0	0	0	0	0	0	0	0	0	0	0	0	1	0	0	0	0	0	0	0	1	0	0	d__Bacteria; p__Cyanobacteria; c__Cyanophyceae; o__Synechococcales; f__Synechococcaceae; g__Synechococcus; s__uncultured Synechococcus sp.
ASV_1612	0	0	0	0	0	0	0	0	0	0	0	0	0	4	0	0	0	0	0	0	0	2	1	0	d__Bacteria; p__Cyanobacteria; c__Cyanophyceae; o__Nostocales; f__Tolypothrichaceae; g__Tolypothrix; s__uncultured Tolypothrix sp.
ASV_1613	0	0	0	0	0	0	0	0	0	0	0	0	3	7	0	0	0	0	0	0	0	0	0	0	d__Eukaryota; p__Rhodophyta; c__Bangiophyceae; o__Bangiales; f__Bangiaceae; g__Neoporphyra; s__Neoporphyra haitanensis
ASV_1614	0	0	0	0	0	0	0	0	0	0	0	0	0	0	0	0	0	0	0	0	0	2	0	0	d__Eukaryota; p__Rhodophyta; c__Bangiophyceae; o__Bangiales; f__Bangiaceae; g__Neoporphyra; s__Neoporphyra haitanensis
ASV_1615	0	0	0	0	0	0	0	0	0	0	0	0	0	2	2	0	0	0	0	2	1	2	0	2	d__Bacteria; p__Cyanobacteria; c__Cyanophyceae; o__Synechococcales; f__Merismopediaceae; g__Merismopedia; s__Merismopedia tenuissima
ASV_1616	0	0	0	0	0	0	0	0	0	0	0	0	0	0	0	0	0	0	0	1	0	3	0	0	d__Eukaryota; p__Rhodophyta; c__Bangiophyceae; o__Bangiales; f__Bangiaceae; g__Neoporphyra; s__Neoporphyra haitanensis
ASV_1617	0	0	0	0	0	0	0	0	0	0	0	0	0	1	0	0	0	0	0	1	0	1	1	0	d__Bacteria; p__Cyanobacteria; c__Cyanophyceae; o__Synechococcales; f__Synechococcaceae; g__Thermosynechococcus; s__Thermosynechococcus vulcanus
ASV_1618	0	0	0	0	0	0	0	0	0	0	0	0	0	0	1	0	0	0	6	2	2	2	0	9	d__Bacteria; p__Cyanobacteria; c__Cyanophyceae; o__Nostocales; f__Calotrichaceae; g__Calothrix; s__Calothrix parasitica
ASV_1619	0	0	0	0	0	0	0	0	0	0	0	0	0	0	6	0	0	0	1	0	0	2	2	1	d__Bacteria; p__Cyanobacteria; c__Cyanophyceae; o__Synechococcales; f__Synechococcaceae; g__Synechococcus; s__Synechococcus sp. CB0101
ASV_1620	0	0	0	0	0	0	0	0	0	0	0	0	0	0	0	0	0	0	0	0	0	1	1	0	d__Bacteria; p__Cyanobacteria; c__Cyanophyceae; o__Nostocales; f__Nostocaceae; g__Trichormus; s__Trichormus azollae
ASV_1621	0	0	0	0	0	0	0	0	0	0	0	0	0	0	0	0	0	0	1	0	0	6	4	2	d__Bacteria; p__Cyanobacteria; c__Cyanophyceae; o__Nostocales; f__Calotrichaceae; g__Calothrix; s__Calothrix parasitica
ASV_1622	0	0	0	0	0	0	0	0	0	0	0	0	0	3	0	0	0	0	0	0	0	0	0	0	d__Eukaryota; p__Rhodophyta; c__Compsopogonophyceae; o__Rhodochaetales; f__Rhodochaetaceae; g__Rhodochaete; s__Rhodochaete parvula
ASV_1623	0	0	0	0	0	0	0	0	0	0	0	0	0	0	0	0	0	0	0	0	0	3	0	0	d__Bacteria; p__Cyanobacteria; c__unclassified; o__unclassified; f__unclassified; g__unclassified; s__cyanobacterium endosymbiont of Epithemia turgida
ASV_1624	0	0	0	0	0	0	0	0	0	0	0	0	0	0	1	0	1	2	0	0	0	4	1	1	d__Eukaryota; p__Rhodophyta; c__Compsopogonophyceae; o__Rhodochaetales; f__Rhodochaetaceae; g__Rhodochaete; s__Rhodochaete parvula
ASV_1625	0	0	0	0	0	0	0	0	0	0	0	0	0	0	0	0	0	0	0	1	1	2	2	0	d__Bacteria; p__Cyanobacteria; c__Cyanophyceae; o__Synechococcales; f__Synechococcaceae; g__Thermosynechococcus; s__Thermosynechococcus sp. NK55a
ASV_1626	0	0	0	0	0	0	0	0	0	0	0	0	0	0	0	0	0	0	0	0	0	2	0	0	d__Eukaryota; p__Rhodophyta; c__Bangiophyceae; o__Bangiales; f__Bangiaceae; g__Neoporphyra; s__Neoporphyra haitanensis
ASV_1627	0	0	0	0	0	0	0	0	0	0	0	0	0	0	0	0	0	0	0	1	0	1	0	0	d__Bacteria; p__Cyanobacteria; c__Cyanophyceae; o__Synechococcales; f__Merismopediaceae; g__Merismopedia; s__Merismopedia tenuissima
ASV_1628	0	0	0	0	0	0	0	0	0	0	0	0	0	3	0	0	0	0	0	0	0	0	0	0	d__Eukaryota; p__Rhodophyta; c__Compsopogonophyceae; o__Rhodochaetales; f__Rhodochaetaceae; g__Rhodochaete; s__Rhodochaete parvula
ASV_1629	0	0	0	0	0	0	0	0	0	0	0	0	0	0	0	0	0	0	0	0	0	3	0	0	d__Bacteria; p__Cyanobacteria; c__Cyanophyceae; o__Synechococcales; f__Synechococcaceae; g__Thermosynechococcus; s__Thermosynechococcus sp. NK55a
ASV_1630	0	0	0	0	0	0	0	0	0	0	0	0	0	0	0	0	0	0	0	0	0	3	0	0	d__Eukaryota; p__Rhodophyta; c__Bangiophyceae; o__Bangiales; f__Bangiaceae; g__Neoporphyra; s__Neoporphyra haitanensis
ASV_1631	0	0	0	0	0	0	0	0	0	0	0	0	0	1	0	0	1	2	0	0	0	1	0	1	d__Eukaryota; p__Rhodophyta; c__Compsopogonophyceae; o__Rhodochaetales; f__Rhodochaetaceae; g__Rhodochaete; s__Rhodochaete parvula
ASV_1632	0	0	0	0	0	0	0	0	0	0	0	0	0	2	3	4	8	12	11	8	2	6	9	7	d__Eukaryota; p__Rhodophyta; c__Compsopogonophyceae; o__Rhodochaetales; f__Rhodochaetaceae; g__Rhodochaete; s__Rhodochaete parvula
ASV_1633	0	0	0	0	0	0	0	0	0	0	0	0	0	0	0	0	0	0	0	1	0	1	0	0	d__Eukaryota; p__Rhodophyta; c__Bangiophyceae; o__Bangiales; f__Bangiaceae; g__Neoporphyra; s__Neoporphyra haitanensis
ASV_1634	0	0	0	0	0	0	0	0	0	0	0	0	0	2	3	0	1	2	21	10	10	22	16	36	d__Bacteria; p__Cyanobacteria; c__Cyanophyceae; o__Synechococcales; f__Synechococcaceae; g__Synechococcus; s__Synechococcus sp. CB0101
ASV_1635	0	0	0	0	0	0	0	0	0	0	0	0	0	11	0	0	0	1	0	0	0	2	30	0	d__Eukaryota; p__Rhodophyta; c__Compsopogonophyceae; o__Rhodochaetales; f__Rhodochaetaceae; g__Rhodochaete; s__Rhodochaete parvula
ASV_1636	0	0	0	0	0	0	0	0	0	0	0	0	0	0	0	0	0	0	0	1	0	2	0	0	d__Eukaryota; p__Rhodophyta; c__Compsopogonophyceae; o__Rhodochaetales; f__Rhodochaetaceae; g__Rhodochaete; s__Rhodochaete parvula
ASV_1637	0	0	0	0	0	0	0	0	0	0	0	0	0	0	0	0	0	0	0	0	0	2	2	0	d__Bacteria; p__Cyanobacteria; c__Cyanophyceae; o__Synechococcales; f__Synechococcaceae; g__Synechococcus; s__uncultured Synechococcus sp.
ASV_1638	0	0	0	0	0	0	0	0	0	0	0	0	0	0	1	0	0	0	1	0	1	4	5	2	d__Bacteria; p__Cyanobacteria; c__Cyanophyceae; o__Synechococcales; f__Synechococcaceae; g__Synechococcus; s__Synechococcus sp. CB0101
ASV_1639	0	0	0	0	0	0	0	0	0	0	0	0	0	0	0	0	0	0	0	0	0	5	0	0	d__Eukaryota; p__Miozoa; c__Dinophyceae; o__Dinophysiales; f__Dinophysiaceae; g__Dinophysis; s__Dinophysis acuta
ASV_1640	0	0	0	0	0	0	0	0	0	0	0	0	0	0	0	0	0	0	0	0	0	2	0	0	d__Bacteria; p__Cyanobacteria; c__Cyanophyceae; o__Synechococcales; f__Synechococcaceae; g__Synechococcus; s__Synechococcus sp. CB0101
ASV_1641	0	0	0	0	0	0	0	0	0	0	0	0	0	0	0	0	0	0	0	0	0	3	0	0	d__Eukaryota; p__Rhodophyta; c__Bangiophyceae; o__Bangiales; f__Bangiaceae; g__Neoporphyra; s__Neoporphyra haitanensis
ASV_1642	0	0	0	0	0	0	0	0	0	0	0	0	0	0	0	0	0	0	0	0	0	4	0	0	d__Eukaryota; p__Rhodophyta; c__Bangiophyceae; o__Bangiales; f__Bangiaceae; g__Neoporphyra; s__Neoporphyra haitanensis
ASV_1643	0	0	0	0	0	0	0	0	0	0	0	0	0	0	0	0	0	0	0	0	0	7	1	5	d__Bacteria; p__Cyanobacteria; c__Cyanophyceae; o__Synechococcales; f__Prochlorotrichaceae; g__Nodosilinea; s__uncultured Nodosilinea sp.
ASV_1644	0	0	0	0	0	0	0	0	0	0	0	0	4	25	0	0	0	0	0	0	0	1	7	8	d__Eukaryota; p__Rhodophyta; c__Compsopogonophyceae; o__Rhodochaetales; f__Rhodochaetaceae; g__Rhodochaete; s__Rhodochaete parvula
ASV_1645	0	0	0	0	0	0	0	0	0	0	0	0	0	0	0	0	0	1	0	0	0	2	1	0	d__Eukaryota; p__Rhodophyta; c__Bangiophyceae; o__Bangiales; f__Bangiaceae; g__Neoporphyra; s__Neoporphyra haitanensis
ASV_1646	0	0	0	0	0	0	0	0	0	0	0	0	0	0	0	0	0	0	0	0	0	3	0	0	d__Eukaryota; p__Rhodophyta; c__Bangiophyceae; o__Bangiales; f__Bangiaceae; g__Neoporphyra; s__Neoporphyra haitanensis
ASV_1647	0	0	0	0	0	0	0	0	0	0	0	0	0	0	0	0	1	0	1	0	1	2	0	0	d__Eukaryota; p__Rhodophyta; c__Bangiophyceae; o__Bangiales; f__Bangiaceae; g__Neoporphyra; s__Neoporphyra haitanensis
ASV_1648	0	0	0	0	0	0	0	0	0	0	0	0	0	0	1	0	0	0	1	0	1	2	1	0	d__Bacteria; p__Cyanobacteria; c__Cyanophyceae; o__Synechococcales; f__Synechococcaceae; g__Synechococcus; s__Synechococcus sp. CB0101
ASV_1649	0	0	0	0	0	0	0	0	0	0	0	0	0	1	0	0	0	1	1	2	0	1	4	0	d__Bacteria; p__Cyanobacteria; c__Cyanophyceae; o__Nostocales; f__Nostocaceae; g__Hydrocoryne; s__Hydrocoryne spongiosa
ASV_1650	0	0	0	0	0	0	0	0	0	0	0	0	0	56	5	0	0	74	0	0	0	0	0	0	d__Eukaryota; p__Bacillariophyta; c__Mediophyceae; o__Cymatosirales; f__Cymatosiraceae; g__Plagiogrammopsis; s__Plagiogrammopsis vanheurckii
ASV_1651	0	0	0	0	0	0	0	0	0	0	0	0	15	43	0	0	0	0	0	16	0	0	5	0	d__Bacteria; p__Cyanobacteria; c__Cyanophyceae; o__Synechococcales; f__Prochlorotrichaceae; g__Nodosilinea; s__Nodosilinea sp. Rehakova 1960/20
ASV_1652	0	0	0	0	0	0	0	0	0	0	0	0	0	4	0	0	0	0	0	0	0	2	0	0	d__Eukaryota; p__Rhodophyta; c__Bangiophyceae; o__Bangiales; f__Bangiaceae; g__Neoporphyra; s__Neoporphyra haitanensis
ASV_1653	0	0	0	0	0	0	0	0	0	0	0	0	0	0	0	0	0	0	0	2	0	3	0	1	d__Eukaryota; p__Rhodophyta; c__Bangiophyceae; o__Bangiales; f__Bangiaceae; g__Neoporphyra; s__Neoporphyra haitanensis
ASV_1654	0	0	0	0	0	0	0	0	0	0	0	0	0	0	0	0	0	1	1	1	2	1	2	0	d__Eukaryota; p__Rhodophyta; c__Bangiophyceae; o__Bangiales; f__Bangiaceae; g__Neoporphyra; s__Neoporphyra haitanensis
ASV_1655	0	0	0	0	0	0	0	0	0	0	0	0	0	0	0	0	0	0	0	1	0	15	0	1	d__Eukaryota; p__Rhodophyta; c__Bangiophyceae; o__Bangiales; f__Bangiaceae; g__Neoporphyra; s__Neoporphyra haitanensis
ASV_1656	0	0	0	0	0	0	0	0	0	0	0	0	0	4	0	0	1	0	0	0	0	0	0	0	d__Eukaryota; p__Chlorophyta; c__Chlorophyceae; o__Chlamydomonadales; f__Haematococcaceae; g__Haematococcus; s__Haematococcus lacustris
ASV_1657	0	0	0	0	0	0	0	0	0	0	0	0	0	2	0	0	0	0	0	0	0	1	1	0	d__Bacteria; p__Cyanobacteria; c__Cyanophyceae; o__Synechococcales; f__Prochlorotrichaceae; g__Nodosilinea; s__uncultured Nodosilinea sp.
ASV_1658	0	0	0	0	0	0	0	0	0	0	0	0	0	0	0	0	0	0	0	1	0	7	0	1	d__Eukaryota; p__Miozoa; c__Dinophyceae; o__Dinophysiales; f__Dinophysiaceae; g__Dinophysis; s__Dinophysis acuta
ASV_1659	0	0	0	0	0	0	0	0	0	0	0	0	0	0	0	0	0	0	0	1	0	3	0	0	d__Eukaryota; p__Rhodophyta; c__Bangiophyceae; o__Bangiales; f__Bangiaceae; g__Neoporphyra; s__Neoporphyra haitanensis
ASV_1660	0	0	0	0	0	0	0	0	0	0	0	0	0	0	0	0	0	0	0	0	0	2	1	0	d__Bacteria; p__Cyanobacteria; c__Cyanophyceae; o__Synechococcales; f__Synechococcaceae; g__Synechococcus; s__Synechococcus sp. CB0101
ASV_1661	0	0	0	0	0	0	0	0	0	0	0	0	0	0	0	0	1	1	0	2	0	4	2	3	d__Eukaryota; p__Rhodophyta; c__Bangiophyceae; o__Bangiales; f__Bangiaceae; g__Neoporphyra; s__Neoporphyra haitanensis
ASV_1662	0	0	0	0	0	0	0	0	0	0	0	0	0	0	0	0	0	0	0	0	0	1	1	3	d__Bacteria; p__Cyanobacteria; c__Cyanophyceae; o__Nostocales; f__Calotrichaceae; g__Calothrix; s__Calothrix sp. 336/3
ASV_1663	0	0	0	0	0	0	0	0	0	0	0	0	0	0	0	0	3	0	2	0	1	2	2	1	d__Bacteria; p__Cyanobacteria; c__Cyanophyceae; o__Nostocales; f__Calotrichaceae; g__Calothrix; s__Calothrix sp. 336/3
ASV_1664	0	0	0	0	0	0	0	0	0	0	0	0	0	0	1	0	0	0	0	2	0	2	0	0	d__Bacteria; p__Cyanobacteria; c__Cyanophyceae; o__Synechococcales; f__Merismopediaceae; g__Merismopedia; s__Merismopedia tenuissima
ASV_1665	0	0	0	0	0	0	0	0	0	0	0	0	0	0	0	0	0	0	0	1	0	3	0	0	d__Eukaryota; p__Rhodophyta; c__Bangiophyceae; o__Bangiales; f__Bangiaceae; g__Neoporphyra; s__Neoporphyra haitanensis
ASV_1666	0	0	0	0	0	0	0	0	0	0	0	0	1	4	0	0	0	0	0	0	0	0	1	0	d__Eukaryota; p__Chlorophyta; c__Trebouxiophyceae; o__uncultured Chlorella; f__uncultured Chlorella; g__uncultured Chlorella; s__uncultured Chlorella
ASV_1667	0	0	0	0	0	0	0	0	0	0	0	0	0	0	0	0	0	0	0	2	0	2	0	0	d__Eukaryota; p__Rhodophyta; c__Compsopogonophyceae; o__Rhodochaetales; f__Rhodochaetaceae; g__Rhodochaete; s__Rhodochaete parvula
ASV_1668	0	0	0	0	0	0	0	0	0	0	0	0	0	0	0	0	0	0	0	0	0	7	0	0	d__Bacteria; p__Cyanobacteria; c__Cyanophyceae; o__Synechococcales; f__Merismopediaceae; g__Merismopedia; s__Merismopedia tenuissima
ASV_1669	0	0	0	0	0	0	0	0	0	0	0	0	0	0	0	0	1	0	0	0	0	1	0	0	d__Bacteria; p__Cyanobacteria; c__Cyanophyceae; o__Synechococcales; f__Prochloraceae; g__Prochlorococcus; s__Prochlorococcus marinus
ASV_1670	0	0	0	0	0	0	0	0	0	0	0	0	0	5	0	0	0	0	0	0	0	0	0	0	d__Bacteria; p__Cyanobacteria; c__Cyanophyceae; o__Synechococcales; f__Synechococcaceae; g__Thermosynechococcus; s__Thermosynechococcus sp. NK55a
ASV_1671	0	0	0	0	0	0	0	0	0	0	0	0	0	0	2	4	10	6	1	4	0	3	7	6	d__Eukaryota; p__Rhodophyta; c__Compsopogonophyceae; o__Rhodochaetales; f__Rhodochaetaceae; g__Rhodochaete; s__Rhodochaete parvula
ASV_1672	0	0	0	0	0	0	0	0	0	0	0	0	0	0	0	0	0	0	0	0	0	5	0	1	d__Bacteria; p__Cyanobacteria; c__Cyanophyceae; o__Synechococcales; f__Prochlorotrichaceae; g__Nodosilinea; s__Nodosilinea sp. Rehakova 1960/20
ASV_1673	0	0	0	0	0	0	0	0	0	0	0	0	0	0	0	0	0	0	0	0	0	4	0	0	d__Eukaryota; p__Rhodophyta; c__Bangiophyceae; o__Bangiales; f__Bangiaceae; g__Neoporphyra; s__Neoporphyra haitanensis
ASV_1674	0	0	0	0	0	0	0	0	0	0	0	0	0	0	0	0	0	0	0	0	0	2	0	0	d__Eukaryota; p__Rhodophyta; c__Bangiophyceae; o__Bangiales; f__Bangiaceae; g__Neoporphyra; s__Neoporphyra haitanensis
ASV_1675	0	0	0	0	0	0	0	0	0	0	0	0	0	0	0	0	0	0	0	0	0	2	0	0	d__Eukaryota; p__Rhodophyta; c__Bangiophyceae; o__Bangiales; f__Bangiaceae; g__Neoporphyra; s__Neoporphyra haitanensis
ASV_1676	0	0	0	0	0	0	0	0	0	0	0	0	0	0	0	0	0	0	0	0	0	2	2	1	d__Bacteria; p__Cyanobacteria; c__Cyanophyceae; o__Synechococcales; f__Synechococcaceae; g__Thermosynechococcus; s__Thermosynechococcus vulcanus
ASV_1677	0	0	0	0	0	0	0	0	0	0	0	0	0	0	0	0	0	0	0	0	0	3	0	0	d__Eukaryota; p__Miozoa; c__Dinophyceae; o__Dinophysiales; f__Dinophysiaceae; g__Dinophysis; s__Dinophysis acuta
ASV_1678	0	0	0	0	0	0	0	0	0	0	0	0	0	6	0	0	0	0	0	0	0	25	15	2	d__Bacteria; p__Cyanobacteria; c__Cyanophyceae; o__Synechococcales; f__Synechococcaceae; g__Thermosynechococcus; s__Thermosynechococcus vulcanus
ASV_1679	0	0	0	0	0	0	0	0	0	0	0	0	0	2	0	0	0	0	0	1	0	2	4	4	d__Bacteria; p__Cyanobacteria; c__Cyanophyceae; o__Synechococcales; f__Synechococcaceae; g__Synechococcus; s__Synechococcus sp. CB0101
ASV_1680	0	0	0	0	0	0	0	0	0	0	0	0	0	0	0	0	0	0	0	0	0	4	0	0	d__Eukaryota; p__Rhodophyta; c__Bangiophyceae; o__Bangiales; f__Bangiaceae; g__Neoporphyra; s__Neoporphyra haitanensis
ASV_1681	0	0	0	0	0	0	0	0	0	0	0	0	0	0	0	0	0	0	0	1	0	1	0	0	d__Eukaryota; p__Rhodophyta; c__Bangiophyceae; o__Bangiales; f__Bangiaceae; g__Neoporphyra; s__Neoporphyra haitanensis
ASV_1682	0	0	0	0	0	0	0	0	0	0	0	0	0	3	0	0	0	0	0	0	0	0	0	0	d__Bacteria; p__Cyanobacteria; c__Cyanophyceae; o__Synechococcales; f__Schizotrichaceae; g__Schizothrix; s__Schizothrix arenaria
ASV_1683	0	0	0	0	0	0	0	0	0	0	0	0	0	0	0	0	0	0	0	0	0	2	0	0	d__Eukaryota; p__Miozoa; c__Dinophyceae; o__Dinophysiales; f__Dinophysiaceae; g__Dinophysis; s__Dinophysis acuta
ASV_1684	0	0	0	0	0	0	0	0	0	0	0	0	0	1	0	0	0	0	0	0	0	2	1	1	d__Bacteria; p__Cyanobacteria; c__Cyanophyceae; o__Synechococcales; f__Synechococcaceae; g__Synechococcus; s__Synechococcus sp. 1002
ASV_1685	0	0	0	0	0	0	0	0	0	0	0	0	0	0	0	0	0	0	0	0	0	2	0	0	d__Eukaryota; p__Chlorophyta; c__Trebouxiophyceae; o__Trebouxiales; f__Trebouxiaceae; g__Lobosphaera; s__Lobosphaera incisa
ASV_1686	0	0	0	0	0	0	0	0	0	0	0	0	0	0	0	0	0	0	0	0	0	5	0	0	d__Eukaryota; p__Miozoa; c__Dinophyceae; o__Dinophysiales; f__Dinophysiaceae; g__Dinophysis; s__Dinophysis acuta
ASV_1687	0	0	0	0	0	0	0	0	0	0	0	0	0	0	2	0	1	6	0	1	2	10	4	3	d__Eukaryota; p__Rhodophyta; c__Compsopogonophyceae; o__Rhodochaetales; f__Rhodochaetaceae; g__Rhodochaete; s__Rhodochaete parvula
ASV_1688	0	0	0	0	0	0	0	0	0	0	0	0	0	5	1	0	0	0	0	2	0	0	0	2	d__Bacteria; p__Cyanobacteria; c__Cyanophyceae; o__Oscillatoriales; f__Oscillatoriaceae; g__Plectonema; s__Plectonema terebrans
ASV_1689	0	0	0	0	0	0	0	0	0	0	0	0	0	0	0	0	0	0	0	0	0	3	0	0	d__Eukaryota; p__Rhodophyta; c__Bangiophyceae; o__Bangiales; f__Bangiaceae; g__Neoporphyra; s__Neoporphyra haitanensis
ASV_1690	0	0	0	0	0	0	0	0	0	0	0	0	0	1	10	6	2	0	20	3	6	16	2	46	d__Bacteria; p__Cyanobacteria; c__Cyanophyceae; o__Synechococcales; f__Merismopediaceae; g__Merismopedia; s__Merismopedia tenuissima
ASV_1691	0	0	0	0	0	0	0	0	0	0	0	0	0	1	0	0	0	0	0	2	0	5	0	0	d__Eukaryota; p__Rhodophyta; c__Bangiophyceae; o__Bangiales; f__Bangiaceae; g__Neoporphyra; s__Neoporphyra haitanensis
ASV_1692	0	0	0	0	0	0	0	0	0	0	0	0	0	3	0	0	0	0	0	0	0	0	0	0	d__Bacteria; p__Cyanobacteria; c__Cyanophyceae; o__Synechococcales; f__Synechococcaceae; g__Synechococcus; s__Synechococcus sp. CB0101
ASV_1693	0	0	0	0	0	0	0	0	0	0	0	0	0	0	0	0	0	0	0	0	0	2	0	0	d__Eukaryota; p__Rhodophyta; c__Bangiophyceae; o__Bangiales; f__Bangiaceae; g__Neoporphyra; s__Neoporphyra haitanensis
ASV_1694	0	0	0	0	0	0	0	0	0	0	0	0	0	1	0	0	0	0	0	0	0	1	0	0	d__Bacteria; p__Cyanobacteria; c__Cyanophyceae; o__Nostocales; f__Tolypothrichaceae; g__Tolypothrix; s__uncultured Tolypothrix sp.
ASV_1695	0	0	0	0	0	0	0	0	0	0	0	0	0	0	0	0	0	0	0	0	0	1	0	2	d__Eukaryota; p__Rhodophyta; c__Bangiophyceae; o__Bangiales; f__Bangiaceae; g__Neoporphyra; s__Neoporphyra haitanensis
ASV_1696	0	0	0	0	0	0	0	0	0	0	0	0	0	3	0	0	0	0	0	0	0	2	0	0	d__Bacteria; p__Cyanobacteria; c__Cyanophyceae; o__Synechococcales; f__Merismopediaceae; g__Merismopedia; s__Merismopedia tenuissima
ASV_1697	0	0	0	0	0	0	0	0	0	0	0	0	0	0	0	0	0	0	0	0	0	2	0	0	d__Bacteria; p__Cyanobacteria; c__Cyanophyceae; o__Synechococcales; f__Leptolyngbyaceae; g__Leptolyngbya; s__Leptolyngbya sp. SEV43C1
ASV_1698	0	0	0	0	0	0	0	0	0	0	0	0	0	0	0	0	0	0	0	0	0	3	0	0	d__Eukaryota; p__Rhodophyta; c__Bangiophyceae; o__Bangiales; f__Bangiaceae; g__Neoporphyra; s__Neoporphyra haitanensis
ASV_1699	0	0	0	0	0	0	0	0	0	0	0	0	0	0	0	0	0	0	0	2	0	1	0	0	d__Eukaryota; p__Rhodophyta; c__Bangiophyceae; o__Bangiales; f__Bangiaceae; g__Neoporphyra; s__Neoporphyra haitanensis
ASV_1700	0	0	0	0	0	0	0	0	0	0	0	0	0	0	0	0	0	0	0	0	0	5	0	1	d__Eukaryota; p__Rhodophyta; c__Bangiophyceae; o__Bangiales; f__Bangiaceae; g__Neoporphyra; s__Neoporphyra haitanensis
ASV_1701	0	0	0	0	0	0	0	0	0	0	0	0	0	0	0	0	0	0	0	0	1	1	0	0	d__Bacteria; p__Cyanobacteria; c__Cyanophyceae; o__Nostocales; f__Calotrichaceae; g__Calothrix; s__Calothrix parasitica
ASV_1702	0	0	0	0	0	0	0	0	0	0	0	0	0	0	0	0	0	0	0	0	0	1	0	1	d__Bacteria; p__Cyanobacteria; c__Cyanophyceae; o__Synechococcales; f__Synechococcaceae; g__Synechococcus; s__Synechococcus sp. CB0101
ASV_1703	0	0	0	0	0	0	0	0	0	0	0	0	0	7	0	0	0	0	0	0	0	0	0	0	d__Eukaryota; p__Chlorophyta; c__Chlorophyceae; o__Chlamydomonadales; f__Haematococcaceae; g__Haematococcus; s__Haematococcus lacustris
ASV_1704	0	0	0	0	0	0	0	0	0	0	0	0	0	1	0	0	0	0	0	0	0	2	0	0	d__Eukaryota; p__Rhodophyta; c__Bangiophyceae; o__Bangiales; f__Bangiaceae; g__Neoporphyra; s__Neoporphyra haitanensis
ASV_1705	0	0	0	0	0	0	0	0	0	0	0	0	0	0	0	0	0	0	0	0	0	1	2	0	d__Bacteria; p__Cyanobacteria; c__Cyanophyceae; o__Synechococcales; f__Synechococcaceae; g__Synechococcus; s__Synechococcus sp. CB0101
ASV_1706	0	0	0	0	0	0	0	0	0	0	0	0	0	0	0	0	1	0	0	2	0	2	0	3	d__Eukaryota; p__Rhodophyta; c__Bangiophyceae; o__Bangiales; f__Bangiaceae; g__Neoporphyra; s__Neoporphyra haitanensis
ASV_1707	0	0	0	0	0	0	0	0	0	0	0	0	0	0	0	0	0	0	0	0	1	1	0	0	d__Eukaryota; p__Rhodophyta; c__Bangiophyceae; o__Bangiales; f__Bangiaceae; g__Neoporphyra; s__Neoporphyra haitanensis
ASV_1708	0	0	0	0	0	0	0	0	0	0	0	0	0	0	0	0	0	0	0	1	0	2	0	0	d__Eukaryota; p__Rhodophyta; c__Bangiophyceae; o__Bangiales; f__Bangiaceae; g__Neoporphyra; s__Neoporphyra haitanensis
ASV_1709	0	0	0	0	0	0	0	0	0	0	0	0	0	0	0	0	0	0	0	0	1	3	2	0	d__Eukaryota; p__Rhodophyta; c__Bangiophyceae; o__Bangiales; f__Bangiaceae; g__Neoporphyra; s__Neoporphyra haitanensis
ASV_1710	0	0	0	0	0	0	0	0	0	0	0	0	0	49	437	74	31	56	56	31	227	18	7	46	d__Eukaryota; p__Chlorophyta; c__Trebouxiophyceae; o__Trebouxiales; f__Trebouxiaceae; g__Lobosphaera; s__Lobosphaera incisa
ASV_1711	0	0	0	0	0	0	0	0	0	0	0	0	0	3	0	0	0	0	0	0	0	0	0	0	d__Eukaryota; p__Rhodophyta; c__Bangiophyceae; o__Bangiales; f__Bangiaceae; g__Neoporphyra; s__Neoporphyra haitanensis
ASV_1712	0	0	0	0	0	0	0	0	0	0	0	0	0	0	0	0	0	0	0	0	0	1	1	0	d__Eukaryota; p__Rhodophyta; c__Compsopogonophyceae; o__Rhodochaetales; f__Rhodochaetaceae; g__Rhodochaete; s__Rhodochaete parvula
ASV_1713	0	0	0	0	0	0	0	0	0	0	0	0	0	0	0	0	0	0	0	4	0	8	0	0	d__Eukaryota; p__Miozoa; c__Dinophyceae; o__Dinophysiales; f__Dinophysiaceae; g__Dinophysis; s__Dinophysis acuta
ASV_1714	0	0	0	0	0	0	0	0	0	0	0	0	0	0	9	5	2	5	0	10	3	9	3	13	d__Eukaryota; p__Rhodophyta; c__Compsopogonophyceae; o__Rhodochaetales; f__Rhodochaetaceae; g__Rhodochaete; s__Rhodochaete parvula
ASV_1715	0	0	0	0	0	0	0	0	0	0	0	0	0	0	0	0	0	0	0	0	0	2	0	0	d__Eukaryota; p__Rhodophyta; c__Bangiophyceae; o__Bangiales; f__Bangiaceae; g__Neoporphyra; s__Neoporphyra haitanensis
ASV_1716	0	0	0	0	0	0	0	0	0	0	0	0	0	0	0	0	0	0	0	0	0	6	0	0	d__Eukaryota; p__Rhodophyta; c__Bangiophyceae; o__Bangiales; f__Bangiaceae; g__Neoporphyra; s__Neoporphyra haitanensis
ASV_1717	0	0	0	0	0	0	0	0	0	0	0	0	0	0	0	0	0	0	0	0	0	4	1	0	d__Bacteria; p__Cyanobacteria; c__Cyanophyceae; o__Nostocales; f__Calotrichaceae; g__Calothrix; s__Calothrix parasitica
ASV_1718	0	0	0	0	0	0	0	0	0	0	0	0	0	0	0	0	0	0	0	1	0	3	0	0	d__Eukaryota; p__Rhodophyta; c__Bangiophyceae; o__Bangiales; f__Bangiaceae; g__Neoporphyra; s__Neoporphyra haitanensis
ASV_1719	0	0	0	0	0	0	0	0	0	0	0	0	0	3	0	0	0	0	0	0	0	2	2	0	d__Bacteria; p__Cyanobacteria; c__Cyanophyceae; o__Synechococcales; f__Synechococcaceae; g__Synechococcus; s__Synechococcus sp. CB0101
ASV_1720	0	0	0	0	0	0	0	0	0	0	0	0	0	0	0	0	0	0	0	0	1	2	1	0	d__Eukaryota; p__Rhodophyta; c__Bangiophyceae; o__Bangiales; f__Bangiaceae; g__Neoporphyra; s__Neoporphyra haitanensis
ASV_1721	0	0	0	0	0	0	0	0	0	0	0	0	0	0	0	0	0	0	0	5	0	3	7	4	d__Bacteria; p__Cyanobacteria; c__Cyanophyceae; o__Nostocales; f__Calotrichaceae; g__Calothrix; s__Calothrix parasitica
ASV_1722	0	0	0	0	0	0	0	0	0	0	0	0	0	0	0	0	0	0	4	4	2	3	3	2	d__Eukaryota; p__Rhodophyta; c__Bangiophyceae; o__Bangiales; f__Bangiaceae; g__Neoporphyra; s__Neoporphyra haitanensis
ASV_1723	0	0	0	0	0	0	0	0	0	0	0	0	0	0	1	0	0	0	0	0	0	1	0	0	d__Bacteria; p__Cyanobacteria; c__Cyanophyceae; o__Synechococcales; f__Merismopediaceae; g__Merismopedia; s__Merismopedia tenuissima
ASV_1724	0	0	0	0	0	0	0	0	0	0	0	0	0	0	0	0	0	0	0	0	0	2	0	0	d__Eukaryota; p__Rhodophyta; c__Bangiophyceae; o__Bangiales; f__Bangiaceae; g__Neoporphyra; s__Neoporphyra haitanensis
ASV_1725	0	0	0	0	0	0	0	0	0	0	0	0	0	3	0	0	0	0	0	0	0	0	0	0	d__Eukaryota; p__Rhodophyta; c__Compsopogonophyceae; o__Rhodochaetales; f__Rhodochaetaceae; g__Rhodochaete; s__Rhodochaete parvula
ASV_1726	0	0	0	0	0	0	0	0	0	0	0	0	0	0	1	0	0	0	1	0	1	1	0	1	d__Bacteria; p__Cyanobacteria; c__Cyanophyceae; o__Nostocales; f__Calotrichaceae; g__Calothrix; s__Calothrix sp. NIES-2098
ASV_1727	0	0	0	0	0	0	0	0	0	0	0	0	0	0	0	0	0	0	0	0	0	2	0	0	d__Eukaryota; p__Miozoa; c__Dinophyceae; o__Dinophysiales; f__Dinophysiaceae; g__Dinophysis; s__Dinophysis fortii
ASV_1728	0	0	0	0	0	0	0	0	0	0	0	0	0	0	0	0	0	0	0	0	0	2	0	0	d__Eukaryota; p__Miozoa; c__Dinophyceae; o__Dinophysiales; f__Dinophysiaceae; g__Dinophysis; s__Dinophysis acuta
ASV_1729	0	0	0	0	0	0	0	0	0	0	0	0	0	0	0	0	0	0	0	0	0	1	0	1	d__Eukaryota; p__Rhodophyta; c__Bangiophyceae; o__Bangiales; f__Bangiaceae; g__Neoporphyra; s__Neoporphyra haitanensis
ASV_1730	0	0	0	0	0	0	0	0	0	0	0	0	0	0	6	0	0	5	0	0	0	8	12	25	d__Bacteria; p__Cyanobacteria; c__Cyanophyceae; o__Synechococcales; f__Prochlorotrichaceae; g__Nodosilinea; s__uncultured Nodosilinea sp.
ASV_1731	0	0	0	0	0	0	0	0	0	0	0	0	0	0	0	0	2	3	0	0	0	1	0	0	d__Eukaryota; p__Rhodophyta; c__Bangiophyceae; o__Bangiales; f__Bangiaceae; g__Neoporphyra; s__Neoporphyra haitanensis
ASV_1732	0	0	0	0	0	0	0	0	0	0	0	0	0	3	0	0	0	0	0	0	0	0	0	0	d__Bacteria; p__Cyanobacteria; c__Cyanophyceae; o__Nostocales; f__Nostocaceae; g__Nostoc; s__Nostoc sp. 'Lobaria pulmonaria (5183) cyanobiont'
ASV_1733	0	0	0	0	0	0	0	0	0	0	0	0	0	2	1	0	0	0	0	1	2	1	7	0	d__Eukaryota; p__Rhodophyta; c__Bangiophyceae; o__Bangiales; f__Bangiaceae; g__Neoporphyra; s__Neoporphyra haitanensis
ASV_1734	0	0	0	0	0	0	0	0	0	0	0	0	0	0	0	0	0	0	0	4	0	10	0	2	d__Eukaryota; p__Rhodophyta; c__Bangiophyceae; o__Bangiales; f__Bangiaceae; g__Neoporphyra; s__Neoporphyra haitanensis
ASV_1735	0	0	0	0	0	0	0	0	0	0	0	0	0	0	0	0	0	0	0	0	1	1	0	0	d__Eukaryota; p__Rhodophyta; c__Bangiophyceae; o__Bangiales; f__Bangiaceae; g__Neoporphyra; s__Neoporphyra haitanensis
ASV_1736	0	0	0	0	0	0	0	0	0	0	0	0	0	0	0	0	0	0	0	0	0	3	0	0	d__Eukaryota; p__Rhodophyta; c__Bangiophyceae; o__Bangiales; f__Bangiaceae; g__Neoporphyra; s__Neoporphyra haitanensis
ASV_1737	0	0	0	0	0	0	0	0	0	0	0	0	0	0	4	2	1	0	1	0	1	1	0	0	d__Bacteria; p__Cyanobacteria; c__Cyanophyceae; o__Synechococcales; f__Merismopediaceae; g__Merismopedia; s__Merismopedia tenuissima
ASV_1738	0	0	0	0	0	0	0	0	0	0	0	0	0	5	0	0	0	0	0	0	0	0	1	0	d__Bacteria; p__Cyanobacteria; c__Cyanophyceae; o__Synechococcales; f__Synechococcaceae; g__Synechococcus; s__Synechococcus sp. CB0101
ASV_1739	0	0	0	0	0	0	0	0	0	0	0	0	0	0	3	0	0	0	0	3	0	8	0	0	d__Eukaryota; p__Rhodophyta; c__Bangiophyceae; o__Bangiales; f__Bangiaceae; g__Neoporphyra; s__Neoporphyra haitanensis
ASV_1740	0	0	0	0	0	0	0	0	0	0	0	0	0	0	0	0	0	0	0	3	0	3	0	0	d__Eukaryota; p__Rhodophyta; c__Bangiophyceae; o__Bangiales; f__Bangiaceae; g__Neoporphyra; s__Neoporphyra haitanensis
ASV_1741	0	0	0	0	0	0	0	0	0	0	0	0	0	0	0	0	0	0	0	0	0	3	3	0	d__Bacteria; p__Cyanobacteria; c__Cyanophyceae; o__Nostocales; f__Nostocaceae; g__Anabaena; s__Anabaena sp. WA102
ASV_1742	0	0	0	0	0	0	0	0	0	0	0	0	0	0	0	0	0	0	0	0	0	1	1	0	d__Eukaryota; p__Rhodophyta; c__Compsopogonophyceae; o__Rhodochaetales; f__Rhodochaetaceae; g__Rhodochaete; s__Rhodochaete parvula
ASV_1743	0	0	0	0	0	0	0	0	0	0	0	0	0	0	0	0	0	0	0	2	0	4	0	0	d__Eukaryota; p__Rhodophyta; c__Bangiophyceae; o__Bangiales; f__Bangiaceae; g__Neoporphyra; s__Neoporphyra haitanensis
ASV_1744	0	0	0	0	0	0	0	0	0	0	0	0	0	3	0	0	0	0	0	0	0	0	0	0	d__Eukaryota; p__Rhodophyta; c__Bangiophyceae; o__Bangiales; f__Bangiaceae; g__Neoporphyra; s__Neoporphyra haitanensis
ASV_1745	0	0	0	0	0	0	0	0	0	0	0	0	0	1	0	0	0	0	0	0	0	1	0	0	d__Bacteria; p__Cyanobacteria; c__Cyanophyceae; o__Synechococcales; f__Prochlorotrichaceae; g__Nodosilinea; s__Nodosilinea sp. Rehakova 1960/20
ASV_1746	0	0	0	0	0	0	0	0	0	0	0	0	0	0	0	0	0	6	0	1	0	2	4	0	d__Eukaryota; p__Rhodophyta; c__Compsopogonophyceae; o__Rhodochaetales; f__Rhodochaetaceae; g__Rhodochaete; s__Rhodochaete parvula
ASV_1747	0	0	0	0	0	0	0	0	0	0	0	0	0	1	0	0	0	0	0	0	0	3	0	0	d__Eukaryota; p__Rhodophyta; c__Bangiophyceae; o__Bangiales; f__Bangiaceae; g__Neoporphyra; s__Neoporphyra haitanensis
ASV_1748	0	0	0	0	0	0	0	0	0	0	0	0	0	2	0	0	0	0	0	0	0	1	0	0	d__Bacteria; p__Cyanobacteria; c__Cyanophyceae; o__Oscillatoriales; f__Oscillatoriaceae; g__Oscillatoria; s__Oscillatoria acuminata
ASV_1749	0	0	0	0	0	0	0	0	0	0	0	0	3	4	0	0	0	0	0	0	0	0	0	0	d__Bacteria; p__Cyanobacteria; c__Cyanophyceae; o__Synechococcales; f__Prochlorotrichaceae; g__Nodosilinea; s__Nodosilinea sp. Rehakova 1960/20
ASV_1750	0	0	0	0	0	0	0	0	0	0	0	0	0	1	0	0	0	0	0	3	0	9	0	0	d__Eukaryota; p__Rhodophyta; c__Bangiophyceae; o__Bangiales; f__Bangiaceae; g__Neoporphyra; s__Neoporphyra haitanensis
ASV_1751	0	0	0	0	0	0	0	0	0	0	0	0	0	0	0	0	0	0	0	0	0	3	0	0	d__Eukaryota; p__Rhodophyta; c__Bangiophyceae; o__Bangiales; f__Bangiaceae; g__Neoporphyra; s__Neoporphyra haitanensis
ASV_1752	0	0	0	0	0	0	0	0	0	0	0	0	0	0	1	0	0	0	0	0	0	1	1	0	d__Bacteria; p__Cyanobacteria; c__Cyanophyceae; o__Synechococcales; f__Synechococcaceae; g__Synechococcus; s__Synechococcus sp. CB0101
ASV_1753	0	0	0	0	0	0	0	0	0	0	0	0	0	0	0	0	0	0	0	0	0	2	0	0	d__Eukaryota; p__Rhodophyta; c__Bangiophyceae; o__Bangiales; f__Bangiaceae; g__Neoporphyra; s__Neoporphyra haitanensis
ASV_1754	0	0	0	0	0	0	0	0	0	0	0	0	0	0	0	0	0	0	0	1	0	10	0	0	d__Eukaryota; p__Rhodophyta; c__Bangiophyceae; o__Bangiales; f__Bangiaceae; g__Neoporphyra; s__Neoporphyra haitanensis
ASV_1755	0	0	0	0	0	0	0	0	0	0	0	0	0	1	0	0	0	0	0	3	0	3	0	0	d__Bacteria; p__Cyanobacteria; c__Cyanophyceae; o__Synechococcales; f__Merismopediaceae; g__Merismopedia; s__Merismopedia tenuissima
ASV_1756	0	0	0	0	0	0	0	0	0	0	0	0	0	1	0	0	0	0	0	0	0	2	0	0	d__Eukaryota; p__Rhodophyta; c__Bangiophyceae; o__Bangiales; f__Bangiaceae; g__Neoporphyra; s__Neoporphyra haitanensis
ASV_1757	0	0	0	0	0	0	0	0	0	0	0	0	0	0	0	0	0	0	0	0	0	4	0	1	d__Eukaryota; p__Rhodophyta; c__Bangiophyceae; o__Bangiales; f__Bangiaceae; g__Neoporphyra; s__Neoporphyra haitanensis
ASV_1758	0	0	0	0	0	0	0	0	0	0	0	0	4	6	0	0	0	0	0	0	0	0	0	0	d__Bacteria; p__Cyanobacteria; c__Cyanophyceae; o__Nostocales; f__Calotrichaceae; g__Calothrix; s__Calothrix sp. NIES-4105
ASV_1759	0	0	0	0	0	0	0	0	0	0	0	0	0	0	0	0	0	0	0	1	0	1	0	0	d__Eukaryota; p__Rhodophyta; c__Bangiophyceae; o__Bangiales; f__Bangiaceae; g__Neoporphyra; s__Neoporphyra haitanensis
ASV_1760	0	0	0	0	0	0	0	0	0	0	0	0	0	0	0	0	0	0	0	0	0	3	0	0	d__Eukaryota; p__Rhodophyta; c__Bangiophyceae; o__Bangiales; f__Bangiaceae; g__Neoporphyra; s__Neoporphyra haitanensis
ASV_1761	0	0	0	0	0	0	0	0	0	0	0	0	0	1	0	0	1	0	2	4	2	12	0	0	d__Eukaryota; p__Rhodophyta; c__Bangiophyceae; o__Bangiales; f__Bangiaceae; g__Neoporphyra; s__Neoporphyra haitanensis
ASV_1762	0	0	0	0	0	0	0	0	0	0	0	0	0	0	0	0	0	0	0	1	0	2	0	0	d__Bacteria; p__Cyanobacteria; c__unclassified; o__unclassified; f__unclassified; g__unclassified; s__cyanobacterium ARS04068_00002
ASV_1763	0	0	0	0	0	0	0	0	0	0	0	0	0	0	0	0	0	1	0	1	0	1	3	1	d__Eukaryota; p__Rhodophyta; c__Compsopogonophyceae; o__Rhodochaetales; f__Rhodochaetaceae; g__Rhodochaete; s__Rhodochaete parvula
ASV_1764	0	0	0	0	0	0	0	0	0	0	0	0	0	0	0	0	0	0	0	0	0	5	0	0	d__Bacteria; p__Cyanobacteria; c__Cyanophyceae; o__Synechococcales; f__Synechococcaceae; g__Synechococcus; s__Synechococcus sp. CB0101
ASV_1765	0	0	0	0	0	0	0	0	0	0	0	0	0	0	0	0	0	0	0	0	0	1	2	0	d__Bacteria; p__Cyanobacteria; c__Cyanophyceae; o__Synechococcales; f__Prochlorotrichaceae; g__Nodosilinea; s__Nodosilinea sp. Rehakova 1960/20
ASV_1766	0	0	0	0	0	0	0	0	0	0	0	0	0	0	0	0	0	8	0	1	1	5	5	0	d__Eukaryota; p__Rhodophyta; c__Compsopogonophyceae; o__Rhodochaetales; f__Rhodochaetaceae; g__Rhodochaete; s__Rhodochaete parvula
ASV_1767	0	0	0	0	0	0	0	0	0	0	0	0	0	0	0	0	0	0	0	2	0	3	0	0	d__Bacteria; p__Cyanobacteria; c__Cyanophyceae; o__Synechococcales; f__Trichocoleusaceae; g__Trichocoleus; s__Trichocoleus desertorum
ASV_1768	0	0	0	0	0	0	0	0	0	0	0	0	0	3	0	0	0	0	0	0	0	0	0	0	d__Bacteria; p__Cyanobacteria; c__Cyanophyceae; o__Synechococcales; f__Synechococcaceae; g__Synechococcus; s__Synechococcus sp. CB0101
ASV_1769	0	0	0	0	0	0	0	0	0	0	0	0	0	0	1	0	0	0	3	7	4	16	7	13	d__Bacteria; p__Cyanobacteria; c__Cyanophyceae; o__Synechococcales; f__Synechococcaceae; g__Synechococcus; s__Synechococcus sp. CB0101
ASV_1770	0	0	0	0	0	0	0	0	0	0	0	0	0	0	0	0	0	0	0	1	1	1	0	0	d__Bacteria; p__Cyanobacteria; c__Cyanophyceae; o__Synechococcales; f__Merismopediaceae; g__Merismopedia; s__Merismopedia tenuissima
ASV_1771	0	0	0	0	0	0	0	0	0	0	0	0	0	0	0	0	0	0	1	0	0	5	1	1	d__Eukaryota; p__Rhodophyta; c__Bangiophyceae; o__Bangiales; f__Bangiaceae; g__Neoporphyra; s__Neoporphyra haitanensis
ASV_1772	0	0	0	0	0	0	0	0	0	0	0	0	0	0	0	0	0	0	0	1	0	4	0	0	d__Eukaryota; p__Rhodophyta; c__Bangiophyceae; o__Bangiales; f__Bangiaceae; g__Neoporphyra; s__Neoporphyra haitanensis
ASV_1773	0	0	0	0	0	0	0	0	0	0	0	0	0	3	0	0	0	0	0	1	0	0	0	0	d__Eukaryota; p__Rhodophyta; c__Bangiophyceae; o__Bangiales; f__Bangiaceae; g__Neoporphyra; s__Neoporphyra haitanensis
ASV_1774	0	0	0	0	0	0	0	0	0	0	0	0	0	0	0	0	0	0	0	0	0	1	0	1	d__Eukaryota; p__Rhodophyta; c__Compsopogonophyceae; o__Rhodochaetales; f__Rhodochaetaceae; g__Rhodochaete; s__Rhodochaete parvula
ASV_1775	0	0	0	0	0	0	0	0	0	0	0	0	0	0	0	0	0	2	0	0	0	1	0	1	d__Eukaryota; p__Bacillariophyta; c__Mediophyceae; o__Cymatosirales; f__Cymatosiraceae; g__Plagiogrammopsis; s__Plagiogrammopsis vanheurckii
ASV_1776	0	0	0	0	0	0	0	0	0	0	0	0	0	1	0	0	0	0	0	0	0	3	0	0	d__Eukaryota; p__Rhodophyta; c__Bangiophyceae; o__Bangiales; f__Bangiaceae; g__Neoporphyra; s__Neoporphyra haitanensis
ASV_1777	0	0	0	0	0	0	0	0	0	0	0	0	0	0	0	0	0	0	0	0	0	2	0	0	d__Eukaryota; p__Rhodophyta; c__Bangiophyceae; o__Bangiales; f__Bangiaceae; g__Neoporphyra; s__Neoporphyra haitanensis
ASV_1778	0	0	0	0	0	0	0	0	0	0	0	0	0	0	0	0	0	0	1	0	0	1	0	0	d__Bacteria; p__Cyanobacteria; c__Cyanophyceae; o__Nostocales; f__Aphanizomenonaceae; g__Dolichospermum; s__Dolichospermum compactum
ASV_1779	0	0	0	0	0	0	0	0	0	0	0	0	46	78	302	48	262	230	208	152	1292	137	100	184	d__Eukaryota; p__Rhodophyta; c__Bangiophyceae; o__Bangiales; f__Bangiaceae; g__Neoporphyra; s__Neoporphyra haitanensis
ASV_1780	0	0	0	0	0	0	0	0	0	0	0	0	0	2	50	0	8	30	186	15	232	58	6	34	d__Bacteria; p__Cyanobacteria; c__Cyanophyceae; o__Nostocales; f__Aphanizomenonaceae; g__Dolichospermum; s__Dolichospermum akankoense
ASV_1781	0	0	0	0	0	0	0	0	0	0	0	0	7	6	0	0	0	0	2	0	2	0	6	0	d__Eukaryota; p__Rhodophyta; c__Compsopogonophyceae; o__Rhodochaetales; f__Rhodochaetaceae; g__Rhodochaete; s__Rhodochaete parvula
ASV_1782	0	0	0	0	0	0	0	0	0	0	0	0	0	0	1	0	0	1	0	0	2	1	1	1	d__Bacteria; p__Cyanobacteria; c__Cyanophyceae; o__Synechococcales; f__Synechococcaceae; g__Synechococcus; s__Synechococcus sp. WH 8103
ASV_1783	0	0	0	0	0	0	0	0	0	0	0	0	0	2	6	0	6	7	10	6	4	7	18	5	d__Eukaryota; p__Rhodophyta; c__Bangiophyceae; o__Bangiales; f__Bangiaceae; g__Neoporphyra; s__Neoporphyra haitanensis
ASV_1784	0	0	0	0	0	0	0	0	0	0	0	0	0	0	0	0	0	0	0	0	0	1	0	1	d__Bacteria; p__Cyanobacteria; c__Cyanophyceae; o__Synechococcales; f__Synechococcaceae; g__Synechococcus; s__Synechococcus sp. CB0101
ASV_1785	0	0	0	0	0	0	0	0	0	0	0	0	0	0	0	0	0	1	0	0	1	1	3	0	d__Eukaryota; p__Rhodophyta; c__Compsopogonophyceae; o__Rhodochaetales; f__Rhodochaetaceae; g__Rhodochaete; s__Rhodochaete parvula
ASV_1786	0	0	0	0	0	0	0	0	0	0	0	0	0	0	0	0	0	0	1	2	1	2	0	0	d__Bacteria; p__Cyanobacteria; c__Cyanophyceae; o__Synechococcales; f__Merismopediaceae; g__Merismopedia; s__Merismopedia tenuissima
ASV_1787	0	0	0	0	0	0	0	0	0	0	0	0	0	3	0	0	0	0	0	0	0	0	0	0	d__Bacteria; p__Cyanobacteria; c__Cyanophyceae; o__Nostocales; f__Aphanizomenonaceae; g__Dolichospermum; s__Dolichospermum planctonicum
ASV_1788	0	0	0	0	0	0	0	0	0	0	0	0	0	0	0	0	0	0	0	0	0	2	1	0	d__Bacteria; p__Cyanobacteria; c__Cyanophyceae; o__Nostocales; f__Calotrichaceae; g__Calothrix; s__Calothrix parasitica
ASV_1789	0	0	0	0	0	0	0	0	0	0	0	0	0	9	2	0	0	0	1	7	2	11	0	0	d__Eukaryota; p__Rhodophyta; c__Bangiophyceae; o__Bangiales; f__Bangiaceae; g__Neoporphyra; s__Neoporphyra haitanensis
ASV_1790	0	0	0	0	0	0	0	0	0	0	0	0	0	0	0	0	0	0	0	1	0	3	1	0	d__Eukaryota; p__Rhodophyta; c__Compsopogonophyceae; o__Rhodochaetales; f__Rhodochaetaceae; g__Rhodochaete; s__Rhodochaete parvula
ASV_1791	0	0	0	0	0	0	0	0	0	0	0	0	0	0	0	0	0	0	0	2	0	1	0	0	d__Bacteria; p__Cyanobacteria; c__Cyanophyceae; o__Synechococcales; f__Merismopediaceae; g__Merismopedia; s__Merismopedia tenuissima
ASV_1792	0	0	0	0	0	0	0	0	0	0	0	0	0	3	0	0	0	0	0	0	0	2	0	0	d__Bacteria; p__Cyanobacteria; c__Cyanophyceae; o__Nostocales; f__Calotrichaceae; g__Calothrix; s__Calothrix parasitica
ASV_1793	0	0	0	0	0	0	0	0	0	0	0	0	0	3	0	0	0	0	0	0	0	0	0	0	d__Eukaryota; p__Rhodophyta; c__Bangiophyceae; o__Porphyridiales; f__Porphyridiaceae; g__Porphyridium; s__Porphyridium sordidum
ASV_1794	0	0	0	0	0	0	0	0	0	0	0	0	0	0	0	0	0	0	0	0	2	1	2	0	d__Eukaryota; p__Chlorophyta; c__Trebouxiophyceae; o__Trebouxiales; f__Trebouxiaceae; g__Asterochloris; s__Asterochloris magna
ASV_1795	0	0	0	0	0	0	0	0	0	0	0	0	0	0	5	0	0	3	0	1	0	7	15	2	d__Eukaryota; p__Rhodophyta; c__Compsopogonophyceae; o__Rhodochaetales; f__Rhodochaetaceae; g__Rhodochaete; s__Rhodochaete parvula
ASV_1796	0	0	0	0	0	0	0	0	0	0	0	0	0	0	0	0	0	0	0	0	2	1	0	0	d__Bacteria; p__Cyanobacteria; c__Cyanophyceae; o__Synechococcales; f__Prochlorotrichaceae; g__Nodosilinea; s__Nodosilinea epilithica
ASV_1797	0	0	0	0	0	0	0	0	0	0	0	0	0	0	0	0	0	0	0	0	0	5	0	0	d__Eukaryota; p__Rhodophyta; c__Bangiophyceae; o__Bangiales; f__Bangiaceae; g__Neoporphyra; s__Neoporphyra haitanensis
ASV_1798	0	0	0	0	0	0	0	0	0	0	0	0	0	0	0	0	0	0	1	0	0	1	5	0	d__Bacteria; p__Cyanobacteria; c__Cyanophyceae; o__Synechococcales; f__Synechococcaceae; g__Thermosynechococcus; s__Thermosynechococcus sp. NK55a
ASV_1799	0	0	0	0	0	0	0	0	0	0	0	0	0	4	0	0	0	0	0	0	0	0	0	0	d__Eukaryota; p__Chlorophyta; c__Chlorophyceae; o__Chlamydomonadales; f__Haematococcaceae; g__Haematococcus; s__Haematococcus lacustris
ASV_1800	0	0	0	0	0	0	0	0	0	0	0	0	0	1	0	0	0	0	0	0	0	2	0	0	d__Bacteria; p__Cyanobacteria; c__Cyanophyceae; o__Nostocales; f__Nostocaceae; g__Anabaena; s__Anabaena sp. WA102
ASV_1801	0	0	0	0	0	0	0	0	0	0	0	0	0	0	0	0	0	0	0	0	0	2	0	0	d__Eukaryota; p__Miozoa; c__Dinophyceae; o__Dinophysiales; f__Dinophysiaceae; g__Dinophysis; s__Dinophysis acuta
ASV_1802	0	0	0	0	0	0	0	0	0	0	0	0	0	0	0	0	0	0	0	0	0	2	0	0	d__Eukaryota; p__Rhodophyta; c__Bangiophyceae; o__Bangiales; f__Bangiaceae; g__Neoporphyra; s__Neoporphyra haitanensis
ASV_1803	0	0	0	0	0	0	0	0	0	0	0	0	0	1	2	0	3	0	0	1	0	1	0	1	d__Eukaryota; p__Rhodophyta; c__Bangiophyceae; o__Bangiales; f__Bangiaceae; g__Neoporphyra; s__Neoporphyra haitanensis
ASV_1804	0	0	0	0	0	0	0	0	0	0	0	0	0	0	0	0	0	0	0	2	0	2	0	0	d__Bacteria; p__Cyanobacteria; c__Cyanophyceae; o__Synechococcales; f__Merismopediaceae; g__Merismopedia; s__Merismopedia tenuissima
ASV_1805	0	0	0	0	0	0	0	0	0	0	0	0	0	0	0	0	3	3	1	1	0	1	1	1	d__Eukaryota; p__Rhodophyta; c__Compsopogonophyceae; o__Rhodochaetales; f__Rhodochaetaceae; g__Rhodochaete; s__Rhodochaete parvula
ASV_1806	0	0	0	0	0	0	0	0	0	0	0	0	0	0	0	0	0	0	0	0	0	2	0	2	d__Eukaryota; p__Rhodophyta; c__Bangiophyceae; o__Bangiales; f__Bangiaceae; g__Neoporphyra; s__Neoporphyra haitanensis
ASV_1807	0	0	0	0	0	0	0	0	0	0	0	0	0	0	0	0	0	0	0	0	0	6	0	0	d__Eukaryota; p__Rhodophyta; c__Bangiophyceae; o__Bangiales; f__Bangiaceae; g__Neoporphyra; s__Neoporphyra haitanensis
ASV_1808	0	0	0	0	0	0	0	0	0	0	0	0	0	3	0	0	0	0	0	0	0	0	1	0	d__Eukaryota; p__Miozoa; c__Dinophyceae; o__Dinophysiales; f__Dinophysiaceae; g__Dinophysis; s__Dinophysis acuta
ASV_1809	0	0	0	0	0	0	0	0	0	0	0	0	0	0	0	0	0	0	0	0	0	2	0	0	d__Bacteria; p__Cyanobacteria; c__Cyanophyceae; o__Synechococcales; f__Merismopediaceae; g__Merismopedia; s__Merismopedia tenuissima
ASV_1810	0	0	0	0	0	0	0	0	0	0	0	0	0	0	0	0	0	0	0	0	0	2	0	0	d__Eukaryota; p__Rhodophyta; c__Bangiophyceae; o__Bangiales; f__Bangiaceae; g__Neoporphyra; s__Neoporphyra haitanensis
ASV_1811	0	0	0	0	0	0	0	0	0	0	0	0	0	0	0	0	1	1	0	0	1	4	6	1	d__Bacteria; p__Cyanobacteria; c__Cyanophyceae; o__Nostocales; f__Calotrichaceae; g__Calothrix; s__Calothrix sp. 336/3
ASV_1812	0	0	0	0	0	0	0	0	0	0	0	0	0	0	2	0	0	1	0	2	1	4	3	0	d__Eukaryota; p__Rhodophyta; c__Compsopogonophyceae; o__Rhodochaetales; f__Rhodochaetaceae; g__Rhodochaete; s__Rhodochaete parvula
ASV_1813	0	0	0	0	0	0	0	0	0	0	0	0	0	0	0	0	0	0	0	0	0	2	0	0	d__Eukaryota; p__Rhodophyta; c__Bangiophyceae; o__Bangiales; f__Bangiaceae; g__Neoporphyra; s__Neoporphyra haitanensis
ASV_1814	0	0	0	0	0	0	0	0	0	0	0	0	0	3	0	0	0	0	0	0	0	0	0	0	d__Bacteria; p__Cyanobacteria; c__Cyanophyceae; o__Nostocales; f__Nostocaceae; g__Nostoc; s__Nostoc sp. HK-01
ASV_1815	0	0	0	0	0	0	0	0	0	0	0	0	0	1	0	0	0	0	0	0	0	1	0	0	d__Bacteria; p__Cyanobacteria; c__Cyanophyceae; o__Nostocales; f__Calotrichaceae; g__Calothrix; s__Calothrix parasitica
ASV_1816	0	0	0	0	0	0	0	0	0	0	0	0	0	0	0	0	0	0	0	0	0	3	0	0	d__Eukaryota; p__Rhodophyta; c__Bangiophyceae; o__Bangiales; f__Bangiaceae; g__Neoporphyra; s__Neoporphyra haitanensis
ASV_1817	0	0	0	0	0	0	0	0	0	0	0	0	0	0	0	0	1	0	0	0	0	1	0	0	d__Bacteria; p__Cyanobacteria; c__Cyanophyceae; o__Synechococcales; f__Prochlorotrichaceae; g__Nodosilinea; s__Nodosilinea epilithica
ASV_1818	0	0	0	0	0	0	0	0	0	0	0	0	0	0	0	1	0	0	0	0	0	2	0	0	d__Bacteria; p__Cyanobacteria; c__Cyanophyceae; o__Synechococcales; f__Merismopediaceae; g__Merismopedia; s__Merismopedia tenuissima
ASV_1819	0	0	0	0	0	0	0	0	0	0	0	0	0	0	0	0	0	0	0	1	0	1	0	0	d__Eukaryota; p__Rhodophyta; c__Bangiophyceae; o__Bangiales; f__Bangiaceae; g__Neoporphyra; s__Neoporphyra haitanensis
ASV_1820	0	0	0	0	0	0	0	0	0	0	0	0	0	0	0	0	0	0	0	1	0	4	0	1	d__Eukaryota; p__Rhodophyta; c__Bangiophyceae; o__Bangiales; f__Bangiaceae; g__Neoporphyra; s__Neoporphyra haitanensis
ASV_1821	0	0	0	0	0	0	0	0	0	0	0	0	0	4	0	0	0	0	0	0	0	0	0	0	d__Eukaryota; p__Rhodophyta; c__Compsopogonophyceae; o__Rhodochaetales; f__Rhodochaetaceae; g__Rhodochaete; s__Rhodochaete parvula
ASV_1822	0	0	0	0	0	0	0	0	0	0	0	0	0	0	0	0	0	0	0	0	0	2	1	0	d__Bacteria; p__Cyanobacteria; c__Cyanophyceae; o__Nostocales; f__Calotrichaceae; g__Calothrix; s__Calothrix parasitica
ASV_1823	0	0	0	0	0	0	0	0	0	0	0	0	0	0	0	0	0	0	0	0	0	2	0	0	d__Bacteria; p__Cyanobacteria; c__Cyanophyceae; o__Synechococcales; f__Merismopediaceae; g__Merismopedia; s__Merismopedia tenuissima
ASV_1824	0	0	0	0	0	0	0	0	0	0	0	0	0	0	0	0	0	1	0	0	0	1	0	0	d__Eukaryota; p__Chlorophyta; c__Trebouxiophyceae; o__Chlorellales; f__Chlorellaceae; g__Nannochloris; s__Nannochloris normandinae
ASV_1825	0	0	0	0	0	0	0	0	0	0	0	0	0	0	0	0	0	2	0	3	2	2	3	2	d__Eukaryota; p__Rhodophyta; c__Compsopogonophyceae; o__Rhodochaetales; f__Rhodochaetaceae; g__Rhodochaete; s__Rhodochaete parvula
ASV_1826	0	0	0	0	0	0	0	0	0	0	0	0	0	0	0	0	0	0	0	0	0	2	1	0	d__Bacteria; p__Cyanobacteria; c__Cyanophyceae; o__Nostocales; f__Calotrichaceae; g__Calothrix; s__uncultured Calothrix sp.
ASV_1827	0	0	0	0	0	0	0	0	0	0	0	0	0	0	0	0	0	0	0	0	0	2	0	0	d__Bacteria; p__Cyanobacteria; c__Cyanophyceae; o__Synechococcales; f__Merismopediaceae; g__Merismopedia; s__Merismopedia tenuissima
ASV_1828	0	0	0	0	0	0	0	0	0	0	0	0	0	3	0	0	0	0	0	0	0	0	0	0	d__Eukaryota; p__Rhodophyta; c__Compsopogonophyceae; o__Rhodochaetales; f__Rhodochaetaceae; g__Rhodochaete; s__Rhodochaete parvula
ASV_1829	0	0	0	0	0	0	0	0	0	0	0	0	0	0	0	0	0	0	0	2	0	1	0	0	d__Eukaryota; p__Rhodophyta; c__Bangiophyceae; o__Bangiales; f__Bangiaceae; g__Neoporphyra; s__Neoporphyra haitanensis
ASV_1830	0	0	0	0	0	0	0	0	0	0	0	0	0	0	0	0	0	0	0	0	0	2	0	0	d__Eukaryota; p__Rhodophyta; c__Bangiophyceae; o__Bangiales; f__Bangiaceae; g__Neoporphyra; s__Neoporphyra haitanensis
ASV_1831	0	0	0	0	0	0	0	0	0	0	0	0	0	0	0	0	0	0	0	1	0	2	2	2	d__Eukaryota; p__Rhodophyta; c__Bangiophyceae; o__Bangiales; f__Bangiaceae; g__Neoporphyra; s__Neoporphyra haitanensis
ASV_1832	0	0	0	0	0	0	0	0	0	0	0	0	0	0	0	0	0	0	0	0	0	3	2	4	d__Bacteria; p__Cyanobacteria; c__Cyanophyceae; o__Nostocales; f__Aphanizomenonaceae; g__Aphanizomenon; s__Aphanizomenon flos-aquae
ASV_1833	0	0	0	0	0	0	0	0	0	0	0	0	0	3	0	0	0	0	0	0	0	0	0	0	d__Bacteria; p__Cyanobacteria; c__Cyanophyceae; o__Nostocales; f__Calotrichaceae; g__Calothrix; s__Calothrix parasitica
ASV_1834	0	0	0	0	0	0	0	0	0	0	0	0	0	0	0	0	1	1	0	0	0	3	0	0	d__Eukaryota; p__Rhodophyta; c__Compsopogonophyceae; o__Rhodochaetales; f__Rhodochaetaceae; g__Rhodochaete; s__Rhodochaete parvula
ASV_1835	0	0	0	0	0	0	0	0	0	0	0	0	0	2	2	0	0	0	0	2	6	8	0	0	d__Eukaryota; p__Rhodophyta; c__Bangiophyceae; o__Bangiales; f__Bangiaceae; g__Neoporphyra; s__Neoporphyra haitanensis
ASV_1836	0	0	0	0	0	0	0	0	0	0	0	0	0	0	0	0	0	0	0	0	0	1	1	0	d__Bacteria; p__Cyanobacteria; c__Cyanophyceae; o__Nostocales; f__Scytonemataceae; g__Scytonematopsis; s__Scytonematopsis contorta
ASV_1837	0	0	0	0	0	0	0	0	0	0	0	0	0	0	0	0	0	0	0	0	0	3	0	0	d__Eukaryota; p__Rhodophyta; c__Compsopogonophyceae; o__Rhodochaetales; f__Rhodochaetaceae; g__Rhodochaete; s__Rhodochaete parvula
ASV_1838	0	0	0	0	0	0	0	0	0	0	0	0	0	3	0	0	0	0	0	0	0	0	0	0	d__Bacteria; p__Cyanobacteria; c__Cyanophyceae; o__Synechococcales; f__Synechococcaceae; g__Synechococcus; s__Synechococcus sp. CB0101
ASV_1839	0	0	0	0	0	0	0	0	0	0	0	0	0	0	0	0	0	0	0	0	0	2	0	0	d__Bacteria; p__Cyanobacteria; c__Cyanophyceae; o__Synechococcales; f__Synechococcaceae; g__Synechococcus; s__Synechococcus sp. CB0101
ASV_1840	0	0	0	0	0	0	0	0	0	0	0	0	0	0	0	0	0	0	0	1	0	4	0	0	d__Bacteria; p__Cyanobacteria; c__Cyanophyceae; o__Synechococcales; f__Merismopediaceae; g__Merismopedia; s__Merismopedia tenuissima
ASV_1841	0	0	0	0	0	0	0	0	0	0	0	0	0	0	0	0	0	0	0	0	0	2	1	1	d__Eukaryota; p__Chlorophyta; c__Trebouxiophyceae; o__Chlorellales; f__Chlorellaceae; g__Chlorella; s__Chlorella sorokiniana
ASV_1842	0	0	0	0	0	0	0	0	0	0	0	0	0	0	0	0	0	0	0	0	0	2	0	0	d__Bacteria; p__Cyanobacteria; c__Cyanophyceae; o__Synechococcales; f__Trichocoleusaceae; g__Trichocoleus; s__Trichocoleus desertorum
ASV_1843	0	0	0	0	0	0	0	0	0	0	0	0	0	0	0	0	0	0	0	0	0	2	2	0	d__Eukaryota; p__Rhodophyta; c__Bangiophyceae; o__Bangiales; f__Bangiaceae; g__Neoporphyra; s__Neoporphyra haitanensis
ASV_1844	0	0	0	0	0	0	0	0	0	0	0	0	0	28	68	6	10	49	121	33	222	62	120	38	d__Eukaryota; p__Rhodophyta; c__Compsopogonophyceae; o__Rhodochaetales; f__Rhodochaetaceae; g__Rhodochaete; s__Rhodochaete parvula
ASV_1845	0	0	0	0	0	0	0	0	0	0	0	0	0	3	0	0	0	0	0	0	0	0	0	0	d__Bacteria; p__Cyanobacteria; c__Cyanophyceae; o__Synechococcales; f__Prochloraceae; g__Prochlorococcus; s__Prochlorococcus marinus
ASV_1846	0	0	0	0	0	0	0	0	0	0	0	0	0	0	0	0	0	0	0	0	0	2	0	0	d__Eukaryota; p__Rhodophyta; c__Bangiophyceae; o__Bangiales; f__Bangiaceae; g__Neoporphyra; s__Neoporphyra haitanensis
ASV_1847	0	0	0	0	0	0	0	0	0	0	0	0	0	0	0	0	0	0	0	0	0	2	0	0	d__Bacteria; p__Cyanobacteria; c__Cyanophyceae; o__Synechococcales; f__Merismopediaceae; g__Merismopedia; s__Merismopedia tenuissima
ASV_1848	0	0	0	0	0	0	0	0	0	0	0	0	0	3	0	0	0	0	0	0	0	0	0	0	d__Bacteria; p__Cyanobacteria; c__Cyanophyceae; o__Synechococcales; f__Merismopediaceae; g__Merismopedia; s__Merismopedia tenuissima
ASV_1849	0	0	0	0	0	0	0	0	0	0	0	0	0	2	18	23	16	67	24	96	7	41	35	36	d__Eukaryota; p__Rhodophyta; c__Compsopogonophyceae; o__Rhodochaetales; f__Rhodochaetaceae; g__Rhodochaete; s__Rhodochaete parvula
ASV_1850	0	0	0	0	0	0	0	0	0	0	0	0	0	1	0	0	0	0	0	1	0	3	0	1	d__Eukaryota; p__Rhodophyta; c__Compsopogonophyceae; o__Rhodochaetales; f__Rhodochaetaceae; g__Rhodochaete; s__Rhodochaete parvula
ASV_1851	0	0	0	0	0	0	0	0	0	0	0	0	0	0	0	0	0	0	0	0	0	1	1	2	d__Eukaryota; p__Rhodophyta; c__Bangiophyceae; o__Bangiales; f__Bangiaceae; g__Neoporphyra; s__Neoporphyra haitanensis
ASV_1852	0	0	0	0	0	0	0	0	0	0	0	0	0	0	1	0	1	0	1	1	0	2	0	0	d__Bacteria; p__Cyanobacteria; c__Cyanophyceae; o__Nostocales; f__Nostocaceae; g__Anabaena; s__Anabaena sp. WA102
ASV_1853	0	0	0	0	0	0	0	0	0	0	0	0	0	3	0	0	0	0	0	0	0	0	0	0	d__Bacteria; p__Cyanobacteria; c__Cyanophyceae; o__Nostocales; f__Tolypothrichaceae; g__Tolypothrix; s__uncultured Tolypothrix sp.
ASV_1854	0	0	0	0	0	0	0	0	0	0	0	0	0	0	0	0	0	0	0	0	0	2	0	0	d__Bacteria; p__Cyanobacteria; c__Cyanophyceae; o__Synechococcales; f__Synechococcaceae; g__Synechococcus; s__Synechococcus sp. CB0101
ASV_1855	0	0	0	0	0	0	0	0	0	0	0	0	0	0	0	0	0	0	0	0	0	2	0	0	d__Eukaryota; p__Rhodophyta; c__Bangiophyceae; o__Bangiales; f__Bangiaceae; g__Neoporphyra; s__Neoporphyra haitanensis
ASV_1856	0	0	0	0	0	0	0	0	0	0	0	0	0	0	0	0	0	0	0	1	0	3	1	0	d__Eukaryota; p__Rhodophyta; c__Bangiophyceae; o__Bangiales; f__Bangiaceae; g__Neoporphyra; s__Neoporphyra haitanensis
ASV_1857	0	0	0	0	0	0	0	0	0	0	0	0	0	1	0	0	0	0	0	0	1	1	0	0	d__Bacteria; p__Cyanobacteria; c__Cyanophyceae; o__Nostocales; f__Calotrichaceae; g__Calothrix; s__Calothrix parasitica
ASV_1858	0	0	0	0	0	0	0	0	0	0	0	0	0	3	0	0	0	0	0	0	0	0	0	0	d__Eukaryota; p__Rhodophyta; c__Bangiophyceae; o__Bangiales; f__Bangiaceae; g__Neoporphyra; s__Neoporphyra haitanensis
ASV_1859	0	0	0	0	0	0	0	0	0	0	0	0	0	0	0	0	0	0	0	2	0	1	0	0	d__Eukaryota; p__Rhodophyta; c__Bangiophyceae; o__Bangiales; f__Bangiaceae; g__Neoporphyra; s__Neoporphyra haitanensis
ASV_1860	0	0	0	0	0	0	0	0	0	0	0	0	3	6	0	0	0	0	0	1	0	0	0	0	d__Eukaryota; p__Rhodophyta; c__Compsopogonophyceae; o__Rhodochaetales; f__Rhodochaetaceae; g__Rhodochaete; s__Rhodochaete parvula
ASV_1861	0	0	0	0	0	0	0	0	0	0	0	0	0	1	0	0	0	0	0	1	0	1	0	1	d__Eukaryota; p__Rhodophyta; c__Bangiophyceae; o__Bangiales; f__Bangiaceae; g__Neoporphyra; s__Neoporphyra haitanensis
ASV_1862	0	0	0	0	0	0	0	0	0	0	0	0	0	0	0	0	0	0	0	0	0	1	0	2	d__Eukaryota; p__Rhodophyta; c__Bangiophyceae; o__Bangiales; f__Bangiaceae; g__Neoporphyra; s__Neoporphyra haitanensis
ASV_1863	0	0	0	0	0	0	0	0	0	0	0	0	0	0	0	0	1	0	1	0	1	1	2	0	d__Eukaryota; p__Rhodophyta; c__Bangiophyceae; o__Bangiales; f__Bangiaceae; g__Neoporphyra; s__Neoporphyra haitanensis
ASV_1864	0	0	0	0	0	0	0	0	0	0	0	0	0	0	1	0	1	0	2	3	2	4	1	9	d__Bacteria; p__Cyanobacteria; c__Cyanophyceae; o__Nostocales; f__Calotrichaceae; g__Calothrix; s__Calothrix parasitica
ASV_1865	0	0	0	0	0	0	0	0	0	0	0	0	0	0	0	0	0	0	0	0	0	3	0	0	d__Eukaryota; p__Rhodophyta; c__Bangiophyceae; o__Bangiales; f__Bangiaceae; g__Neoporphyra; s__Neoporphyra haitanensis
ASV_1866	0	0	0	0	0	0	0	0	0	0	0	0	0	5	3	0	2	15	7	11	22	25	13	85	d__Bacteria; p__Cyanobacteria; c__Cyanophyceae; o__Nostocales; f__Calotrichaceae; g__Calothrix; s__Calothrix sp. PCC 7507
ASV_1867	0	0	0	0	0	0	0	0	0	0	0	0	0	2	0	0	0	0	0	0	0	3	0	0	d__Eukaryota; p__Rhodophyta; c__Bangiophyceae; o__Bangiales; f__Bangiaceae; g__Neoporphyra; s__Neoporphyra haitanensis
ASV_1868	0	0	0	0	0	0	0	0	0	0	0	0	0	0	36	10	12	15	9	2	9	6	3	10	d__Bacteria; p__Cyanobacteria; c__Cyanophyceae; o__Synechococcales; f__Merismopediaceae; g__Merismopedia; s__Merismopedia tenuissima
ASV_1869	0	0	0	0	0	0	0	0	0	0	0	0	0	18	0	0	0	0	0	0	0	0	0	0	d__Bacteria; p__Cyanobacteria; c__Cyanophyceae; o__Synechococcales; f__Synechococcaceae; g__Thermosynechococcus; s__Thermosynechococcus sp. NK55a
ASV_1870	0	0	0	0	0	0	0	0	0	0	0	0	0	0	0	0	0	0	0	0	0	2	1	0	d__Bacteria; p__Cyanobacteria; c__Cyanophyceae; o__Synechococcales; f__Prochlorotrichaceae; g__Nodosilinea; s__Nodosilinea epilithica
ASV_1871	0	0	0	0	0	0	0	0	0	0	0	0	0	4	0	0	0	0	0	0	0	0	0	0	d__Eukaryota; p__Rhodophyta; c__Compsopogonophyceae; o__Rhodochaetales; f__Rhodochaetaceae; g__Rhodochaete; s__Rhodochaete parvula
ASV_1872	0	0	0	0	0	0	0	0	0	0	0	0	0	0	0	0	0	0	1	0	0	1	2	0	d__Bacteria; p__Cyanobacteria; c__Cyanophyceae; o__Nostocales; f__Nostocaceae; g__Nostoc; s__Nostoc sp. NIES-3756
ASV_1873	0	0	0	0	0	0	0	0	0	0	0	0	0	0	0	0	0	0	0	0	0	2	1	3	d__Bacteria; p__Cyanobacteria; c__Cyanophyceae; o__Nostocales; f__Calotrichaceae; g__Calothrix; s__Calothrix parasitica
ASV_1874	0	0	0	0	0	0	0	0	0	0	0	0	0	2	1	0	0	0	0	3	0	2	3	2	d__Bacteria; p__Cyanobacteria; c__Cyanophyceae; o__Nostocales; f__Hapalosiphonaceae; g__Nostochopsis; s__Nostochopsis sp. ARS04207_00001
ASV_1875	0	0	0	0	0	0	0	0	0	0	0	0	0	4	0	0	0	0	0	0	0	0	0	0	d__Bacteria; p__Cyanobacteria; c__Cyanophyceae; o__Synechococcales; f__Leptolyngbyaceae; g__Leptolyngbya; s__Leptolyngbya sp. O-77
ASV_1876	0	0	0	0	0	0	0	0	0	0	0	0	0	0	0	0	0	0	0	1	0	2	0	0	d__Bacteria; p__Cyanobacteria; c__Cyanophyceae; o__Nostocales; f__Nostocaceae; g__Camptylonemopsis; s__Camptylonemopsis sp. 04241-00001
ASV_1877	0	0	0	0	0	0	0	0	0	0	0	0	0	0	0	0	0	0	0	0	0	6	0	0	d__Eukaryota; p__Rhodophyta; c__Bangiophyceae; o__Bangiales; f__Bangiaceae; g__Neoporphyra; s__Neoporphyra haitanensis
ASV_1878	0	0	0	0	0	0	0	0	0	0	0	0	0	0	0	0	0	0	0	2	0	1	1	0	d__Eukaryota; p__Rhodophyta; c__Compsopogonophyceae; o__Rhodochaetales; f__Rhodochaetaceae; g__Rhodochaete; s__Rhodochaete parvula
ASV_1879	0	0	0	0	0	0	0	0	0	0	0	0	0	0	0	0	0	0	0	0	0	3	0	0	d__Bacteria; p__Cyanobacteria; c__Cyanophyceae; o__Synechococcales; f__Leptolyngbyaceae; g__Leptolyngbya; s__Leptolyngbya sp. SEV43C1
ASV_1880	0	0	0	0	0	0	0	0	0	0	0	0	0	1	0	0	0	0	0	0	0	1	0	0	d__Eukaryota; p__Rhodophyta; c__Bangiophyceae; o__Bangiales; f__Bangiaceae; g__Neoporphyra; s__Neoporphyra haitanensis
ASV_1881	0	0	0	0	0	0	0	0	0	0	0	0	0	1	0	0	0	0	0	0	0	1	0	0	d__Bacteria; p__Cyanobacteria; c__Cyanophyceae; o__Synechococcales; f__Merismopediaceae; g__Merismopedia; s__Merismopedia tenuissima
ASV_1882	0	0	0	0	0	0	0	0	0	0	0	0	0	0	0	0	0	0	0	0	0	2	0	0	d__Eukaryota; p__Rhodophyta; c__Bangiophyceae; o__Bangiales; f__Bangiaceae; g__Neoporphyra; s__Neoporphyra haitanensis
ASV_1883	0	0	0	0	0	0	0	0	0	0	0	0	0	10	0	0	0	0	0	1	0	0	0	0	d__Eukaryota; p__Rhodophyta; c__Bangiophyceae; o__Porphyridiales; f__Porphyridiaceae; g__Porphyridium; s__Porphyridium sordidum
ASV_1884	0	0	0	0	0	0	0	0	0	0	0	0	0	0	0	0	0	0	0	0	0	2	0	0	d__Eukaryota; p__Rhodophyta; c__Bangiophyceae; o__Bangiales; f__Bangiaceae; g__Neoporphyra; s__Neoporphyra haitanensis
ASV_1885	0	0	0	0	0	0	0	0	0	0	0	0	0	0	0	0	0	0	0	1	0	2	0	0	d__Eukaryota; p__Rhodophyta; c__Bangiophyceae; o__Bangiales; f__Bangiaceae; g__Neoporphyra; s__Neoporphyra haitanensis
ASV_1886	0	0	0	0	0	0	0	0	0	0	0	0	0	0	0	0	0	0	0	0	1	1	0	0	d__Bacteria; p__Cyanobacteria; c__Cyanophyceae; o__Nostocales; f__Nostocaceae; g__Anabaena; s__Anabaena sp. WA102
ASV_1887	0	0	0	0	0	0	0	0	0	0	0	0	0	3	0	0	0	0	0	0	0	0	0	0	d__Eukaryota; p__Rhodophyta; c__Bangiophyceae; o__Bangiales; f__Bangiaceae; g__Neoporphyra; s__Neoporphyra haitanensis
ASV_1888	0	0	0	0	0	0	0	0	0	0	0	0	0	0	0	0	0	0	0	0	0	4	4	4	d__Eukaryota; p__Rhodophyta; c__Bangiophyceae; o__Bangiales; f__Bangiaceae; g__Neoporphyra; s__Neoporphyra haitanensis
ASV_1889	0	0	0	0	0	0	0	0	0	0	0	0	0	1	0	0	0	0	0	0	0	2	3	0	d__Bacteria; p__Cyanobacteria; c__Cyanophyceae; o__Nostocales; f__Nostocaceae; g__Anabaena; s__Anabaena sp. WA102
ASV_1890	0	0	0	0	0	0	0	0	0	0	0	0	0	0	0	0	0	0	1	0	0	1	0	1	d__Eukaryota; p__Rhodophyta; c__Bangiophyceae; o__Bangiales; f__Bangiaceae; g__Neoporphyra; s__Neoporphyra haitanensis
ASV_1891	0	0	0	0	0	0	0	0	0	0	0	0	0	0	0	0	0	0	0	0	0	1	0	3	d__Eukaryota; p__Rhodophyta; c__Bangiophyceae; o__Bangiales; f__Bangiaceae; g__Neoporphyra; s__Neoporphyra haitanensis
ASV_1892	0	0	0	0	0	0	0	0	0	0	0	0	140	27	0	0	0	0	0	1	0	7	0	1	d__Eukaryota; p__Rhodophyta; c__Bangiophyceae; o__Bangiales; f__Bangiaceae; g__Neoporphyra; s__Neoporphyra haitanensis
ASV_1893	0	0	0	0	0	0	0	0	0	0	0	0	0	3	0	0	0	0	0	0	0	0	0	0	d__Eukaryota; p__Rhodophyta; c__Bangiophyceae; o__Bangiales; f__Bangiaceae; g__Neoporphyra; s__Neoporphyra haitanensis
ASV_1894	0	0	0	0	0	0	0	0	0	0	0	0	0	0	0	0	0	0	0	0	0	22	2	1	d__Eukaryota; p__Rhodophyta; c__Bangiophyceae; o__Bangiales; f__Bangiaceae; g__Neoporphyra; s__Neoporphyra haitanensis
ASV_1895	0	0	0	0	0	0	0	0	0	0	0	0	0	3	1	0	0	0	0	1	0	5	10	6	d__Bacteria; p__Cyanobacteria; c__Cyanophyceae; o__Synechococcales; f__Synechococcaceae; g__Synechococcus; s__Synechococcus sp. CB0101
ASV_1896	0	0	0	0	0	0	0	0	0	0	0	0	0	34	2	44	0	0	0	0	0	1	0	5	d__Eukaryota; p__Miozoa; c__Dinophyceae; o__Dinophysiales; f__Dinophysiaceae; g__Dinophysis; s__Dinophysis acuta
ASV_1897	0	0	0	0	0	0	0	0	0	0	0	0	0	0	0	0	0	0	0	1	0	1	2	0	d__Bacteria; p__Cyanobacteria; c__Cyanophyceae; o__Nostocales; f__Calotrichaceae; g__Calothrix; s__Calothrix parasitica
ASV_1898	0	0	0	0	0	0	0	0	0	0	0	0	0	0	0	0	0	0	1	0	0	5	0	5	d__Bacteria; p__Cyanobacteria; c__Cyanophyceae; o__Synechococcales; f__Synechococcaceae; g__Synechococcus; s__Synechococcus sp. CB0101
ASV_1899	0	0	0	0	0	0	0	0	0	0	0	0	0	0	0	0	0	0	0	0	0	2	0	0	d__Eukaryota; p__Rhodophyta; c__Bangiophyceae; o__Bangiales; f__Bangiaceae; g__Neoporphyra; s__Neoporphyra haitanensis
ASV_1900	0	0	0	0	0	0	0	0	0	0	0	0	0	0	0	0	0	0	0	0	0	1	1	1	d__Bacteria; p__Cyanobacteria; c__Cyanophyceae; o__Nostocales; f__Nostocaceae; g__Anabaena; s__Anabaena sp. WA102
ASV_1901	0	0	0	0	0	0	0	0	0	0	0	0	0	0	1	0	1	0	0	0	3	1	3	1	d__Bacteria; p__Cyanobacteria; c__Cyanophyceae; o__Nostocales; f__Nostocaceae; g__Anabaena; s__Anabaena cylindrica
ASV_1902	0	0	0	0	0	0	0	0	0	0	0	0	0	3	0	0	0	0	0	0	0	0	0	0	d__Eukaryota; p__Miozoa; c__Dinophyceae; o__Dinophysiales; f__Dinophysiaceae; g__Dinophysis; s__Dinophysis acuta
ASV_1903	0	0	0	0	0	0	0	0	0	0	0	0	0	0	0	0	0	0	0	0	1	2	0	1	d__Eukaryota; p__Rhodophyta; c__Compsopogonophyceae; o__Rhodochaetales; f__Rhodochaetaceae; g__Rhodochaete; s__Rhodochaete parvula
ASV_1904	0	0	0	0	0	0	0	0	0	0	0	0	0	0	0	0	0	0	1	2	0	2	3	1	d__Bacteria; p__Cyanobacteria; c__Cyanophyceae; o__Nostocales; f__Tolypothrichaceae; g__Tolypothrix; s__uncultured Tolypothrix sp.
ASV_1905	0	0	0	0	0	0	0	0	0	0	0	0	0	0	1	0	1	0	0	2	0	3	1	2	d__Bacteria; p__Cyanobacteria; c__Cyanophyceae; o__Nostocales; f__Calotrichaceae; g__Calothrix; s__Calothrix sp. 336/3
ASV_1906	0	0	0	0	0	0	0	0	0	0	0	0	0	0	0	0	0	0	0	0	0	1	0	1	d__Eukaryota; p__Rhodophyta; c__Bangiophyceae; o__Bangiales; f__Bangiaceae; g__Neoporphyra; s__Neoporphyra haitanensis
ASV_1907	0	0	0	0	0	0	0	0	0	0	0	0	0	2	0	0	0	0	0	2	0	2	2	6	d__Bacteria; p__Cyanobacteria; c__Cyanophyceae; o__Nostocales; f__Calotrichaceae; g__Calothrix; s__Calothrix sp. 336/3
ASV_1908	0	0	0	0	0	0	0	0	0	0	0	0	0	0	0	0	0	0	0	0	1	1	1	0	d__Eukaryota; p__Rhodophyta; c__Bangiophyceae; o__Bangiales; f__Bangiaceae; g__Neoporphyra; s__Neoporphyra haitanensis
ASV_1909	0	0	0	0	0	0	0	0	0	0	0	0	0	0	0	0	0	0	0	1	0	1	0	0	d__Eukaryota; p__Rhodophyta; c__Compsopogonophyceae; o__Rhodochaetales; f__Rhodochaetaceae; g__Rhodochaete; s__Rhodochaete parvula
ASV_1910	0	0	0	0	0	0	0	0	0	0	0	0	9	5	0	0	0	0	0	0	0	0	0	0	d__Eukaryota; p__Rhodophyta; c__Bangiophyceae; o__Bangiales; f__Bangiaceae; g__Neoporphyra; s__Neoporphyra haitanensis
ASV_1911	0	0	0	0	0	0	0	0	0	0	0	0	0	0	0	0	0	0	0	0	0	1	2	0	d__Eukaryota; p__Rhodophyta; c__Compsopogonophyceae; o__Rhodochaetales; f__Rhodochaetaceae; g__Rhodochaete; s__Rhodochaete parvula
ASV_1912	0	0	0	0	0	0	0	0	0	0	0	0	0	0	0	0	0	0	3	0	3	1	3	1	d__Bacteria; p__Cyanobacteria; c__Cyanophyceae; o__Nostocales; f__Aphanizomenonaceae; g__Dolichospermum; s__Dolichospermum compactum
ASV_1913	0	0	0	0	0	0	0	0	0	0	0	0	0	0	0	0	0	0	0	0	0	2	0	0	d__Bacteria; p__Cyanobacteria; c__Cyanophyceae; o__Synechococcales; f__Prochlorotrichaceae; g__Nodosilinea; s__Nodosilinea sp. Rehakova 1960/20
ASV_1914	0	0	0	0	0	0	0	0	0	0	0	0	0	0	0	0	0	0	0	0	0	2	0	1	d__Bacteria; p__Cyanobacteria; c__Cyanophyceae; o__Synechococcales; f__Synechococcaceae; g__Synechococcus; s__Synechococcus sp. CB0101
ASV_1915	0	0	0	0	0	0	0	0	0	0	0	0	0	0	0	0	0	0	0	0	0	2	0	0	d__Eukaryota; p__Rhodophyta; c__Bangiophyceae; o__Bangiales; f__Bangiaceae; g__Neoporphyra; s__Neoporphyra haitanensis
ASV_1916	0	0	0	0	0	0	0	0	0	0	0	0	0	3	0	0	0	0	0	0	0	0	0	0	d__Bacteria; p__Cyanobacteria; c__unclassified; o__unclassified; f__unclassified; g__unclassified; s__cyanobacterium endosymbiont of Rhopalodia gibberula
ASV_1917	0	0	0	0	0	0	0	0	0	0	0	0	0	0	1	0	0	0	0	0	0	1	0	0	d__Bacteria; p__Cyanobacteria; c__Cyanophyceae; o__Synechococcales; f__Merismopediaceae; g__Merismopedia; s__Merismopedia tenuissima
ASV_1918	0	0	0	0	0	0	0	0	0	0	0	0	0	0	0	0	0	0	0	0	0	4	1	0	d__Bacteria; p__Cyanobacteria; c__Cyanophyceae; o__Nostocales; f__Nostocaceae; g__Nostoc; s__uncultured Nostoc sp.
ASV_1919	0	0	0	0	0	0	0	0	0	0	0	0	0	0	0	0	0	0	0	18	0	5	0	0	d__Eukaryota; p__Rhodophyta; c__Bangiophyceae; o__Bangiales; f__Bangiaceae; g__Neoporphyra; s__Neoporphyra haitanensis
ASV_1920	0	0	0	0	0	0	0	0	0	0	0	0	0	2	0	0	0	0	0	0	0	1	0	0	d__Bacteria; p__Cyanobacteria; c__Cyanophyceae; o__Nostocales; f__Tolypothrichaceae; g__Tolypothrix; s__uncultured Tolypothrix sp.
ASV_1921	0	0	0	0	0	0	0	0	0	0	0	0	0	0	0	0	0	0	0	0	0	4	0	0	d__Bacteria; p__Cyanobacteria; c__Cyanophyceae; o__Nostocales; f__Nostocaceae; g__Nostoc; s__uncultured Nostoc sp.
ASV_1922	0	0	0	0	0	0	0	0	0	0	0	0	0	0	0	0	0	0	0	0	0	2	0	0	d__Bacteria; p__Cyanobacteria; c__Cyanophyceae; o__Synechococcales; f__Synechococcaceae; g__Synechococcus; s__Synechococcus sp. UTEX 2973
ASV_1923	0	0	0	0	0	0	0	0	0	0	0	0	0	3	0	0	0	0	0	0	0	0	0	0	d__Bacteria; p__Cyanobacteria; c__Cyanophyceae; o__Synechococcales; f__Synechococcaceae; g__Synechococcus; s__uncultured Synechococcus sp.
ASV_1924	0	0	0	0	0	0	0	0	0	0	0	0	0	1	1	0	0	1	0	0	0	3	0	0	d__Eukaryota; p__Rhodophyta; c__Bangiophyceae; o__Bangiales; f__Bangiaceae; g__Neoporphyra; s__Neoporphyra haitanensis
ASV_1925	0	0	0	0	0	0	0	0	0	0	0	0	0	0	1	0	0	0	1	0	11	10	2	8	d__Bacteria; p__Cyanobacteria; c__unclassified; o__unclassified; f__unclassified; g__unclassified; s__uncultured cyanobacterium
ASV_1926	0	0	0	0	0	0	0	0	0	0	0	0	0	0	0	0	0	0	0	0	0	2	2	0	d__Bacteria; p__Cyanobacteria; c__Cyanophyceae; o__Nostocales; f__Nostocaceae; g__Anabaena; s__Anabaena sp. WA102
ASV_1927	0	0	0	0	0	0	0	0	0	0	0	0	0	0	0	0	0	0	0	0	0	2	0	0	d__Bacteria; p__Cyanobacteria; c__Cyanophyceae; o__Synechococcales; f__Synechococcaceae; g__Synechococcus; s__Synechococcus sp. C9
ASV_1928	0	0	0	0	0	0	0	0	0	0	0	0	0	0	0	0	0	0	0	0	0	1	1	1	d__Bacteria; p__Cyanobacteria; c__Cyanophyceae; o__Nostocales; f__Calotrichaceae; g__Calothrix; s__Calothrix parasitica
ASV_1929	0	0	0	0	0	0	0	0	0	0	0	0	4	14	3	0	8	2	11	11	1	0	9	1	d__Bacteria; p__Cyanobacteria; c__Cyanophyceae; o__Nostocales; f__Nostocaceae; g__Camptylonemopsis; s__Camptylonemopsis sp. 04241-00001
ASV_1930	0	0	0	0	0	0	0	0	0	0	0	0	0	0	0	0	0	0	0	0	0	2	0	0	d__Bacteria; p__Cyanobacteria; c__Cyanophyceae; o__Synechococcales; f__Synechococcaceae; g__Synechococcus; s__Synechococcus sp. 1002
ASV_1931	0	0	0	0	0	0	0	0	0	0	0	0	0	0	0	0	0	0	0	1	0	1	2	4	d__Eukaryota; p__Rhodophyta; c__Compsopogonophyceae; o__Rhodochaetales; f__Rhodochaetaceae; g__Rhodochaete; s__Rhodochaete parvula
ASV_1932	0	0	0	0	0	0	0	0	0	0	0	0	0	0	1	0	0	0	0	0	0	1	0	1	d__Eukaryota; p__Rhodophyta; c__Compsopogonophyceae; o__Rhodochaetales; f__Rhodochaetaceae; g__Rhodochaete; s__Rhodochaete parvula
ASV_1933	0	0	0	0	0	0	0	0	0	0	0	0	0	0	0	0	0	0	2	0	1	2	6	0	d__Bacteria; p__Cyanobacteria; c__Cyanophyceae; o__Nostocales; f__Calotrichaceae; g__Calothrix; s__Calothrix sp. 336/3
ASV_1934	0	0	0	0	0	0	0	0	0	0	0	0	0	0	0	0	0	0	0	0	0	3	0	0	d__Eukaryota; p__Rhodophyta; c__Bangiophyceae; o__Bangiales; f__Bangiaceae; g__Neoporphyra; s__Neoporphyra haitanensis
ASV_1935	0	0	0	0	0	0	0	0	0	0	0	0	1	29	0	0	0	0	0	0	0	1	0	0	d__Eukaryota; p__Rhodophyta; c__Compsopogonophyceae; o__Rhodochaetales; f__Rhodochaetaceae; g__Rhodochaete; s__Rhodochaete parvula
ASV_1936	0	0	0	0	0	0	0	0	0	0	0	0	0	0	3	0	0	0	1	1	0	4	1	4	d__Bacteria; p__Cyanobacteria; c__Cyanophyceae; o__Synechococcales; f__Synechococcaceae; g__Synechococcus; s__Synechococcus sp. CB0101
ASV_1937	0	0	0	0	0	0	0	0	0	0	0	0	0	0	0	0	0	0	0	0	0	2	0	0	d__Eukaryota; p__Rhodophyta; c__Bangiophyceae; o__Bangiales; f__Bangiaceae; g__Neoporphyra; s__Neoporphyra haitanensis
ASV_1938	0	0	0	0	0	0	0	0	0	0	0	0	0	0	0	0	0	0	0	0	0	2	0	0	d__Eukaryota; p__Rhodophyta; c__Bangiophyceae; o__Bangiales; f__Bangiaceae; g__Neoporphyra; s__Neoporphyra haitanensis
ASV_1939	0	0	0	0	0	0	0	0	0	0	0	0	0	0	0	0	0	0	0	0	0	2	0	0	d__Eukaryota; p__Rhodophyta; c__Bangiophyceae; o__Bangiales; f__Bangiaceae; g__Neoporphyra; s__Neoporphyra haitanensis
ASV_1940	0	0	0	0	0	0	0	0	0	0	0	0	0	5	0	0	0	0	0	0	0	0	0	0	d__Bacteria; p__Cyanobacteria; c__Cyanophyceae; o__Nostocales; f__Calotrichaceae; g__Calothrix; s__Calothrix sp. 336/3
ASV_1941	0	0	0	0	0	0	0	0	0	0	0	0	0	0	0	0	0	0	0	0	0	2	0	0	d__Eukaryota; p__Rhodophyta; c__Bangiophyceae; o__Bangiales; f__Bangiaceae; g__Neoporphyra; s__Neoporphyra haitanensis
ASV_1942	0	0	0	0	0	0	0	0	0	0	0	0	0	0	0	0	0	0	0	0	0	3	0	0	d__Bacteria; p__Cyanobacteria; c__Cyanophyceae; o__Synechococcales; f__Merismopediaceae; g__Merismopedia; s__Merismopedia tenuissima
ASV_1943	0	0	0	0	0	0	0	0	0	0	0	0	0	1	0	0	0	0	0	0	0	3	0	0	d__Eukaryota; p__Rhodophyta; c__Compsopogonophyceae; o__Rhodochaetales; f__Rhodochaetaceae; g__Rhodochaete; s__Rhodochaete parvula
ASV_1944	0	0	0	0	0	0	0	0	0	0	0	0	0	2	0	0	0	0	0	0	0	3	0	0	d__Eukaryota; p__Rhodophyta; c__Bangiophyceae; o__Bangiales; f__Bangiaceae; g__Neoporphyra; s__Neoporphyra haitanensis
ASV_1945	0	0	0	0	0	0	0	0	0	0	0	0	0	0	0	0	0	0	0	0	0	2	0	0	d__Bacteria; p__Cyanobacteria; c__Cyanophyceae; o__Nostocales; f__Calotrichaceae; g__Calothrix; s__Calothrix parasitica
ASV_1946	0	0	0	0	0	0	0	0	0	0	0	0	0	0	0	0	0	0	0	1	1	1	0	0	d__Eukaryota; p__Rhodophyta; c__Bangiophyceae; o__Bangiales; f__Bangiaceae; g__Neoporphyra; s__Neoporphyra haitanensis
ASV_1947	0	0	0	0	0	0	0	0	0	0	0	0	0	2	1	0	2	5	0	9	2	2	6	1	d__Eukaryota; p__Rhodophyta; c__Compsopogonophyceae; o__Rhodochaetales; f__Rhodochaetaceae; g__Rhodochaete; s__Rhodochaete parvula
ASV_1948	0	0	0	0	0	0	0	0	0	0	0	0	1	6	0	0	0	0	0	5	0	0	3	7	d__Bacteria; p__Cyanobacteria; c__Cyanophyceae; o__Synechococcales; f__Synechococcaceae; g__Synechococcus; s__Synechococcus sp. CB0101
ASV_1949	0	0	0	0	0	0	0	0	0	0	0	0	0	2	0	0	0	0	0	0	0	3	0	0	d__Eukaryota; p__Rhodophyta; c__Bangiophyceae; o__Bangiales; f__Bangiaceae; g__Neoporphyra; s__Neoporphyra haitanensis
ASV_1950	0	0	0	0	0	0	0	0	0	0	0	0	0	0	0	0	0	0	0	0	0	2	1	0	d__Bacteria; p__Cyanobacteria; c__Cyanophyceae; o__Synechococcales; f__Prochlorotrichaceae; g__Nodosilinea; s__Nodosilinea sp. Rehakova 1960/20
ASV_1951	0	0	0	0	0	0	0	0	0	0	0	0	0	0	0	0	0	0	0	0	0	3	0	0	d__Eukaryota; p__Rhodophyta; c__Bangiophyceae; o__Bangiales; f__Bangiaceae; g__Neoporphyra; s__Neoporphyra haitanensis
ASV_1952	0	0	0	0	0	0	0	0	0	0	0	0	0	0	0	0	0	0	0	0	0	2	0	0	d__Eukaryota; p__Rhodophyta; c__Bangiophyceae; o__Bangiales; f__Bangiaceae; g__Neoporphyra; s__Neoporphyra haitanensis
ASV_1953	0	0	0	0	0	0	0	0	0	0	0	0	0	0	0	0	0	0	0	0	0	3	0	0	d__Eukaryota; p__Rhodophyta; c__Bangiophyceae; o__Bangiales; f__Bangiaceae; g__Neoporphyra; s__Neoporphyra haitanensis
ASV_1954	0	0	0	0	0	0	0	0	0	0	0	0	0	1	0	0	0	2	0	0	3	3	3	5	d__Bacteria; p__Cyanobacteria; c__Cyanophyceae; o__Synechococcales; f__Synechococcaceae; g__Synechococcus; s__Synechococcus sp. CB0101
ASV_1955	0	0	0	0	0	0	0	0	0	0	0	0	0	9	378	148	72	144	42	27	38	10	10	18	d__Bacteria; p__Cyanobacteria; c__Cyanophyceae; o__Synechococcales; f__Merismopediaceae; g__Merismopedia; s__Merismopedia tenuissima
ASV_1956	0	0	0	0	0	0	0	0	0	0	0	0	0	3	0	0	0	0	0	0	0	0	0	0	d__Bacteria; p__Cyanobacteria; c__Cyanophyceae; o__Synechococcales; f__Prochlorotrichaceae; g__Nodosilinea; s__Nodosilinea sp. Rehakova 1960/20
ASV_1957	0	0	0	0	0	0	0	0	0	0	0	0	0	0	0	0	0	0	0	0	4	1	2	0	d__Eukaryota; p__Rhodophyta; c__Bangiophyceae; o__Bangiales; f__Bangiaceae; g__Neoporphyra; s__Neoporphyra haitanensis
ASV_1958	0	0	0	0	0	0	0	0	0	0	0	0	0	0	0	0	0	0	0	0	0	3	0	0	d__Bacteria; p__Cyanobacteria; c__Cyanophyceae; o__Synechococcales; f__Merismopediaceae; g__Merismopedia; s__Merismopedia tenuissima
ASV_1959	0	0	0	0	0	0	0	0	0	0	0	0	0	0	0	0	0	0	0	0	0	1	1	0	d__Eukaryota; p__Rhodophyta; c__Bangiophyceae; o__Bangiales; f__Bangiaceae; g__Neoporphyra; s__Neoporphyra haitanensis
ASV_1960	0	0	0	0	0	0	0	0	0	0	0	0	7	67	160	27	10	74	146	65	98	17	22	28	d__Bacteria; p__Cyanobacteria; c__Cyanophyceae; o__Synechococcales; f__Merismopediaceae; g__Merismopedia; s__Merismopedia tenuissima
ASV_1961	0	0	0	0	0	0	0	0	0	0	0	0	0	1	0	0	0	0	0	0	0	1	0	0	d__Bacteria; p__Cyanobacteria; c__Cyanophyceae; o__Synechococcales; f__Merismopediaceae; g__Merismopedia; s__Merismopedia tenuissima
ASV_1962	0	0	0	0	0	0	0	0	0	0	0	0	0	0	0	0	0	0	0	0	0	3	0	0	d__Eukaryota; p__Rhodophyta; c__Bangiophyceae; o__Bangiales; f__Bangiaceae; g__Neoporphyra; s__Neoporphyra haitanensis
ASV_1963	0	0	0	0	0	0	0	0	0	0	0	0	0	0	0	0	0	0	0	1	0	2	0	0	d__Eukaryota; p__Rhodophyta; c__Bangiophyceae; o__Bangiales; f__Bangiaceae; g__Neoporphyra; s__Neoporphyra haitanensis
ASV_1964	0	0	0	0	0	0	0	0	0	0	0	0	0	0	1	0	1	0	2	1	2	1	0	0	d__Bacteria; p__Cyanobacteria; c__Cyanophyceae; o__Synechococcales; f__Prochloraceae; g__Prochlorococcus; s__Prochlorococcus marinus
ASV_1965	0	0	0	0	0	0	0	0	0	0	0	0	0	3	0	0	0	0	0	0	0	0	0	0	d__Eukaryota; p__Rhodophyta; c__Bangiophyceae; o__Bangiales; f__Bangiaceae; g__Neoporphyra; s__Neoporphyra haitanensis
ASV_1966	0	0	0	0	0	0	0	0	0	0	0	0	0	0	0	0	0	0	0	0	0	1	2	0	d__Bacteria; p__Cyanobacteria; c__Cyanophyceae; o__Nostocales; f__Calotrichaceae; g__Calothrix; s__Calothrix sp. 336/3
ASV_1967	0	0	0	0	0	0	0	0	0	0	0	0	0	3	0	0	0	0	0	1	0	1	3	6	d__Bacteria; p__Cyanobacteria; c__Cyanophyceae; o__Synechococcales; f__Synechococcaceae; g__Synechococcus; s__Synechococcus sp. 1002
ASV_1968	0	0	0	0	0	0	0	0	0	0	0	0	0	1	0	0	0	0	0	0	0	3	1	0	d__Eukaryota; p__Rhodophyta; c__Compsopogonophyceae; o__Rhodochaetales; f__Rhodochaetaceae; g__Rhodochaete; s__Rhodochaete parvula
ASV_1969	0	0	0	0	0	0	0	0	0	0	0	0	0	1	0	0	0	0	0	0	0	2	2	0	d__Bacteria; p__Cyanobacteria; c__Cyanophyceae; o__Synechococcales; f__Prochlorotrichaceae; g__Nodosilinea; s__Nodosilinea sp. Rehakova 1960/20
ASV_1970	0	0	0	0	0	0	0	0	0	0	0	0	0	0	0	0	0	0	0	0	0	4	0	0	d__Bacteria; p__Cyanobacteria; c__Cyanophyceae; o__Synechococcales; f__Synechococcaceae; g__Thermosynechococcus; s__Thermosynechococcus sp. NK55a
ASV_1971	0	0	0	0	0	0	0	0	0	0	0	0	0	3	0	0	0	0	0	0	0	0	0	0	d__Eukaryota; p__Rhodophyta; c__Compsopogonophyceae; o__Rhodochaetales; f__Rhodochaetaceae; g__Rhodochaete; s__Rhodochaete parvula
ASV_1972	0	0	0	0	0	0	0	0	0	0	0	0	0	1	6	0	1	1	1	3	4	4	3	1	d__Bacteria; p__Cyanobacteria; c__Cyanophyceae; o__Synechococcales; f__Synechococcaceae; g__Thermosynechococcus; s__Thermosynechococcus sp. NK55a
ASV_1973	0	0	0	0	0	0	0	0	0	0	0	0	0	0	2	0	0	0	0	1	0	3	0	0	d__Eukaryota; p__Chlorophyta; c__Chlorophyceae; o__Chlamydomonadales; f__Asteromonadaceae; g__Halochlorella; s__Halochlorella rubescens
ASV_1974	0	0	0	0	0	0	0	0	0	0	0	0	0	0	0	0	0	0	1	1	2	1	3	0	d__Eukaryota; p__Rhodophyta; c__Compsopogonophyceae; o__Rhodochaetales; f__Rhodochaetaceae; g__Rhodochaete; s__Rhodochaete parvula
ASV_1975	0	0	0	0	0	0	0	0	0	0	0	0	0	5	0	0	0	0	0	0	0	2	0	0	d__Bacteria; p__Cyanobacteria; c__Cyanophyceae; o__Synechococcales; f__Merismopediaceae; g__Merismopedia; s__Merismopedia tenuissima
ASV_1976	0	0	0	0	0	0	0	0	0	0	0	0	0	3	0	0	0	0	0	0	0	0	0	0	d__Bacteria; p__Cyanobacteria; c__Cyanophyceae; o__Nostocales; f__Calotrichaceae; g__Calothrix; s__Calothrix sp. NIES-4105
ASV_1977	0	0	0	0	0	0	0	0	0	0	0	0	0	7	0	0	0	0	0	0	0	3	4	0	d__Bacteria; p__Cyanobacteria; c__Cyanophyceae; o__Nostocales; f__Tolypothrichaceae; g__Tolypothrix; s__uncultured Tolypothrix sp.
ASV_1978	0	0	0	0	0	0	0	0	0	0	0	0	0	0	0	0	0	0	0	0	0	2	0	0	d__Bacteria; p__Cyanobacteria; c__Cyanophyceae; o__Synechococcales; f__Prochlorotrichaceae; g__Prochlorothrix; s__Prochlorothrix hollandica
ASV_1979	0	0	0	0	0	0	0	0	0	0	0	0	0	1	0	0	0	0	0	0	0	2	0	0	d__Eukaryota; p__Rhodophyta; c__Compsopogonophyceae; o__Rhodochaetales; f__Rhodochaetaceae; g__Rhodochaete; s__Rhodochaete parvula
ASV_1980	0	0	0	0	0	0	0	0	0	0	0	0	0	11	0	0	0	0	0	2	0	18	0	1	d__Eukaryota; p__Rhodophyta; c__Bangiophyceae; o__Bangiales; f__Bangiaceae; g__Neoporphyra; s__Neoporphyra haitanensis
ASV_1981	0	0	0	0	0	0	0	0	0	0	0	0	0	4	0	0	0	0	0	0	0	0	0	0	d__Eukaryota; p__Miozoa; c__Dinophyceae; o__Dinophysiales; f__Dinophysiaceae; g__Dinophysis; s__Dinophysis acuta
ASV_1982	0	0	0	0	0	0	0	0	0	0	0	0	0	1	0	0	0	0	0	0	0	3	0	0	d__Bacteria; p__Cyanobacteria; c__Cyanophyceae; o__Synechococcales; f__Merismopediaceae; g__Merismopedia; s__Merismopedia tenuissima
ASV_1983	0	0	0	0	0	0	0	0	0	0	0	0	0	0	2	0	1	1	2	2	1	3	3	0	d__Bacteria; p__Cyanobacteria; c__Cyanophyceae; o__Nostocales; f__Nostocaceae; g__Anabaena; s__Anabaena sp. WA102
ASV_1984	0	0	0	0	0	0	0	0	0	0	0	0	0	1	0	0	0	0	0	4	0	1	0	2	d__Eukaryota; p__Rhodophyta; c__Bangiophyceae; o__Bangiales; f__Bangiaceae; g__Neoporphyra; s__Neoporphyra haitanensis
ASV_1985	0	0	0	0	0	0	0	0	0	0	0	0	0	3	0	0	0	0	1	0	0	7	5	6	d__Eukaryota; p__Rhodophyta; c__Bangiophyceae; o__Bangiales; f__Bangiaceae; g__Neoporphyra; s__Neoporphyra haitanensis
ASV_1986	0	0	0	0	0	0	0	0	0	0	0	0	0	0	0	0	0	0	1	0	0	1	0	0	d__Bacteria; p__Cyanobacteria; c__Cyanophyceae; o__Nostocales; f__Calotrichaceae; g__Calothrix; s__Calothrix parasitica
ASV_1987	0	0	0	0	0	0	0	0	0	0	0	0	0	0	0	0	0	0	0	0	0	2	0	0	d__Eukaryota; p__Rhodophyta; c__Bangiophyceae; o__Bangiales; f__Bangiaceae; g__Neoporphyra; s__Neoporphyra haitanensis
ASV_1988	0	0	0	0	0	0	0	0	0	0	0	0	0	0	0	0	0	0	0	0	0	3	0	0	d__Eukaryota; p__Miozoa; c__Dinophyceae; o__Dinophysiales; f__Dinophysiaceae; g__Dinophysis; s__Dinophysis acuta
ASV_1989	0	0	0	0	0	0	0	0	0	0	0	0	0	4	0	0	0	0	1	0	3	5	0	0	d__Bacteria; p__Cyanobacteria; c__Cyanophyceae; o__Nostocales; f__Tolypothrichaceae; g__Tolypothrix; s__uncultured Tolypothrix sp.
ASV_1990	0	0	0	0	0	0	0	0	0	0	0	0	0	0	0	0	0	0	0	1	0	4	0	2	d__Eukaryota; p__Rhodophyta; c__Bangiophyceae; o__Bangiales; f__Bangiaceae; g__Neoporphyra; s__Neoporphyra haitanensis
ASV_1991	0	0	0	0	0	0	0	0	0	0	0	0	0	0	0	0	0	0	0	0	0	5	3	0	d__Bacteria; p__Cyanobacteria; c__Cyanophyceae; o__Synechococcales; f__Synechococcaceae; g__Synechococcus; s__Synechococcus sp. CB0101
ASV_1992	0	0	0	0	0	0	0	0	0	0	0	0	0	1	0	0	0	0	0	0	0	1	0	0	d__Bacteria; p__Cyanobacteria; c__unclassified; o__unclassified; f__unclassified; g__unclassified; s__uncultured cyanobacterium
ASV_1993	0	0	0	0	0	0	0	0	0	0	0	0	0	0	0	0	0	0	0	2	0	4	0	3	d__Bacteria; p__Cyanobacteria; c__Cyanophyceae; o__Synechococcales; f__Merismopediaceae; g__Merismopedia; s__Merismopedia tenuissima
ASV_1994	0	0	0	0	0	0	0	0	0	0	0	0	0	0	1	0	0	0	0	0	1	3	0	0	d__Eukaryota; p__Rhodophyta; c__Bangiophyceae; o__Bangiales; f__Bangiaceae; g__Neoporphyra; s__Neoporphyra haitanensis
ASV_1995	0	0	0	0	0	0	0	0	0	0	0	0	0	0	0	0	0	0	0	0	0	3	0	0	d__Eukaryota; p__Rhodophyta; c__Bangiophyceae; o__Bangiales; f__Bangiaceae; g__Neoporphyra; s__Neoporphyra haitanensis
ASV_1996	0	0	0	0	0	0	0	0	0	0	0	0	1	5	0	0	0	0	0	0	0	0	1	0	d__Bacteria; p__Cyanobacteria; c__Cyanophyceae; o__Synechococcales; f__Prochlorotrichaceae; g__Nodosilinea; s__uncultured Nodosilinea sp.
ASV_1997	0	0	0	0	0	0	0	0	0	0	0	0	0	0	0	0	0	0	0	0	0	3	0	0	d__Eukaryota; p__Rhodophyta; c__Bangiophyceae; o__Bangiales; f__Bangiaceae; g__Neoporphyra; s__Neoporphyra haitanensis
ASV_1998	0	0	0	0	0	0	0	0	0	0	0	0	0	0	0	0	0	0	0	0	1	1	0	0	d__Eukaryota; p__Rhodophyta; c__Bangiophyceae; o__Bangiales; f__Bangiaceae; g__Neoporphyra; s__Neoporphyra haitanensis
ASV_1999	0	0	0	0	0	0	0	0	0	0	0	0	0	3	0	0	0	0	0	0	0	2	2	0	d__Bacteria; p__Cyanobacteria; c__Cyanophyceae; o__Oscillatoriales; f__Gomontiellaceae; g__Crinalium; s__Crinalium epipsammum
[truncated: 17,018 more rows]
